# Supplementary material for: Co-STARs combine the advantages of chimeric antigen and T-cell receptors for the treatment of tumors with low antigen densities
Source: Sci Transl Med. Author manuscript; Available in PMC 2025 Jul 4. (PMC12226805; doi:10.1126/scitranslmed.adg7123)
Supplement: Supplementary tables [file NIHMS2090446-supplement-Supplementary_tables.xlsx]

## Sheet: Table of Contents
Contents of Collated Supplementary Tables
	Table	Table Title
	S1	Quantification of p53RH antigen on NALM6 cell lines
	S2	Differentially Expressed Genes Identified by DEseq2
	S3	Comparison of Co-STARs to previous reports of HIT and STAR receptors
	S4	Sequences of CRISPR Reagents
	S5	Sequences of T cell HDRT Plasmids
	S6	Annotated Sequences of STAR-3, Co-STAR-1, and Co-STAR-2

## Sheet: Table S1
Table S1. Quantification of p53RH antigen on NALM6 cell lines.
	Cell Line	HLA and p53 status	No. cells (millions) used for analysis	Abundance (femtomole)	Copy no./cell#	Reference
	NALM6-MUT	Endogenous HLA-A*02:01/p53R175H	800	0.0124	1.26	This manuscript
	NALM6-WT	Endogenous HLA-A*02:01/p53WT	800	Not detectable	Not detectable	This manuscript
	KMS26-MUT	Endogenous HLA-A*02:01/p53R175H	157	0.48	2.4	(39)
	# Estimation of copy number per cell is corrected for peptide recovery during sample processing.

## Sheet: Table S2
Table S2. Differentially Expressed Genes Identified by DEseq2.
Differentially Expressed Genes (DEGs): CD4+ Co-STAR-1 co-cultured with KMS26-MUT vs. KMS26-NULL														DEGs: CD4+ Co-STAR-1 co-cultured with KMS26-MUT vs. CD8+ Co-STAR-1 co-cultured with KMS26-MUT														DEGs: CD4+ Co-STAR-1 vs. STAR-3 co-cultured with KMS26-MUT														DEGs: CD4+ Co-STAR-1 vs. STAR-3 cultured without target cells
Gene_ID	Base_Mean	Log2(FC)	StdErr	Wald-Stats	P-value	P-adj	Chr	Start	End	Strand	Feature	Gene_Name		Gene_ID	Base_Mean	Log2(FC)	StdErr	Wald-Stats	P-value	P-adj	Chr	Start	End	Strand	Feature	Gene_Name		Gene_ID	Base_Mean	Log2(FC)	StdErr	Wald-Stats	P-value	P-adj	Chr	Start	End	Strand	Feature	Gene_Name		Gene_ID	Base_Mean	Log2(FC)	StdErr	Wald-Stats	P-value	P-adj	Chr
ENSG00000109471.5	591.53	9.907	0.28158	35.1836	3.56215e-271	1.32655e-266	chr4	122451469	122456725	-	NA	IL2		ENSG00000089692.9	46.0857	-3.14202	0.179393	-17.5147	1.10705e-68	2.90469e-64	chr12	6772511	6778455	+	NA	LAG3		ENSG00000109471.5	591.53	3.6018	0.194497	18.5185	1.46421e-76	4.8083e-72	chr4	122451469	122456725	-	NA	IL2		ENSG00000156234.8	63.5785	5.21639	0.462964	11.2674	1.90152e-29	3.52485e-25	chr4
ENSG00000111537.5	1018.73	9.93985	0.391276	25.4037	2.29804e-142	4.27895e-138	chr12	68154767	68159740	-	NA	IFNG		ENSG00000153563.17	369.116	-7.49638	0.476778	-15.723	1.05248e-55	1.38075e-51	chr2	86784609	86808396	-	NA	CD8A		ENSG00000135077.10	59.4322	-2.84018	0.168591	-16.8465	1.11285e-63	1.82725e-59	chr5	157085421	157142869	-	NA	HAVCR2		ENSG00000275395.7	71.4845	2.84104	0.300788	9.44533	3.54287e-21	3.28371e-17	chr19
ENSG00000105835.13	257.272	3.23199	0.131916	24.5004	1.46169e-132	1.81444e-128	chr7	106248297	106285966	-	NA	NAMPT		ENSG00000110944.9	45.3602	-3.29414	0.227099	-14.5053	1.12119e-47	9.80593e-44	chr12	56334173	56340410	+	NA	IL23A		ENSG00000176788.9	59.3752	3.40287	0.287453	11.838	2.4825e-32	2.71742e-28	chr5	17065597	17276843	+	NA	BASP1		ENSG00000176788.9	59.3752	3.32745	0.394131	8.4425	3.10625e-17	1.91935e-13	chr5
ENSG00000100100.13	735.316	-4.97337	0.204548	-24.314	1.39517e-130	1.2989e-126	chr22	31281593	31292534	-	NA	PIK3IP1		ENSG00000102226.10	72.8938	-1.81553	0.135489	-13.3998	6.05862e-41	3.97415e-37	chrX	47232865	47248328	+	NA	USP11		ENSG00000116701.16	34.4113	3.36281	0.299346	11.2339	2.77993e-29	2.28225e-25	chr1	183554460	183590905	-	NA	NCF2		ENSG00000115415.21	437.207	1.21385	0.155542	7.804	5.99729e-15	2.77929e-11	chr2
ENSG00000234883.7	255.647	5.17132	0.245033	21.1046	7.22218e-99	5.37908e-95	chr21	25561809	25575168	+	NA	MIR155HG		ENSG00000102245.9	152.306	3.81721	0.301091	12.6779	7.83854e-37	4.11335e-33	chrX	136648157	136660390	+	NA	CD40LG		ENSG00000189077.11	45.9227	2.76505	0.249172	11.097	1.29772e-28	8.52317e-25	chr7	75986830	75994656	-	NA	TMEM120A		ENSG00000147434.9	31.7308	2.81817	0.369711	7.62262	2.4857e-14	9.21548e-11	chr8
ENSG00000072274.14	450.833	2.00763	0.0966187	20.7789	6.7236e-96	4.17312e-92	chr3	196012510	196082153	-	NA	TFRC		ENSG00000172543.9	139.644	-3.69476	0.306957	-12.0368	2.27713e-33	9.95789e-30	chr11	65879808	65883741	+	NA	CTSW		ENSG00000120217.14	25.7743	2.29689	0.210271	10.9235	8.90212e-28	4.87228e-24	chr9	5450502	5470566	+	NA	CD274		ENSG00000136717.15	191.204	-1.08812	0.143961	-7.55845	4.07916e-14	1.26026e-10	chr2
ENSG00000128050.9	303.071	3.04783	0.14816	20.5712	4.97343e-94	2.64586e-90	chr4	56435740	56464578	+	NA	PAICS		ENSG00000100599.16	57.3551	-1.88152	0.171024	-11.0015	3.76008e-28	1.40939e-24	chr14	92513780	92688994	+	NA	RIN3		ENSG00000124766.7	170.18	2.78163	0.26727	10.4076	2.28997e-25	1.07429e-21	chr6	21593750	21598619	+	NA	SOX4		ENSG00000143333.7	594.488	2.54925	0.347902	7.3275	2.34491e-13	6.20965e-10	chr1
ENSG00000143184.5	1084.42	6.13338	0.301696	20.3297	7.02626e-92	3.27072e-88	chr1	168576604	168582069	+	NA	XCL1		ENSG00000144152.13	34.2049	3.38158	0.312273	10.8289	2.51086e-27	8.23499e-24	chr2	112138384	112188218	+	NA	FBLN7		ENSG00000136244.12	20.2228	6.10852	0.61134	9.99201	1.65191e-23	6.78087e-20	chr7	22725883	22732002	+	NA	IL6		ENSG00000072274.14	450.833	0.862698	0.12357	6.98143	2.92191e-12	6.77043e-09	chr3
ENSG00000226979.9	124.738	5.66466	0.286319	19.7844	4.05459e-87	1.6777e-83	chr6	31572053	31574324	+	NA	LTA		ENSG00000167986.15	229.04	-0.723463	0.0674694	-10.7228	7.95357e-27	2.31873e-23	chr11	61299450	61342596	-	NA	DDB1		ENSG00000004468.13	110.867	-1.69026	0.17624	-9.59068	8.75063e-22	3.19291e-18	chr4	15778274	15853232	+	NA	CD38		ENSG00000135480.17	48.4355	2.53159	0.383469	6.6018	4.06191e-11	8.36619e-08	chr12
ENSG00000115009.13	101.906	5.6788	0.287174	19.7747	4.91382e-87	1.82991e-83	chr2	227805738	227817564	+	NA	CCL20		ENSG00000188191.16	56.5418	-1.93146	0.182942	-10.5578	4.67658e-26	1.22704e-22	chr7	549196	727650	-	NA	PRKAR1B		ENSG00000112782.19	66.9343	1.5305	0.160044	9.56294	1.14458e-21	3.417e-18	chr6	45880826	46080348	-	NA	CLIC5		ENSG00000100906.12	663.201	1.66644	0.253189	6.5818	4.64797e-11	8.61594e-08	chr14
ENSG00000102962.5	1220.25	8.00224	0.422036	18.961	3.58128e-80	1.21242e-76	chr16	57358782	57366189	+	NA	CCL22		ENSG00000134193.15	64.9164	-3.23365	0.315169	-10.26	1.06674e-24	2.54447e-21	chr1	119794016	119811580	-	NA	REG4		ENSG00000178623.13	25.4373	-2.10424	0.219849	-9.5713	1.05568e-21	3.417e-18	chr2	240605429	240633159	+	NA	GPR35		ENSG00000168961.17	36.8455	1.31298	0.206321	6.36376	1.96873e-10	3.31767e-07	chr17
ENSG00000134460.19	479.928	4.34812	0.229733	18.9269	6.85402e-80	2.12703e-76	chr10	6010688	6062370	-	NA	IL2RA		ENSG00000010610.10	114.176	3.90229	0.41495	9.40425	5.24021e-21	1.14577e-17	chr12	6786857	6820799	+	NA	CD4		ENSG00000144802.11	68.6709	2.21379	0.235656	9.39416	5.76738e-21	1.57829e-17	chr3	101827990	101861022	+	NA	NFKBIZ		ENSG00000104856.15	47.7421	1.34969	0.213934	6.30891	2.81006e-10	4.34084e-07	chr19
ENSG00000164400.6	2284.73	8.3761	0.443636	18.8806	1.64814e-79	4.72129e-76	chr5	132073788	132076170	+	NA	CSF2		ENSG00000111679.17	203.071	-1.2867	0.139678	-9.2119	3.20413e-20	6.00499e-17	chr12	6946467	6961316	+	NA	PTPN6		ENSG00000128641.19	27.8083	2.06139	0.220976	9.32854	1.07344e-20	2.71159e-17	chr2	191245184	191425389	+	NA	MYO1B		ENSG00000163874.11	59.1509	1.35969	0.216884	6.26922	3.62873e-10	5.17428e-07	chr1
ENSG00000167721.11	86.1176	2.4935	0.135848	18.3551	3.00546e-75	7.99452e-72	chr17	2322395	2336657	-	NA	TSR1		ENSG00000196352.18	126.248	-1.43756	0.155959	-9.21754	3.04e-20	6.00499e-17	chr1	207321518	207386804	+	NA	CD55		ENSG00000118242.17	37.7681	1.18292	0.12795	9.24523	2.34733e-20	5.506e-17	chr2	215942583	216034096	-	NA	MREG		ENSG00000165929.13	130.374	-1.11463	0.178341	-6.25002	4.10389e-10	5.43385e-07	chr14
ENSG00000103522.17	153.901	2.11365	0.116626	18.1234	2.08313e-73	5.17172e-70	chr16	27402173	27452042	+	NA	IL21R		ENSG00000256039.4	73.8667	-4.67192	0.51657	-9.04412	1.5088e-19	2.63919e-16	chr12	10553361	10572761	+	NA	LINC02446		ENSG00000136717.15	191.204	-1.63671	0.178329	-9.17802	4.39083e-20	9.6127e-17	chr2	127048026	127107288	-	NA	BIN1		ENSG00000019582.17	1377.11	1.2262	0.201802	6.07624	1.23033e-09	1.50622e-06	chr5
ENSG00000197498.13	144.916	2.80074	0.156741	17.8685	2.07327e-71	4.82554e-68	chr6	110982014	111028263	+	NA	RPF2		ENSG00000162692.12	18.0671	-3.25512	0.374834	-8.68417	3.8153e-18	6.25662e-15	chr1	100719741	100739045	+	NA	VCAM1		ENSG00000163874.11	59.1509	1.71793	0.189725	9.05484	1.36765e-19	2.80702e-16	chr1	37474579	37484377	+	NA	ZC3H12A		ENSG00000185527.12	27.794	-1.66207	0.273936	-6.06739	1.30008e-09	1.50622e-06	chr17
ENSG00000164399.5	376.576	9.9719	0.564608	17.6616	8.28384e-70	1.81465e-66	chr5	132060654	132063204	+	NA	IL3		ENSG00000172116.23	116.888	-4.22259	0.489466	-8.62693	6.30219e-18	9.72687e-15	chr2	86815338	86861924	-	NA	CD8B		ENSG00000132329.11	15.0223	-2.4154	0.272228	-8.87272	7.138e-19	1.37885e-15	chr2	237858892	237912106	+	NA	RAMP1		ENSG00000124766.7	170.18	1.71227	0.284473	6.01907	1.7542e-09	1.91281e-06	chr6
ENSG00000161813.23	135.376	1.99329	0.113056	17.631	1.42479e-69	2.94774e-66	chr12	50392382	50480004	+	NA	LARP4		ENSG00000143185.4	506.981	-2.81141	0.335002	-8.39221	4.77099e-17	6.95451e-14	chr1	168540767	168543997	-	NA	XCL2		ENSG00000169442.9	3985.62	-2.33599	0.263908	-8.85155	8.63139e-19	1.5747e-15	chr1	26317957	26320523	+	NA	CD52		ENSG00000154978.13	72.2948	1.03167	0.174323	5.91816	3.25568e-09	3.17634e-06	chr7
ENSG00000099204.22	440.007	-2.64501	0.151397	-17.4708	2.3932e-68	4.69066e-65	chr10	114431111	114768061	-	NA	ABLIM1		ENSG00000183971.10	21.0509	-1.76492	0.212881	-8.29061	1.12673e-16	1.55595e-13	chr16	2009925	2020755	+	NA	NPW		ENSG00000173926.6	27.3787	1.72316	0.203507	8.46732	2.51108e-17	4.34008e-14	chr5	126867713	127030558	-	NA	MARCHF3		ENSG00000110934.13	279.191	-0.667749	0.112693	-5.92539	3.11559e-09	3.17634e-06	chr12
ENSG00000115604.12	68.4184	2.79478	0.161359	17.3202	3.31186e-67	6.16669e-64	chr2	102311528	102398777	+	NA	IL18R1		ENSG00000171476.23	130.226	-1.99404	0.241306	-8.26352	1.41433e-16	1.85546e-13	chr4	56647988	56681877	-	NA	HOPX		ENSG00000290922.1	9.07868	-3.03196	0.359251	-8.43968	3.18216e-17	5.22494e-14	chr22	39091060	39092859	+	NA	ENSG00000290922		ENSG00000136997.22	235.65	-1.32747	0.225795	-5.87909	4.12529e-09	3.82352e-06	chr8
ENSG00000107937.19	172.863	2.58362	0.150677	17.1467	6.65362e-66	1.17991e-62	chr10	988433	1019932	+	NA	GTPBP4		ENSG00000178623.13	25.4373	-1.77889	0.21907	-8.1202	4.65402e-16	5.81487e-13	chr2	240605429	240633159	+	NA	GPR35		ENSG00000110092.4	6.17434	2.7	0.321041	8.41015	4.09489e-17	6.40344e-14	chr11	69641155	69654474	+	NA	CCND1		ENSG00000023445.17	622.876	2.28784	0.39592	5.77855	7.53453e-09	6.65084e-06	chr11
ENSG00000130204.13	146.386	2.74442	0.162304	16.9092	3.84935e-64	6.51591e-61	chr19	44890568	44903689	+	NA	TOMM40		ENSG00000142156.16	32.0957	-1.81806	0.226015	-8.04401	8.69462e-16	1.03695e-12	chr21	45981769	46005050	+	NA	COL6A1		ENSG00000137267.7	4.23947	3.82274	0.462915	8.25798	1.48161e-16	2.21157e-13	chr6	3153496	3157544	-	NA	TUBB2A		ENSG00000178199.14	23.7852	1.87873	0.325567	5.77064	7.89709e-09	6.65401e-06	chr6
ENSG00000127124.16	181.845	2.03354	0.121864	16.6869	1.63143e-62	2.6415e-59	chr1	41506364	42035925	-	NA	HIVEP3		ENSG00000105374.10	171.583	-3.16153	0.400234	-7.89921	2.80681e-15	3.20196e-12	chr19	51371605	51372701	-	NA	NKG7		ENSG00000077150.21	171.917	1.47158	0.178885	8.2264	1.92927e-16	2.75458e-13	chr10	102394109	102402524	+	NA	NFKB2		ENSG00000160307.10	219.389	-1.87978	0.328677	-5.71923	1.07008e-08	8.62438e-06	chr21
ENSG00000196305.19	214.055	1.29083	0.0776017	16.6341	3.94722e-62	6.12477e-59	chr9	92210206	92293854	-	NA	IARS1		ENSG00000237181.2	10.8905	-3.0722	0.409029	-7.51094	5.87026e-14	6.41766e-11	chr7	602791	608482	+	NA	PRKAR1B-AS1		ENSG00000164543.7	465.167	1.98895	0.244758	8.1262	4.42971e-16	6.06114e-13	chr7	43582757	43650713	+	NA	STK17A		ENSG00000164483.17	59.5803	-1.47266	0.25802	-5.70753	1.14627e-08	8.85346e-06	chr6
ENSG00000167664.9	101.383	-3.85976	0.232765	-16.5822	9.37011e-62	1.39577e-58	chr19	4292226	4302431	-	NA	TMIGD2		ENSG00000180644.8	126.945	-1.50883	0.203173	-7.42636	1.11628e-13	1.17156e-10	chr10	70597347	70602759	-	NA	PRF1		ENSG00000102265.12	59.7647	2.52181	0.310984	8.10912	5.09881e-16	6.69759e-13	chrX	47582407	47586789	+	NA	TIMP1		ENSG00000237372.5	41.494	2.59585	0.457637	5.67229	1.40904e-08	1.04478e-05	chr9
ENSG00000139514.13	101.594	2.41047	0.148074	16.2788	1.39473e-59	1.99769e-56	chr13	29509413	29595688	-	NA	SLC7A1		ENSG00000164691.18	57.5354	-1.53214	0.206812	-7.40836	1.2787e-13	1.29041e-10	chr6	159034467	159045152	-	NA	TAGAP		ENSG00000048140.18	60.1816	-1.04193	0.128569	-8.10404	5.31628e-16	6.71466e-13	chr5	176647386	176659054	+	NA	TSPAN17		ENSG00000185989.11	95.179	-0.990172	0.176277	-5.61714	1.94139e-08	1.38414e-05	chr13
ENSG00000196756.15	103.419	1.91336	0.117919	16.226	3.30133e-59	4.55339e-56	chr20	38419637	38435409	-	NA	SNHG17		ENSG00000198885.10	39.6547	-1.10734	0.153253	-7.22559	4.98917e-13	4.6752e-10	chr2	96325316	96330517	+	NA	ITPRIPL1		ENSG00000134072.11	22.367	-1.87103	0.233885	-7.99978	1.24638e-15	1.51592e-12	chr3	9757346	9769992	-	NA	CAMK1		ENSG00000085117.12	846.985	1.35312	0.245098	5.52072	3.3762e-08	2.31795e-05	chr11
ENSG00000091972.18	79.6395	4.3787	0.271254	16.1424	1.28361e-58	1.70721e-55	chr3	112332346	112362812	+	NA	CD200		ENSG00000184613.11	181.896	-1.92269	0.265978	-7.22873	4.87515e-13	4.6752e-10	chr12	44508274	44921848	-	NA	NELL2		ENSG00000001561.7	33.4952	2.06502	0.258567	7.98638	1.38958e-15	1.62973e-12	chr6	46129988	46146688	+	NA	ENPP4		ENSG00000186827.12	79.9442	2.63232	0.477849	5.50869	3.61506e-08	2.3933e-05	chr1
ENSG00000138035.15	95.2153	1.77608	0.110193	16.1179	1.91066e-58	2.45356e-55	chr2	55634060	55693863	-	NA	PNPT1		ENSG00000100450.13	29.8735	-2.63175	0.365592	-7.19859	6.08375e-13	5.50432e-10	chr14	24606479	24609699	-	NA	GZMH		ENSG00000168675.19	355.332	-1.10384	0.141983	-7.77444	7.57832e-15	8.58153e-12	chr18	13217497	13652755	+	NA	LDLRAD4		ENSG00000135821.19	121.974	-0.985818	0.179369	-5.49604	3.88405e-08	2.48271e-05	chr1
ENSG00000173198.6	41.9328	-3.21736	0.199686	-16.1121	2.09682e-58	2.60285e-55	chrX	78271467	78327691	-	NA	CYSLTR1		ENSG00000163519.14	168.503	2.15102	0.300741	7.15241	8.52679e-13	7.45753e-10	chr3	108822769	108855005	+	NA	TRAT1		ENSG00000111859.17	85.4473	-0.99234	0.127816	-7.76384	8.23978e-15	9.01953e-12	chr6	11183297	11382348	-	NA	NEDD9		ENSG00000204287.14	118.599	1.35517	0.248822	5.44633	5.14186e-08	3.17716e-05	chr6
ENSG00000165272.16	204.448	-3.62305	0.225333	-16.0786	3.60179e-58	4.3268e-55	chr9	33441155	33447596	-	NA	AQP3		ENSG00000173198.6	41.9328	2.19393	0.311917	7.03371	2.01118e-12	1.70224e-09	chrX	78271467	78327691	-	NA	CYSLTR1		ENSG00000115009.13	101.906	1.96194	0.253795	7.73042	1.0719e-14	1.13549e-11	chr2	227805738	227817564	+	NA	CCL20		ENSG00000115902.11	66.7257	1.13914	0.210986	5.39913	6.69634e-08	4.00419e-05	chr2
ENSG00000011590.14	132.729	6.53146	0.409726	15.941	3.28817e-57	3.82661e-54	chr19	35704557	35717038	+	NA	ZBTB32		ENSG00000196116.8	31.6658	1.427	0.204613	6.97414	3.07737e-12	2.52325e-09	chr9	97412095	97496125	+	NA	TDRD7		ENSG00000177200.18	106.079	0.882969	0.114699	7.69816	1.38043e-14	1.41662e-11	chr16	53054990	53329150	+	NA	CHD9		ENSG00000077150.21	171.917	1.20565	0.223569	5.39277	6.93795e-08	4.01902e-05	chr10
ENSG00000130826.19	198.782	2.28292	0.143411	15.9187	4.7034e-57	5.30772e-54	chrX	154762741	154777689	+	NA	DKC1		ENSG00000138964.17	98.0054	-1.1286	0.162126	-6.96123	3.37323e-12	2.68203e-09	chr22	44172955	44219533	+	NA	PARVG		ENSG00000100450.13	29.8735	-2.7932	0.366146	-7.62866	2.37201e-14	2.36044e-11	chr14	24606479	24609699	-	NA	GZMH		ENSG00000101187.16	62.834	-1.24568	0.231422	-5.38273	7.33657e-08	4.12115e-05	chr20
ENSG00000065911.13	163.027	1.95448	0.122994	15.8908	7.33645e-57	8.03557e-54	chr2	74186171	74217565	+	NA	MTHFD2		ENSG00000186827.12	79.9442	2.15453	0.310416	6.94078	3.89937e-12	3.00917e-09	chr1	1211325	1214153	-	NA	TNFRSF4		ENSG00000137078.10	298.132	-1.47417	0.195049	-7.55792	4.09576e-14	3.9559e-11	chr9	35649294	35650931	-	NA	SIT1		ENSG00000178104.22	69.7643	0.819121	0.153915	5.32191	1.02682e-07	5.43835e-05	chr1
ENSG00000100304.13	69.378	2.05586	0.129903	15.8262	2.05342e-56	2.18484e-53	chr22	43166621	43187134	-	NA	TTLL12		ENSG00000197461.13	13.3978	-2.67299	0.388624	-6.87811	6.06535e-12	4.54693e-09	chr7	497257	520296	-	NA	PDGFA		ENSG00000108798.9	137.013	-1.8225	0.241729	-7.53942	4.72057e-14	4.42911e-11	chr17	49210410	49223225	+	NA	ABI3		ENSG00000064201.16	19.1174	-1.84084	0.345715	-5.32473	1.01102e-07	5.43835e-05	chr11
ENSG00000096384.20	1610.57	2.92471	0.185424	15.7731	4.76678e-56	4.93097e-53	chr6	44246165	44253888	+	NA	HSP90AB1		ENSG00000109471.5	591.53	1.32964	0.19346	6.87294	6.28936e-12	4.58389e-09	chr4	122451469	122456725	-	NA	IL2		ENSG00000135480.17	48.4355	2.46111	0.326732	7.53251	4.97746e-14	4.54041e-11	chr12	52232519	52252186	+	NA	KRT7		ENSG00000153574.9	136.242	0.817576	0.154036	5.30771	1.11012e-07	5.5617e-05	chr2
ENSG00000034152.20	140.372	2.15436	0.137981	15.6135	5.8942e-55	5.93243e-52	chr17	21284671	21315232	+	NA	MAP2K3		ENSG00000027075.17	223.171	-0.737231	0.107359	-6.86698	6.5574e-12	4.65008e-09	chr14	61187558	61550976	+	NA	PRKCH		ENSG00000138964.17	98.0054	-1.23816	0.164504	-7.52664	5.20637e-14	4.62087e-11	chr22	44172955	44219533	+	NA	PARVG		ENSG00000245164.10	70.543	-1.50418	0.283368	-5.30822	1.107e-07	5.5617e-05	chr8
ENSG00000168961.17	36.8455	-2.95155	0.189338	-15.5888	8.67331e-55	8.49985e-52	chr17	27629797	27649560	+	NA	LGALS9		ENSG00000196305.19	214.055	-0.455696	0.0664575	-6.85695	7.03481e-12	4.85735e-09	chr9	92210206	92293854	-	NA	IARS1		ENSG00000175505.11	18.6314	3.10541	0.414193	7.4975	6.50451e-14	5.62109e-11	chr11	67364167	67374177	-	NA	CLCF1		ENSG00000260719.1	6.57992	-1.96738	0.377111	-5.21699	1.81858e-07	8.87133e-05	chr16
ENSG00000112578.10	41.5763	2.99906	0.19251	15.5788	1.01479e-54	9.68995e-52	chr6	41921498	41933046	+	NA	BYSL		ENSG00000135047.16	371.695	2.46759	0.36214	6.8139	9.49899e-12	6.23087e-09	chr9	87724050	87731469	+	NA	CTSL		ENSG00000074706.14	63.303	-1.14551	0.153524	-7.46142	8.55925e-14	7.20711e-11	chr6	154154495	154356803	-	NA	IPCEF1		ENSG00000141574.8	10.0839	2.83098	0.559732	5.05775	4.24237e-07	0.000201643	chr17
ENSG00000180817.12	347.527	2.65145	0.17027	15.572	1.12739e-54	1.0496e-51	chr10	70202834	70233911	-	NA	PPA1		ENSG00000162373.13	12.3551	-1.59004	0.233248	-6.81693	9.30052e-12	6.23087e-09	chr1	48727518	48776969	-	NA	BEND5		ENSG00000101849.18	82.9316	-1.26319	0.169492	-7.45278	9.13926e-14	7.5031e-11	chrX	9463319	9741037	+	NA	TBL1X		ENSG00000143851.16	329.333	0.881407	0.174934	5.03851	4.69161e-07	0.000217421	chr1
ENSG00000143185.4	506.981	8.70328	0.563433	15.4469	7.9194e-54	7.19314e-51	chr1	168540767	168543997	-	NA	XCL2		ENSG00000146776.15	40.3144	1.60823	0.236787	6.79185	1.10701e-11	7.08433e-09	chr7	105604771	105876599	-	NA	ATXN7L1		ENSG00000138378.19	205.88	1.266	0.170982	7.40432	1.31825e-13	1.05586e-10	chr2	191029575	191151596	-	NA	STAT4		ENSG00000002822.16	26.1374	-1.29715	0.258503	-5.01793	5.22317e-07	0.000236151	chr7
ENSG00000158050.5	299.234	3.97611	0.25911	15.3453	3.80941e-53	3.37767e-50	chr2	96143168	96145440	-	NA	DUSP2		ENSG00000101194.18	10.9385	-2.98156	0.439993	-6.77639	1.23219e-11	7.69765e-09	chr20	62952706	62969585	+	NA	SLC17A9		ENSG00000105369.10	25.4597	-3.18519	0.431187	-7.38702	1.50153e-13	1.17402e-10	chr19	41877278	41881372	+	NA	CD79A		ENSG00000083454.23	14.6183	1.76417	0.354232	4.98027	6.34952e-07	0.000280241	chr17
ENSG00000275395.7	71.4845	-4.49847	0.295415	-15.2276	2.31903e-52	2.00839e-49	chr19	39863322	39934626	-	NA	FCGBP		ENSG00000137502.10	66.0159	0.881736	0.130456	6.75885	1.39088e-11	8.48693e-09	chr11	82973132	83071923	-	NA	RAB30		ENSG00000179934.7	15.1882	2.58687	0.35172	7.3549	1.91067e-13	1.45917e-10	chr3	39329708	39333680	+	NA	CCR8		ENSG00000139629.16	49.9496	1.1676	0.235955	4.94839	7.48295e-07	0.000322585	chr12
ENSG00000110934.13	279.191	-1.86197	0.122379	-15.2148	2.81998e-52	2.38673e-49	chr12	51281037	51324668	-	NA	BIN2		ENSG00000143184.5	1084.42	-1.87676	0.27864	-6.73545	1.63426e-11	9.74537e-09	chr1	168576604	168582069	+	NA	XCL1		ENSG00000099204.22	440.007	-1.14056	0.155451	-7.33709	2.18296e-13	1.62923e-10	chr10	114431111	114768061	-	NA	ABLIM1		ENSG00000120280.6	21.2103	1.282	0.25971	4.93627	7.96291e-07	0.000335474	chrX
ENSG00000117395.13	193.387	2.72898	0.180328	15.1335	9.74363e-52	8.06339e-49	chr1	43164174	43270936	-	NA	EBNA1BP2		ENSG00000135077.10	59.4322	-1.18907	0.177275	-6.70749	1.98004e-11	1.1545e-08	chr5	157085421	157142869	-	NA	HAVCR2		ENSG00000170017.12	58.4013	1.88022	0.257782	7.29381	3.01313e-13	2.19885e-10	chr3	105366908	105576900	+	NA	ALCAM		ENSG00000253522.6	28.6775	1.9227	0.393234	4.88946	1.01115e-06	0.000410241	chr5
ENSG00000050393.12	81.0583	2.16708	0.143805	15.0696	2.56727e-51	2.07838e-48	chr6	13786556	13814568	-	NA	MCUR1		ENSG00000138684.9	7.54839	3.72643	0.563312	6.61521	3.71013e-11	2.09031e-08	chr4	122610107	122621066	-	NA	IL21		ENSG00000125733.18	54.7645	1.44014	0.199549	7.21696	5.31607e-13	3.7951e-10	chr19	6737924	6751530	+	NA	TRIP10		ENSG00000035720.8	30.8103	1.53428	0.314151	4.88389	1.04015e-06	0.000410241	chr4
ENSG00000115368.10	114.524	2.30122	0.152882	15.0523	3.33654e-51	2.64367e-48	chr2	189441445	189475552	+	NA	WDR75		ENSG00000085871.9	36.4067	1.47271	0.222671	6.61386	3.74436e-11	2.09031e-08	chr4	139665767	139740745	+	NA	MGST2		ENSG00000186810.8	102.099	-2.07902	0.290874	-7.1475	8.8371e-13	6.1745e-10	chrX	71615915	71618511	-	NA	CXCR3		ENSG00000169583.13	208.761	-1.18631	0.242806	-4.88585	1.02982e-06	0.000410241	chr9
ENSG00000095370.20	81.8402	-2.90357	0.1942	-14.9515	1.52387e-50	1.18227e-47	chr9	127738316	127778710	-	NA	SH2D3C		ENSG00000129657.16	69.9864	-1.01997	0.155439	-6.56182	5.31539e-11	2.90553e-08	chr17	77088748	77217101	+	NA	SEC14L1		ENSG00000150764.14	41.4804	-1.6346	0.231103	-7.07302	1.51595e-12	1.03713e-09	chr11	111927143	112022653	+	NA	DIXDC1		ENSG00000128578.10	37.1433	1.40763	0.293196	4.801	1.57878e-06	0.000609704	chr7
ENSG00000104907.13	100.296	2.5288	0.169644	14.9066	2.98741e-50	2.27043e-47	chr19	13104901	13117567	-	NA	TRMT1		ENSG00000213190.4	40.4642	-1.83405	0.280741	-6.53288	6.45147e-11	3.45457e-08	chr1	151060396	151069544	+	NA	MLLT11		ENSG00000065989.16	30.8063	-1.61334	0.228257	-7.0681	1.57073e-12	1.05268e-09	chr19	10416772	10469630	+	NA	PDE4A		ENSG00000186994.12	8.02044	-2.79374	0.589791	-4.73683	2.17084e-06	0.00082124	chr19
ENSG00000162924.16	192.026	2.11642	0.142065	14.8976	3.41634e-50	2.54449e-47	chr2	60881490	60931612	+	NA	REL		ENSG00000122986.14	39.0698	-1.64675	0.253942	-6.48476	8.88748e-11	4.6638e-08	chr12	110627840	110704950	-	NA	HVCN1		ENSG00000118985.16	72.5187	1.39481	0.197561	7.06014	1.66337e-12	1.09247e-09	chr5	95885097	95961851	-	NA	ELL2		ENSG00000124191.18	14.8058	2.16645	0.461769	4.69163	2.71041e-06	0.00100486	chr20
ENSG00000172794.20	75.1526	-4.05114	0.272016	-14.893	3.65827e-50	2.67126e-47	chr17	74670577	74747335	+	NA	RAB37		ENSG00000122218.17	223.739	-0.432217	0.0670185	-6.44922	1.12424e-10	5.78389e-08	chr1	160288593	160343566	-	NA	COPA		ENSG00000026559.14	5.52236	2.96906	0.421326	7.04694	1.82897e-12	1.17768e-09	chr20	51003655	51023107	-	NA	KCNG1		ENSG00000118513.20	33.5507	1.71943	0.368308	4.66846	3.03466e-06	0.00110301	chr6
ENSG00000198355.5	191.901	3.56159	0.2394	14.8772	4.6376e-50	3.25857e-47	chr22	49960767	49964072	+	NA	PIM3		ENSG00000070814.22	165.133	-0.842219	0.130881	-6.43502	1.23459e-10	6.22946e-08	chr5	150357628	150400308	+	NA	TCOF1		ENSG00000122188.13	84.7782	-0.747798	0.106648	-7.01186	2.35165e-12	1.48511e-09	chr1	203765176	203776372	+	NA	LAX1		ENSG00000184014.9	134.755	0.757938	0.163409	4.63829	3.51308e-06	0.00122897	chr11
ENSG00000184220.12	132.783	2.82873	0.190129	14.8779	4.5838e-50	3.25857e-47	chr3	99817836	100181732	+	NA	CMSS1		ENSG00000135372.10	111.099	-0.535521	0.0836135	-6.40472	1.50649e-10	7.45798e-08	chr11	34105616	34147670	+	NA	NAT10		ENSG00000221887.6	8.29917	2.42287	0.346251	6.99744	2.60677e-12	1.61516e-09	chr18	63949300	63981774	+	NA	HMSD		ENSG00000110876.10	251.492	-0.782361	0.168676	-4.63824	3.51381e-06	0.00122897	chr12
ENSG00000049249.10	762.031	5.72334	0.384959	14.8674	5.36656e-50	3.70094e-47	chr1	7915870	7943165	-	NA	TNFRSF9		ENSG00000137441.8	37.7103	-2.51668	0.393862	-6.38976	1.66149e-10	8.07297e-08	chr4	15960244	15969309	-	NA	FGFBP2		ENSG00000174799.12	76.7674	1.33781	0.195516	6.84245	7.78513e-12	4.73437e-09	chr4	55948870	56033361	+	NA	CEP135		ENSG00000196735.13	35.7	1.69181	0.366026	4.62209	3.79885e-06	0.00130406	chr6
ENSG00000102172.16	141.159	2.81177	0.189584	14.8313	9.1963e-50	6.22673e-47	chrX	21940708	21994837	+	NA	SMS		ENSG00000148840.11	77.9803	-0.708946	0.111546	-6.35563	2.07573e-10	9.90237e-08	chr10	102132993	102150333	+	NA	PPRC1		ENSG00000090339.9	27.0283	1.37531	0.201702	6.81853	9.19764e-12	5.49166e-09	chr19	10271092	10286615	+	NA	ICAM1		ENSG00000175040.6	19.2688	1.52454	0.330207	4.61692	3.89475e-06	0.00131267	chr3
ENSG00000145730.21	50.1746	2.84907	0.19219	14.8242	1.02118e-49	6.79087e-47	chr5	102753980	103029730	+	NA	PAM		ENSG00000060138.13	114.031	-0.919844	0.145107	-6.33909	2.31123e-10	1.08289e-07	chr12	10699088	10723323	-	NA	YBX3		ENSG00000111679.17	203.071	-0.954686	0.140573	-6.79137	1.11075e-11	6.51357e-09	chr12	6946467	6961316	+	NA	PTPN6		ENSG00000085871.9	36.4067	-1.05678	0.231757	-4.55985	5.11895e-06	0.00169446	chr4
ENSG00000136717.15	191.204	-2.58042	0.174239	-14.8096	1.26948e-49	8.29397e-47	chr2	127048026	127107288	-	NA	BIN1		ENSG00000106952.8	144.453	0.981355	0.157124	6.24574	4.21787e-10	1.94155e-07	chr9	114893342	114930595	-	NA	TNFSF8		ENSG00000115170.16	49.2194	-1.08888	0.161377	-6.74741	1.50512e-11	8.67136e-09	chr2	157736250	157876330	-	NA	ACVR1		ENSG00000287382.1	11.8876	1.52497	0.335777	4.54162	5.58225e-06	0.00181541	chr4
ENSG00000109943.9	240.154	5.75273	0.388593	14.804	1.3807e-49	8.86504e-47	chr11	122838499	122872643	+	NA	CRTAM		ENSG00000176485.14	24.6225	1.72714	0.277097	6.23298	4.57642e-10	2.07028e-07	chr11	63573194	63616883	-	NA	PLAAT3		ENSG00000183049.14	44.0531	1.69709	0.251841	6.73873	1.59778e-11	9.04645e-09	chr10	12349546	12835545	+	NA	CAMK1D		ENSG00000188322.8	18.697	-1.57313	0.347492	-4.5271	5.97985e-06	0.00191118	chr16
ENSG00000089195.15	86.1011	1.99704	0.134991	14.7938	1.6055e-49	1.01337e-46	chr20	5937227	5950558	-	NA	TRMT6		ENSG00000070081.18	230.479	-1.05075	0.169438	-6.20141	5.59607e-10	2.48864e-07	chr11	17208152	17349980	+	NA	NUCB2		ENSG00000186141.10	96.5356	0.673501	0.100134	6.72596	1.74438e-11	9.70909e-09	chr1	145824052	145844402	+	NA	POLR3C		ENSG00000179344.17	76.3277	1.43602	0.319096	4.50028	6.78645e-06	0.00213221	chr6
ENSG00000136875.13	72.7942	1.94994	0.132115	14.7595	2.67436e-49	1.65989e-46	chr9	113275641	113294009	+	NA	PRPF4		ENSG00000196139.14	28.8622	2.96522	0.483964	6.12695	8.95814e-10	3.9174e-07	chr10	5035353	5107686	+	NA	AKR1C3		ENSG00000102003.12	15.7564	-1.54988	0.231092	-6.70676	1.98988e-11	1.0891e-08	chrX	49187814	49200218	-	NA	SYP		ENSG00000174944.9	12.075	1.97113	0.440226	4.47755	7.55046e-06	0.00233272	chr3
ENSG00000125733.18	54.7645	3.29128	0.223755	14.7093	5.62188e-49	3.43211e-46	chr19	6737924	6751530	+	NA	TRIP10		ENSG00000115827.14	36.2864	-0.825467	0.135166	-6.10705	1.01486e-09	4.36524e-07	chr2	171434216	171485052	+	NA	DCAF17		ENSG00000117560.8	41.2076	-1.48246	0.22148	-6.69343	2.18001e-11	1.1736e-08	chr1	172659102	172666876	+	NA	FASLG		ENSG00000102471.16	162.837	1.07388	0.241549	4.44582	8.75556e-06	0.00266069	chr13
ENSG00000117298.16	109.959	1.5949	0.108867	14.6501	1.34592e-48	8.08419e-46	chr1	21217246	21345572	-	NA	ECE1		ENSG00000128294.16	83.3161	-0.905389	0.148343	-6.10336	1.03863e-09	4.39541e-07	chr22	26521995	26596717	-	NA	TPST2		ENSG00000101350.8	95.3303	1.34501	0.201031	6.69056	2.22312e-11	1.1775e-08	chr20	32277650	32335011	+	NA	KIF3B		ENSG00000104549.12	120.014	0.958068	0.216013	4.43522	9.19772e-06	0.00274997	chr8
ENSG00000138442.11	110.223	2.02419	0.138612	14.6034	2.6737e-48	1.58045e-45	chr2	202874260	203014798	-	NA	WDR12		ENSG00000169855.21	52.4859	-1.52138	0.249855	-6.08906	1.13579e-09	4.73027e-07	chr3	78597238	79767998	-	NA	ROBO1		ENSG00000183044.12	72.4753	0.926442	0.138724	6.67832	2.41696e-11	1.25985e-08	chr16	8674595	8784575	+	NA	ABAT		ENSG00000158457.6	22.2815	1.62726	0.367591	4.42682	9.5632e-06	0.00281386	chr7
ENSG00000134697.13	146.209	1.98799	0.136788	14.5334	7.44543e-48	4.33231e-45	chr1	37566815	37595937	-	NA	GNL2		ENSG00000092051.18	15.0924	-2.18982	0.362513	-6.04066	1.53484e-09	6.29235e-07	chr14	23568037	23578790	-	NA	JPH4		ENSG00000147434.9	31.7308	2.49623	0.374039	6.67371	2.49412e-11	1.27002e-08	chr8	42752619	42796392	-	NA	CHRNA6		ENSG00000137501.18	61.1227	-0.858052	0.194635	-4.40852	1.0408e-05	0.00301459	chr11
ENSG00000263528.8	119.122	-2.17954	0.150041	-14.5263	8.25693e-48	4.73059e-45	chr1	206470475	206496889	+	NA	IKBKE		ENSG00000160117.16	10.9518	-1.67448	0.280333	-5.97318	2.32667e-09	9.31569e-07	chr19	17281644	17287646	+	NA	ANKLE1		ENSG00000256862.5	56.5579	-1.77538	0.266073	-6.67256	2.51382e-11	1.27002e-08	chr12	3871578	3910385	+	NA	PARP11-AS1		ENSG00000161835.11	19.1088	-1.90766	0.437005	-4.3653	1.26949e-05	0.00362038	chr12
ENSG00000128595.17	113.305	1.55095	0.107053	14.4876	1.45058e-47	8.18479e-45	chr7	128739291	128773400	+	NA	CALU		ENSG00000100453.14	1890.67	-2.77821	0.465204	-5.97202	2.3433e-09	9.31569e-07	chr14	24630953	24634267	-	NA	GZMB		ENSG00000091490.11	93.7486	-0.990642	0.149236	-6.63811	3.17737e-11	1.58094e-08	chr4	25747432	25863760	-	NA	SEL1L3		ENSG00000184613.11	181.896	1.10868	0.254305	4.35966	1.30268e-05	0.00365874	chr12
ENSG00000171793.17	110.432	2.2534	0.155724	14.4705	1.86202e-47	1.03495e-44	chr1	40979299	41012565	+	NA	CTPS1		ENSG00000072274.14	450.833	-0.535794	0.090458	-5.92312	3.15885e-09	1.23704e-06	chr3	196012510	196082153	-	NA	TFRC		ENSG00000142156.16	32.0957	1.72055	0.259554	6.62887	3.38256e-11	1.65791e-08	chr21	45981769	46005050	+	NA	COL6A1		ENSG00000085563.15	71.5182	-0.868633	0.200359	-4.33539	1.45501e-05	0.0039664	chr7
ENSG00000101187.16	62.834	2.79478	0.193273	14.4602	2.16131e-47	1.18364e-44	chr20	62642502	62685785	+	NA	SLCO4A1		ENSG00000187862.13	24.9957	-1.77687	0.301475	-5.89392	3.77143e-09	1.45522e-06	chr1	156579722	156587719	+	NA	TTC24		ENSG00000106605.11	85.6519	1.24604	0.189154	6.58743	4.47496e-11	2.16108e-08	chr7	43758679	43807342	+	NA	BLVRA		ENSG00000125384.7	40.5197	-1.4065	0.324381	-4.33595	1.45133e-05	0.0039664	chr14
ENSG00000134802.18	141.931	4.43978	0.307389	14.4435	2.75505e-47	1.48693e-44	chr11	57406953	57427580	-	NA	SLC43A3		ENSG00000171608.18	237.778	-1.00765	0.171175	-5.88666	3.94078e-09	1.49852e-06	chr1	9629888	9729114	+	NA	PIK3CD		ENSG00000178562.18	84.3452	-1.22318	0.186954	-6.54268	6.04274e-11	2.87591e-08	chr2	203706474	203738912	+	NA	CD28		ENSG00000105246.6	47.6524	2.47755	0.574801	4.31027	1.63059e-05	0.00438061	chr19
ENSG00000099860.9	171.718	3.12485	0.216626	14.4251	3.59794e-47	1.9141e-44	chr19	2476121	2478259	+	NA	GADD45B		ENSG00000162892.16	7.50615	2.5224	0.436498	5.77872	7.5273e-09	2.82145e-06	chr1	206897442	206904139	+	NA	IL24		ENSG00000162777.17	237.02	-1.05119	0.164058	-6.40747	1.47958e-10	6.94114e-08	chr1	111185968	111204535	-	NA	DENND2D		ENSG00000145365.12	44.0696	1.02967	0.239497	4.29932	1.71321e-05	0.00453681	chr4
ENSG00000109534.17	159.525	2.15117	0.150471	14.2963	2.30885e-46	1.21101e-43	chr4	109815509	109824740	+	NA	GAR1		ENSG00000175931.13	65.115	-0.724486	0.12616	-5.74259	9.32386e-09	3.44562e-06	chr17	76389455	76453152	-	NA	UBE2O		ENSG00000204287.14	118.599	1.66733	0.26088	6.39118	1.64614e-10	7.61373e-08	chr6	32439877	32445046	+	NA	HLA-DRA		ENSG00000099204.22	440.007	-0.59092	0.137877	-4.28585	1.82039e-05	0.00475277	chr10
ENSG00000068831.19	181.294	-4.38662	0.306985	-14.2894	2.54977e-46	1.3188e-43	chr11	64726910	64745456	-	NA	RASGRP2		ENSG00000164466.13	267.572	-0.73607	0.128235	-5.73999	9.46819e-09	3.45037e-06	chr5	175477061	175529742	+	NA	SFXN1		ENSG00000171246.7	47.9215	-1.25104	0.195825	-6.38855	1.6747e-10	7.63825e-08	chr17	80466833	80477843	-	NA	NPTX1		ENSG00000180644.8	126.945	-1.11388	0.260372	-4.27802	1.88561e-05	0.00483058	chr10
ENSG00000144381.18	631.972	3.17619	0.222918	14.2482	4.59789e-46	2.34556e-43	chr2	197486583	197516737	-	NA	HSPD1		ENSG00000108798.9	137.013	-1.37759	0.242135	-5.68937	1.2751e-08	4.58304e-06	chr17	49210410	49223225	+	NA	ABI3		ENSG00000100385.15	376.167	-1.28296	0.202938	-6.32192	2.58326e-10	1.16208e-07	chr22	37118665	37175118	-	NA	IL2RB		ENSG00000213316.10	6.09749	-2.47215	0.578138	-4.27606	1.90232e-05	0.00483058	chr5
ENSG00000165929.13	130.374	-4.0411	0.284152	-14.2216	6.72829e-46	3.38597e-43	chr14	91779745	91867536	-	NA	TC2N		ENSG00000204472.13	14.73	-1.35659	0.238654	-5.68433	1.31325e-08	4.65635e-06	chr6	31615216	31617021	+	NA	AIF1		ENSG00000027075.17	223.171	-0.682851	0.108453	-6.29626	3.04907e-10	1.35309e-07	chr14	61187558	61550976	+	NA	PRKCH		ENSG00000158470.5	70.61	0.853453	0.199867	4.2701	1.95386e-05	0.00489443	chr20
ENSG00000053372.5	161.292	2.78393	0.196818	14.1447	2.01418e-45	1.00011e-42	chr1	19251804	19260128	+	NA	MRTO4		ENSG00000196235.14	175.358	-0.43452	0.076622	-5.67096	1.42001e-08	4.96776e-06	chr19	39436155	39476670	+	NA	SUPT5H		ENSG00000235162.9	205.304	-1.55279	0.2476	-6.27135	3.57937e-10	1.56724e-07	chr12	105235289	105396097	+	NA	C12orf75		ENSG00000115687.14	88.7983	0.861964	0.203692	4.2317	2.31928e-05	0.00573234	chr2
ENSG00000106605.11	85.6519	2.86316	0.202879	14.1127	3.17329e-45	1.55491e-42	chr7	43758679	43807342	+	NA	BLVRA		ENSG00000179934.7	15.1882	1.73625	0.307229	5.65132	1.59218e-08	5.4968e-06	chr3	39329708	39333680	+	NA	CCR8		ENSG00000092051.18	15.0924	3.23297	0.519138	6.22758	4.73699e-10	2.04681e-07	chr14	23568037	23578790	-	NA	JPH4		ENSG00000028277.22	156.714	0.945528	0.224458	4.2125	2.5256e-05	0.00616015	chr19
ENSG00000232956.10	132.193	3.55338	0.252197	14.0897	4.39478e-45	2.12548e-42	chr7	44983018	44986961	-	NA	SNHG15		ENSG00000254584.2	13.1391	-2.58431	0.458692	-5.63408	1.75996e-08	5.99714e-06	chr11	32035978	32041318	-	NA	LINC03031		ENSG00000101082.14	80.9384	-1.45125	0.233158	-6.22431	4.83676e-10	2.06278e-07	chr20	36612317	36646196	-	NA	SLA2		ENSG00000157514.18	141.009	-1.02781	0.245068	-4.19396	2.74131e-05	0.00659944	chrX
ENSG00000017483.16	121.179	2.52942	0.17996	14.0555	7.12832e-45	3.40332e-42	chrX	48458536	48470260	-	NA	SLC38A5		ENSG00000113716.13	53.1835	-0.607801	0.108479	-5.60292	2.1077e-08	7.08999e-06	chr5	150000045	150053142	+	NA	HMGXB3		ENSG00000182866.18	858.338	-1.10998	0.179065	-6.19878	5.69031e-10	2.3957e-07	chr1	32251243	32286165	+	NA	LCK		ENSG00000169504.15	22.4904	1.50706	0.364361	4.13618	3.53134e-05	0.00839237	chr1
ENSG00000162511.8	646.748	-1.99065	0.142489	-13.9706	2.35787e-44	1.11148e-41	chr1	30732468	30757774	-	NA	LAPTM5		ENSG00000198369.10	25.2521	1.18312	0.211497	5.59406	2.2182e-08	7.36723e-06	chr2	65310850	65432637	-	NA	SPRED2		ENSG00000123689.6	47.1313	2.23316	0.36069	6.19135	5.96509e-10	2.44859e-07	chr1	209675411	209676390	+	NA	G0S2		ENSG00000120875.9	311.547	1.64928	0.399926	4.12396	3.72408e-05	0.0087384	chr8
ENSG00000060138.13	114.031	2.3334	0.167294	13.9478	3.2429e-44	1.50957e-41	chr12	10699088	10723323	-	NA	YBX3		ENSG00000051620.11	71.6181	0.897748	0.162147	5.53664	3.08328e-08	1.01124e-05	chr6	138403530	138422197	+	NA	HEBP2		ENSG00000156711.17	56.7289	1.14341	0.184633	6.19286	5.90816e-10	2.44859e-07	chr6	36127808	36144524	+	NA	MAPK13		ENSG00000198911.13	102.913	0.680074	0.165445	4.11056	3.94694e-05	0.00914555	chr22
ENSG00000166130.15	81.737	2.59318	0.186029	13.9396	3.63738e-44	1.67229e-41	chr12	98613404	98645113	-	NA	IKBIP		ENSG00000137267.7	4.23947	1.73119	0.315414	5.48862	4.05084e-08	1.31217e-05	chr6	3153496	3157544	-	NA	TUBB2A		ENSG00000123595.8	45.1246	1.34321	0.217745	6.16873	6.88418e-10	2.79098e-07	chrX	13689127	13710504	+	NA	RAB9A		ENSG00000134198.10	13.2176	1.45203	0.355143	4.08857	4.34046e-05	0.00993321	chr1
ENSG00000181026.15	97.4125	1.61251	0.116125	13.8859	7.71056e-44	3.50172e-41	chr15	88621336	88632281	+	NA	AEN		ENSG00000146232.17	29.8223	-1.31978	0.240612	-5.48508	4.13272e-08	1.32237e-05	chr6	44258165	44265788	-	NA	NFKBIE		ENSG00000060982.15	58.2433	1.81026	0.297122	6.09263	1.11067e-09	4.44797e-07	chr12	24810023	24949101	-	NA	BCAT1		ENSG00000158717.11	120.421	-0.835034	0.205196	-4.06944	4.7126e-05	0.0106534	chr16
ENSG00000093072.19	95.6006	-2.56614	0.184924	-13.8767	8.76622e-44	3.93318e-41	chr22	17178789	17258235	-	NA	ADA2		ENSG00000166394.15	17.3583	2.07102	0.377875	5.4807	4.23649e-08	1.33924e-05	chr11	7665099	7677222	-	NA	CYB5R2		ENSG00000163082.10	16.9813	1.59259	0.262662	6.06326	1.33391e-09	5.27762e-07	chr2	222424542	222562621	+	NA	SGPP2		ENSG00000110660.15	45.0763	0.900142	0.221887	4.05676	4.97573e-05	0.0111127	chr11
ENSG00000111231.9	72.5605	2.682	0.193625	13.8515	1.2454e-43	5.52127e-41	chr12	110452485	110469268	-	NA	GPN3		ENSG00000160307.10	219.389	-2.64204	0.482617	-5.4744	4.38997e-08	1.37124e-05	chr21	46598603	46605208	-	NA	S100B		ENSG00000176928.7	15.4527	1.77728	0.294088	6.04336	1.50941e-09	5.90088e-07	chr5	75025345	75052558	-	NA	GCNT4		ENSG00000135124.16	89.658	-0.838826	0.207081	-4.05072	5.10596e-05	0.0112593	chr12
ENSG00000114767.7	62.6755	2.40508	0.174821	13.7574	4.59575e-43	2.01348e-40	chr3	51933428	51941904	-	NA	RRP9		ENSG00000204381.12	26.5986	-1.79382	0.329511	-5.44387	5.21343e-08	1.6093e-05	chr11	111540279	111561745	+	NA	LAYN		ENSG00000142173.17	55.9006	1.53822	0.255617	6.01768	1.76935e-09	6.83572e-07	chr21	46098111	46132848	+	NA	COL6A2		ENSG00000182718.18	189.795	-0.902772	0.22301	-4.04813	5.16288e-05	0.0112593	chr15
ENSG00000113460.13	239.281	2.81069	0.20433	13.7557	4.70982e-43	2.03946e-40	chr5	34915676	34925996	+	NA	BRIX1		ENSG00000196975.16	73.0691	0.812855	0.14939	5.44115	5.2937e-08	1.61507e-05	chr2	69644424	69827112	+	NA	ANXA4		ENSG00000114738.11	91.9455	-0.712609	0.119071	-5.98476	2.16709e-09	8.27502e-07	chr3	50611519	50649291	+	NA	MAPKAPK3		ENSG00000198502.6	79.137	1.31527	0.325547	4.04019	5.3407e-05	0.0115117	chr6
ENSG00000119508.18	178.84	5.38378	0.391597	13.7483	5.217e-43	2.23312e-40	chr9	99821854	99866891	+	NA	NR4A3		ENSG00000108679.13	60.687	1.08344	0.199497	5.43086	5.60825e-08	1.69137e-05	chr17	78971237	78979947	-	NA	LGALS3BP		ENSG00000152492.15	45.5489	1.31781	0.223473	5.89695	3.70288e-09	1.38181e-06	chr3	191329084	191398659	+	NA	CCDC50		ENSG00000099840.14	10.4215	1.55591	0.388015	4.00992	6.07381e-05	0.012832	chr19
ENSG00000182179.13	85.9611	-2.6233	0.190914	-13.7407	5.79066e-43	2.4505e-40	chr3	49805208	49813953	-	NA	UBA7		ENSG00000171408.14	16.2852	2.14699	0.397495	5.4013	6.61588e-08	1.97258e-05	chr6	135851700	136195574	+	NA	PDE7B		ENSG00000163519.14	168.503	-1.54953	0.263566	-5.87908	4.12556e-09	1.52224e-06	chr3	108822769	108855005	+	NA	TRAT1		ENSG00000179841.8	20.892	1.35736	0.338785	4.00656	6.16092e-05	0.012832	chr14
ENSG00000123689.6	47.1313	9.13555	0.665078	13.7361	6.17496e-43	2.58377e-40	chr1	209675411	209676390	+	NA	G0S2		ENSG00000101082.14	80.9384	-1.2388	0.232556	-5.32688	9.9916e-08	2.94561e-05	chr20	36612317	36646196	-	NA	SLA2		ENSG00000111537.5	1018.73	1.73271	0.295526	5.86311	4.54264e-09	1.65751e-06	chr12	68154767	68159740	-	NA	IFNG		ENSG00000111913.20	184.492	-0.973714	0.242981	-4.00736	6.14007e-05	0.012832	chr6
ENSG00000145220.14	135.872	3.34734	0.244147	13.7103	8.80469e-43	3.64319e-40	chr4	4267700	4290154	-	NA	LYAR		ENSG00000137509.12	100.067	0.714586	0.134249	5.32284	1.0216e-07	2.9783e-05	chr11	82822935	82970584	-	NA	PRCP		ENSG00000172164.15	61.4859	-0.956913	0.163444	-5.8547	4.77866e-09	1.72447e-06	chr8	120535744	120813273	-	NA	SNTB1		ENSG00000173198.6	41.9328	0.75249	0.188628	3.98928	6.62747e-05	0.0136504	chrX
ENSG00000004478.8	84.8076	2.56955	0.187876	13.6768	1.39647e-42	5.7148e-40	chr12	2794969	2805423	+	NA	FKBP4		ENSG00000112115.7	8.14551	2.94318	0.556298	5.29064	1.21886e-07	3.51435e-05	chr6	52186374	52190638	+	NA	IL17A		ENSG00000158050.5	299.234	1.47206	0.252302	5.83452	5.3947e-09	1.90491e-06	chr2	96143168	96145440	-	NA	DUSP2		ENSG00000172164.15	61.4859	-0.660306	0.166177	-3.9735	7.08248e-05	0.0142704	chr8
ENSG00000136270.14	128.187	1.93724	0.141721	13.6693	1.54782e-42	6.26531e-40	chr7	45100099	45112047	-	NA	TBRG4		ENSG00000261371.6	97.6568	-1.19998	0.228092	-5.26095	1.43311e-07	4.06867e-05	chr17	64319414	64413776	-	NA	PECAM1		ENSG00000172543.9	139.644	-1.93646	0.331834	-5.83563	5.35878e-09	1.90491e-06	chr11	65879808	65883741	+	NA	CTSW		ENSG00000074582.15	52.7188	-0.959837	0.241446	-3.97537	7.02703e-05	0.0142704	chr2
ENSG00000143110.12	116.532	-3.00614	0.220012	-13.6635	1.67646e-42	6.71304e-40	chr1	111473791	111478512	+	NA	C1orf162		ENSG00000123685.9	24.0647	-1.35658	0.257915	-5.2598	1.44213e-07	4.06867e-05	chr1	212686416	212699840	-	NA	BATF3		ENSG00000107968.10	51.2039	1.39815	0.239737	5.83203	5.47556e-09	1.91289e-06	chr10	30434020	30461833	+	NA	MAP3K8		ENSG00000071205.12	56.1947	1.17652	0.296316	3.97049	7.17244e-05	0.0142963	chr4
ENSG00000124145.6	105.409	3.55135	0.260141	13.6517	1.97321e-42	7.81727e-40	chr20	45325287	45348424	-	NA	SDC4		ENSG00000106263.19	199.622	-0.536715	0.102663	-5.22793	1.71416e-07	4.78468e-05	chr7	2354085	2380745	+	NA	EIF3B		ENSG00000183780.13	27.1901	-1.56599	0.269647	-5.80756	6.3389e-09	2.19119e-06	chr1	233904675	234324511	+	NA	SLC35F3		ENSG00000112149.10	79.7422	1.40641	0.355985	3.95074	7.791e-05	0.015364	chr6
ENSG00000135945.10	60.1232	1.86729	0.136795	13.6503	2.01127e-42	7.8842e-40	chr2	99400474	99490035	-	NA	REV1		ENSG00000181019.13	23.9196	1.30355	0.249513	5.22437	1.7475e-07	4.82642e-05	chr16	69706995	69726668	-	NA	NQO1		ENSG00000164400.6	2284.73	2.52294	0.434606	5.80512	6.43216e-09	2.20027e-06	chr5	132073788	132076170	+	NA	CSF2		ENSG00000017483.16	121.179	-0.85332	0.216259	-3.94583	7.95241e-05	0.0155172	chrX
ENSG00000100242.16	182.343	-2.2433	0.164409	-13.6446	2.17256e-42	8.42772e-40	chr22	38733289	38794143	-	NA	SUN2		ENSG00000162511.8	646.748	-0.747646	0.143268	-5.21851	1.80365e-07	4.92961e-05	chr1	30732468	30757774	-	NA	LAPTM5		ENSG00000105963.15	29.8333	-0.937709	0.162464	-5.77179	7.84322e-09	2.65529e-06	chr7	897899	955407	-	NA	ADAP1		ENSG00000167261.14	25.2071	-1.24576	0.316167	-3.94021	8.14115e-05	0.01572	chr16
ENSG00000109519.14	130.045	2.24573	0.164848	13.6231	2.9193e-42	1.12077e-39	chr4	7058670	7068085	-	NA	GRPEL1		ENSG00000114738.11	91.9455	-0.614487	0.118075	-5.2042	1.9483e-07	5.1972e-05	chr3	50611519	50649291	+	NA	MAPKAPK3		ENSG00000100906.12	663.201	1.3794	0.240041	5.74652	9.10971e-09	3.05259e-06	chr14	35401078	35404749	-	NA	NFKBIA		ENSG00000291158.1	98.752	-0.895517	0.228699	-3.91571	9.01403e-05	0.0171125	chr1
ENSG00000069849.11	179.408	2.3702	0.174154	13.6097	3.50488e-42	1.33185e-39	chr3	141876123	141926549	+	NA	ATP1B3		ENSG00000119383.21	67.0378	-0.738988	0.142031	-5.203	1.96098e-07	5.1972e-05	chr9	129110949	129148946	+	NA	PTPA		ENSG00000120899.18	192.963	0.987391	0.172128	5.73639	9.67166e-09	3.20816e-06	chr8	27311481	27459391	+	NA	PTK2B		ENSG00000139187.10	25.2485	-0.905829	0.231384	-3.91483	9.04689e-05	0.0171125	chr12
ENSG00000080608.10	156.569	2.55485	0.188569	13.5487	8.06958e-42	3.03547e-39	chr9	2720468	2844095	-	NA	PUM3		ENSG00000159335.19	17.7772	-1.69164	0.325022	-5.20468	1.94328e-07	5.1972e-05	chr12	6765515	6770952	+	NA	PTMS		ENSG00000136286.16	209.777	0.808815	0.141209	5.7278	1.01741e-08	3.34106e-06	chr7	44962661	44979088	-	NA	MYO1G		ENSG00000162078.12	8.16248	1.68999	0.432393	3.90846	9.28845e-05	0.017218	chr16
ENSG00000138378.19	205.88	2.38266	0.176684	13.4855	1.90483e-41	7.09358e-39	chr2	191029575	191151596	-	NA	STAT4		ENSG00000185222.10	10.8949	-1.88686	0.363099	-5.19656	2.03013e-07	5.32667e-05	chrX	103356488	103358462	+	NA	TCEAL9		ENSG00000186994.12	8.02044	-2.76738	0.484364	-5.71342	1.10726e-08	3.60012e-06	chr19	8322583	8343262	-	NA	KANK3		ENSG00000122986.14	39.0698	-1.15495	0.295471	-3.90886	9.27342e-05	0.017218	chr12
ENSG00000108561.8	342.511	2.74335	0.204073	13.443	3.38494e-41	1.24807e-38	chr17	5432776	5448830	-	NA	C1QBP		ENSG00000140379.9	70.7622	0.851884	0.164013	5.19401	2.05808e-07	5.34652e-05	chr15	79960891	79971196	-	NA	BCL2A1		ENSG00000102962.5	1220.25	2.32448	0.407795	5.70012	1.19725e-08	3.85454e-06	chr16	57358782	57366189	+	NA	CCL22		ENSG00000186891.14	88.7958	1.88747	0.485385	3.8886	0.000100826	0.018505	chr1
ENSG00000105197.11	106.296	1.94591	0.144767	13.4417	3.44554e-41	1.25796e-38	chr19	39480411	39493785	+	NA	TIMM50		ENSG00000168310.12	137.701	-0.836492	0.161639	-5.17505	2.2785e-07	5.8611e-05	chr4	184385701	184474558	-	NA	IRF2		ENSG00000134198.10	13.2176	1.92779	0.338505	5.69501	1.23367e-08	3.93325e-06	chr1	115048010	115089503	-	NA	TSPAN2		ENSG00000196352.18	126.248	-0.749152	0.192991	-3.88179	0.00010369	0.0188441	chr1
ENSG00000132382.15	58.0007	1.96813	0.14647	13.4371	3.66726e-41	1.32591e-38	chr17	4538896	4555386	-	NA	MYBBP1A		ENSG00000198952.8	71.3492	-0.764411	0.147962	-5.16627	2.38817e-07	6.08357e-05	chr1	156249223	156282825	-	NA	SMG5		ENSG00000291237.1	92.6698	0.672466	0.118151	5.6916	1.25854e-08	3.97395e-06	chr6	159669068	159762529	-	NA	SOD2		ENSG00000196126.12	165.344	1.1715	0.304738	3.84429	0.000120904	0.02155	chr6
ENSG00000156531.18	175.321	1.78238	0.132906	13.4108	5.22408e-41	1.87062e-38	chrX	134373287	134428791	+	NA	PHF6		ENSG00000265491.5	104.904	-0.507913	0.0990227	-5.12926	2.90884e-07	7.33866e-05	chr1	145738867	145824095	-	NA	RNF115		ENSG00000244509.4	315.89	-0.9555	0.168418	-5.67337	1.40016e-08	4.37903e-06	chr22	39014256	39020352	+	NA	APOBEC3C		ENSG00000164484.12	33.0274	0.9296	0.241739	3.84548	0.000120319	0.02155	chr6
ENSG00000166197.17	259.604	2.65781	0.198555	13.3858	7.32389e-41	2.59754e-38	chr10	102152175	102163871	+	NA	NOLC1		ENSG00000128595.17	113.305	-0.459731	0.0896653	-5.12719	2.94093e-07	7.34898e-05	chr7	128739291	128773400	+	NA	CALU		ENSG00000226806.1	18.7667	-1.68219	0.296667	-5.6703	1.42547e-08	4.41613e-06	chr2	135820190	135823087	+	NA	LCT-AS1		ENSG00000100580.8	65.602	0.852414	0.22217	3.83676	0.00012467	0.0220095	chr14
ENSG00000154930.15	104.035	-2.44151	0.182636	-13.3682	9.27243e-41	3.2576e-38	chr20	25006229	25058980	-	NA	ACSS1		ENSG00000131473.17	151.252	-0.651678	0.127231	-5.12201	3.023e-07	7.48277e-05	chr17	41866916	41930542	-	NA	ACLY		ENSG00000072736.19	85.4134	-0.687976	0.121457	-5.66436	1.47575e-08	4.52917e-06	chr16	68084750	68229259	+	NA	NFATC3		ENSG00000068305.19	56.3386	-0.638723	0.167369	-3.81625	0.000135493	0.0236946	chr15
ENSG00000140379.9	70.7622	2.39373	0.179236	13.3552	1.10491e-40	3.84551e-38	chr15	79960891	79971196	-	NA	BCL2A1		ENSG00000136153.20	42.8969	1.35608	0.265082	5.11571	3.12571e-07	7.52407e-05	chr13	75620433	75859870	+	NA	LMO7		ENSG00000111863.13	32.8157	-1.59574	0.282047	-5.65769	1.53425e-08	4.66512e-06	chr6	11712053	11807046	-	NA	ADTRP		ENSG00000118503.18	450.675	0.782527	0.206505	3.78939	0.000151015	0.02592	chr6
ENSG00000104549.12	120.014	2.07602	0.155516	13.3492	1.19713e-40	4.12789e-38	chr8	124998496	125022283	+	NA	SQLE		ENSG00000172009.15	54.3546	-0.685704	0.133987	-5.11771	3.09269e-07	7.52407e-05	chr19	2785502	2815807	+	NA	THOP1		ENSG00000135945.10	60.1232	0.660238	0.117006	5.64277	1.67338e-08	5.04147e-06	chr2	99400474	99490035	-	NA	REV1		ENSG00000119900.9	27.8854	-0.908509	0.239728	-3.78975	0.000150796	0.02592	chr6
ENSG00000162894.12	190.13	-3.65355	0.27376	-13.3458	1.25277e-40	4.28009e-38	chr1	206903316	206923247	-	NA	FCMR		ENSG00000136840.19	23.3939	-1.22746	0.239871	-5.11716	3.10171e-07	7.52407e-05	chr9	127907885	127917041	-	NA	ST6GALNAC4		ENSG00000121039.10	32.4014	-1.03773	0.18478	-5.61602	1.95411e-08	5.81738e-06	chr8	73294601	73325281	+	NA	RDH10		ENSG00000135926.15	161.815	-0.515636	0.136322	-3.78247	0.000155278	0.0261672	chr2
ENSG00000116750.14	144.547	2.08116	0.156087	13.3333	1.48247e-40	5.01885e-38	chr1	193012249	193060080	-	NA	UCHL5		ENSG00000164136.17	16.9175	1.7901	0.350414	5.10854	3.24658e-07	7.74398e-05	chr4	141636582	141733987	+	NA	IL15		ENSG00000107738.20	129.879	-1.0503	0.187055	-5.61494	1.96635e-08	5.81738e-06	chr10	71747555	71773520	-	NA	VSIR		ENSG00000289400.2	16.1078	-1.3377	0.353638	-3.78267	0.000155155	0.0261672	chr10
ENSG00000074266.23	228.19	2.72344	0.204272	13.3324	1.49894e-40	5.02887e-38	chr11	86201211	86278813	+	NA	EED		ENSG00000235304.2	17.7424	1.49088	0.292285	5.10078	3.38262e-07	7.99579e-05	chrX	39304955	39327362	-	NA	LINC01281		ENSG00000134250.21	110.254	0.718398	0.128717	5.58124	2.38811e-08	7.00207e-06	chr1	119911552	120100779	-	NA	NOTCH2		ENSG00000135925.9	13.0854	2.13198	0.564386	3.77753	0.000158392	0.0264514	chr2
ENSG00000164466.13	267.572	1.81185	0.13606	13.3166	1.85442e-40	6.16594e-38	chr5	175477061	175529742	+	NA	SFXN1		ENSG00000092929.13	101.27	-1.04993	0.206143	-5.09324	3.52004e-07	8.24632e-05	chr17	75827224	75844785	-	NA	UNC13D		ENSG00000137166.18	30.6496	1.16492	0.208942	5.57531	2.47083e-08	7.1805e-06	chr6	41546380	41602384	+	NA	FOXP4		ENSG00000111728.11	49.274	1.07005	0.284541	3.76063	0.000169489	0.0280519	chr12
ENSG00000166881.10	65.9023	1.94946	0.146411	13.3149	1.89546e-40	6.24663e-38	chr12	57055642	57088063	-	NA	NEMP1		ENSG00000106789.13	43.9814	-0.972819	0.191374	-5.08333	3.70872e-07	8.61144e-05	chr9	98120974	98192637	-	NA	CORO2A		ENSG00000043462.13	419.482	-1.10995	0.200335	-5.54047	3.01656e-08	8.68956e-06	chr5	170246232	170297815	-	NA	LCP2		ENSG00000030419.17	80.1842	1.35167	0.36025	3.75203	0.000175411	0.0287752	chr2
ENSG00000164056.11	65.0938	4.02688	0.302596	13.3078	2.08556e-40	6.81284e-38	chr4	123396794	123403760	+	NA	SPRY1		ENSG00000159618.16	32.6511	-1.3355	0.262932	-5.07926	3.78917e-07	8.72107e-05	chr16	57542642	57591681	+	NA	ADGRG5		ENSG00000162511.8	646.748	-0.796651	0.143976	-5.53322	3.14411e-08	8.97821e-06	chr1	30732468	30757774	-	NA	LAPTM5		ENSG00000223865.11	27.7542	1.64883	0.442478	3.72636	0.000194261	0.0315879	chr6
ENSG00000141682.12	108.373	3.18744	0.240296	13.2647	3.71052e-40	1.20156e-37	chr18	59899995	59904305	+	NA	PMAIP1		ENSG00000100304.13	69.378	-0.485273	0.0965317	-5.02709	4.9799e-07	0.00011362	chr22	43166621	43187134	-	NA	TTLL12		ENSG00000164733.23	324.635	-0.889485	0.161104	-5.52118	3.36731e-08	9.53269e-06	chr8	11842523	11869533	-	NA	CTSB		ENSG00000196187.12	98.5146	-0.694506	0.187229	-3.7094	0.000207754	0.0334882	chr1
ENSG00000140105.18	237.512	2.86165	0.216727	13.2039	8.32929e-40	2.67399e-37	chr14	100333789	100376805	-	NA	WARS1		ENSG00000105835.13	257.272	-0.585843	0.116716	-5.0194	5.18335e-07	0.000117225	chr7	106248297	106285966	-	NA	NAMPT		ENSG00000117586.11	71.5892	2.22312	0.405736	5.47923	4.27179e-08	1.19899e-05	chr1	173183730	173207331	-	NA	TNFSF4		ENSG00000105879.13	91.4842	-0.948907	0.257852	-3.68005	0.00023319	0.0372641	chr7
ENSG00000185238.13	47.7135	2.2035	0.166951	13.1985	8.94797e-40	2.84806e-37	chr11	20387557	20509338	+	NA	PRMT3		ENSG00000119772.19	121.901	-0.773195	0.154113	-5.01707	5.24647e-07	0.000117225	chr2	25227854	25342590	-	NA	DNMT3A		ENSG00000211456.14	145.511	-0.556834	0.10196	-5.46131	4.72631e-08	1.31531e-05	chr3	45689055	45745412	+	NA	SACM1L		ENSG00000198814.14	30.6258	0.901764	0.247031	3.6504	0.000261829	0.0414832	chrX
ENSG00000175792.12	138.231	1.92682	0.14604	13.1938	9.52891e-40	3.00726e-37	chr3	128064777	128153914	-	NA	RUVBL1		ENSG00000100092.24	48.1675	-1.59088	0.317153	-5.01614	5.27195e-07	0.000117225	chr22	37634653	37656117	+	NA	SH3BP1		ENSG00000057657.17	42.2534	-1.36552	0.251159	-5.43688	5.42224e-08	1.49631e-05	chr6	105993462	106109939	+	NA	PRDM1		ENSG00000290109.1	21.6401	-1.11965	0.307193	-3.64477	0.000267626	0.0420422	chr1
ENSG00000085415.16	62.8989	1.88342	0.143011	13.1697	1.31098e-39	4.10259e-37	chr18	12947132	12987536	+	NA	SEH1L		ENSG00000170006.13	56.3696	0.885243	0.176556	5.01394	5.33258e-07	0.000117577	chr4	152618627	152680012	-	NA	TMEM154		ENSG00000277972.2	29.8666	-1.82834	0.336887	-5.42717	5.72558e-08	1.56685e-05	chr17	38730340	38735605	+	NA	CISD3		ENSG00000039068.20	26.7127	1.44015	0.397296	3.62488	0.000289101	0.0450341	chr16
ENSG00000100453.14	1890.67	6.51376	0.495636	13.1422	1.88651e-39	5.85448e-37	chr14	24630953	24634267	-	NA	GZMB		ENSG00000142173.17	55.9006	-1.20448	0.240933	-4.99924	5.7557e-07	0.000125848	chr21	46098111	46132848	+	NA	COL6A2		ENSG00000162636.16	45.2229	-1.30006	0.240357	-5.40885	6.34293e-08	1.72145e-05	chr1	108560088	108644900	+	NA	EEIG2		ENSG00000107738.20	129.879	-0.737339	0.203785	-3.61822	0.000296634	0.0458226	chr10
ENSG00000124784.9	95.6919	1.92162	0.14703	13.0695	4.91592e-39	1.51297e-36	chr6	7389792	7418037	+	NA	RIOK1		ENSG00000102265.12	59.7647	1.49909	0.300774	4.98409	6.22531e-07	0.000134992	chrX	47582407	47586789	+	NA	TIMP1		ENSG00000105835.13	257.272	0.636362	0.11814	5.3865	7.18413e-08	1.91805e-05	chr7	106248297	106285966	-	NA	NAMPT		ENSG00000090104.12	189.496	0.967532	0.267924	3.61122	0.000304754	0.046563	chr1
ENSG00000064886.14	41.504	-3.24261	0.248338	-13.0572	5.7795e-39	1.76417e-36	chr1	111200770	111243440	+	NA	CHI3L2		ENSG00000090971.5	20.053	-1.08901	0.218689	-4.97971	6.36805e-07	0.000136955	chr19	55485187	55487568	+	NA	NAT14		ENSG00000128394.17	60.5783	-0.922919	0.171337	-5.38658	7.18128e-08	1.91805e-05	chr22	39040603	39055972	+	NA	APOBEC3F		ENSG00000120833.14	36.3269	-1.27172	0.352297	-3.60978	0.000306451	0.046563	chr12
ENSG00000213918.11	65.1473	-2.20143	0.168811	-13.0408	7.17382e-39	2.17197e-36	chr16	3611727	3680143	+	NA	DNASE1		ENSG00000161956.14	28.8208	-0.710035	0.142846	-4.97062	6.67398e-07	0.000142367	chr17	7561918	7571969	+	NA	SENP3		ENSG00000043143.22	89.2932	0.601475	0.11214	5.36361	8.15735e-08	2.16032e-05	chr5	134524311	134583230	+	NA	JADE2		ENSG00000101460.13	8.16581	1.83791	0.50975	3.60552	0.000311534	0.0468118	chr20
ENSG00000114491.14	83.7792	1.98208	0.152078	13.0333	7.91337e-39	2.37656e-36	chr3	124730432	124749273	+	NA	UMPS		ENSG00000172725.14	139.521	1.35039	0.27214	4.96213	6.97259e-07	0.000147538	chr11	67435509	67443821	-	NA	CORO1B		ENSG00000107679.15	75.87	-0.745871	0.139418	-5.34989	8.80089e-08	2.3121e-05	chr10	122374695	122432354	+	NA	PLEKHA1		ENSG00000126775.9	61.5824	0.836968	0.232221	3.60418	0.000313139	0.0468118	chr14
ENSG00000111196.10	166.978	2.65455	0.203842	13.0226	9.10016e-39	2.71112e-36	chr12	10604192	10613609	-	NA	MAGOHB		ENSG00000127616.22	157.814	-0.651489	0.131377	-4.95894	7.08781e-07	0.000148776	chr19	10960931	11079426	+	NA	SMARCA4		ENSG00000150961.15	60.5531	0.697653	0.130681	5.33858	9.36797e-08	2.44155e-05	chr4	118722822	118838683	-	NA	SEC24D		ENSG00000114646.10	22.1969	0.994336	0.276394	3.59752	0.00032126	0.0474946	chr3
ENSG00000173762.8	245.47	-2.6261	0.201684	-13.0209	9.31211e-39	2.75225e-36	chr17	82314867	82317608	-	NA	CD7		ENSG00000233093.8	37.4346	2.30513	0.465059	4.95664	7.17224e-07	0.000149353	chrX	136639534	136642433	+	NA	LINC00892		ENSG00000104267.10	12.9259	1.8724	0.351038	5.33391	9.61215e-08	2.48546e-05	chr8	85463967	85481493	+	NA	CA2		ENSG00000163399.16	66.8634	-0.667906	0.185829	-3.5942	0.000325393	0.0474946	chr1
ENSG00000175463.12	260.805	-2.79054	0.214518	-13.0084	1.09577e-38	3.21311e-36	chr11	67403914	67410089	+	NA	TBC1D10C		ENSG00000065989.16	30.8063	-1.13183	0.229036	-4.94173	7.74322e-07	0.000159974	chr19	10416772	10469630	+	NA	PDE4A		ENSG00000122694.16	84.93	-1.32081	0.248764	-5.30951	1.09921e-07	2.79821e-05	chr9	36136535	36163913	+	NA	GLIPR2		ENSG00000225938.3	22.3308	-0.944396	0.262753	-3.59424	0.000325343	0.0474946	chr1
ENSG00000222041.13	139.396	3.43922	0.265029	12.9768	1.65761e-38	4.82262e-36	chr2	87454780	87636740	+	NA	CYTOR		ENSG00000110931.19	44.7108	-0.670028	0.135923	-4.92947	8.24546e-07	0.000169019	chr12	121237674	121298308	-	NA	CAMKK2		ENSG00000177494.6	105.686	-1.50298	0.283062	-5.30971	1.09801e-07	2.79821e-05	chr3	111592899	111595346	-	NA	ZBED2
ENSG00000077152.12	170.527	3.25498	0.250914	12.9725	1.75291e-38	5.06033e-36	chr1	202331543	202341984	-	NA	UBE2T		ENSG00000143013.13	116.697	-1.06791	0.217221	-4.91625	8.82171e-07	0.00017943	chr1	87328879	87348923	+	NA	LMO4		ENSG00000198520.12	65.8862	-1.24858	0.236378	-5.28213	1.27691e-07	3.21427e-05	chr1	44674691	44725591	+	NA	ARMH1
ENSG00000136490.9	444.931	-2.85094	0.220191	-12.9476	2.42396e-38	6.94371e-36	chr17	63695887	63701172	-	NA	LIMD2		ENSG00000174837.15	26.6768	1.34457	0.274722	4.8943	9.86579e-07	0.000196105	chr19	6887565	6940459	+	NA	ADGRE1		ENSG00000270164.3	61.7949	-1.56392	0.29612	-5.28137	1.28222e-07	3.21427e-05	chr19	41535182	41536904	+	NA	LINC01480
ENSG00000196591.12	193.041	1.59025	0.122969	12.9321	2.96586e-38	8.4312e-36	chr6	113933027	114011308	-	NA	HDAC2		ENSG00000181722.18	121.059	1.19495	0.244148	4.89437	9.86194e-07	0.000196105	chr3	114314499	115147292	-	NA	ZBTB20		ENSG00000184014.9	134.755	0.839393	0.159384	5.26647	1.39071e-07	3.4598e-05	chr11	9138824	9265959	-	NA	DENND5A
ENSG00000120694.20	230.696	2.06756	0.159958	12.9256	3.22608e-38	9.03302e-36	chr13	31134972	31162388	-	NA	HSPH1		ENSG00000120694.20	230.696	-0.74084	0.151286	-4.89696	9.73313e-07	0.000196105	chr13	31134972	31162388	-	NA	HSPH1		ENSG00000170542.6	291.208	1.20452	0.229454	5.24952	1.52496e-07	3.76528e-05	chr6	2887269	2903309	-	NA	SERPINB9
ENSG00000004455.18	294.28	1.89082	0.146282	12.9259	3.21558e-38	9.03302e-36	chr1	33007985	33080996	-	NA	AK2		ENSG00000159079.19	29.3576	-1.0722	0.219414	-4.88666	1.0256e-06	0.000201195	chr21	32592078	32612603	-	NA	CFAP298		ENSG00000113525.10	40.5395	3.91161	0.746049	5.24311	1.57895e-07	3.85945e-05	chr5	132541444	132556838	-	NA	IL5
ENSG00000137692.12	186.836	1.68563	0.13069	12.8979	4.62529e-38	1.28542e-35	chr11	103050685	103092194	-	NA	DCUN1D5		ENSG00000113758.14	16.6946	-1.84431	0.377446	-4.88629	1.02752e-06	0.000201195	chr5	177456607	177474401	-	NA	DBN1		ENSG00000176142.13	53.2859	0.672767	0.128336	5.24221	1.58661e-07	3.85945e-05	chr3	119428948	119468830	-	NA	TMEM39A
ENSG00000172349.19	434.533	-2.04327	0.15848	-12.8929	4.93355e-38	1.36093e-35	chr15	81159574	81314058	+	NA	IL16		ENSG00000115009.13	101.906	1.23344	0.252637	4.88228	1.04868e-06	0.000203816	chr2	227805738	227817564	+	NA	CCL20		ENSG00000164483.17	59.5803	-1.53217	0.292506	-5.23807	1.62267e-07	3.91816e-05	chr6	130144314	130365425	-	NA	SAMD3
ENSG00000160789.24	94.13	2.46524	0.191392	12.8806	5.78702e-38	1.58462e-35	chr1	156082572	156140081	+	NA	LMNA		ENSG00000172164.15	61.4859	-0.784672	0.160774	-4.88059	1.05767e-06	0.000204053	chr8	120535744	120813273	-	NA	SNTB1		ENSG00000149269.10	95.4856	-1.11202	0.21256	-5.23157	1.68075e-07	4.02876e-05	chr11	77322016	77474635	-	NA	PAK1
ENSG00000167208.16	106.003	-3.03176	0.235831	-12.8556	7.99812e-38	2.17409e-35	chr16	50666299	50681353	-	NA	SNX20		ENSG00000168297.16	70.9219	-0.693111	0.142112	-4.8772	1.07601e-06	0.000206076	chr3	58332879	58426127	+	NA	PXK		ENSG00000196126.12	165.344	1.59809	0.305827	5.22547	1.73716e-07	4.1338e-05	chr6	32577901	32589848	-	NA	HLA-DRB1
ENSG00000159496.15	105.755	-3.23349	0.251689	-12.8472	8.91903e-38	2.40685e-35	chr22	23688135	23699176	+	NA	RGL4		ENSG00000288920.1	33.3137	-1.15285	0.236965	-4.86507	1.14414e-06	0.000217535	chr19	23762943	23871162	+	NA	RPSA2		ENSG00000100453.14	1890.67	-2.42662	0.465221	-5.21607	1.82761e-07	4.31777e-05	chr14	24630953	24634267	-	NA	GZMB
ENSG00000128059.8	51.7229	1.92377	0.149778	12.8442	9.27534e-38	2.48499e-35	chr4	56393361	56435615	-	NA	PPAT		ENSG00000162636.16	45.2229	-1.15905	0.239001	-4.84955	1.2374e-06	0.000233574	chr1	108560088	108644900	+	NA	EEIG2		ENSG00000140379.9	70.7622	0.856592	0.165108	5.18807	2.12488e-07	4.94886e-05	chr15	79960891	79971196	-	NA	BCL2A1
ENSG00000172115.9	516.646	2.93264	0.22839	12.8405	9.72342e-38	2.58643e-35	chr7	25118655	25125260	-	NA	CYCS		ENSG00000177707.11	31.202	-0.850016	0.17538	-4.8467	1.25532e-06	0.000235264	chr3	111070070	111275563	+	NA	NECTIN3		ENSG00000138175.9	101.449	-0.931472	0.179501	-5.18922	2.11176e-07	4.94886e-05	chr10	102673730	102714397	-	NA	ARL3
ENSG00000109084.14	45.3971	2.4116	0.188078	12.8224	1.22908e-37	3.24616e-35	chr17	28319199	28328685	+	NA	TMEM97		ENSG00000160712.13	25.9238	2.42989	0.502565	4.83498	1.33162e-06	0.000246049	chr1	154405192	154469450	+	NA	IL6R		ENSG00000197043.15	349.259	0.580293	0.11192	5.18489	2.1614e-07	4.99847e-05	chr5	151100705	151157815	-	NA	ANXA6
ENSG00000106952.8	144.453	2.11954	0.16549	12.8076	1.48591e-37	3.89686e-35	chr9	114893342	114930595	-	NA	TNFSF8		ENSG00000026751.17	85.8119	-1.18075	0.244142	-4.83632	1.32267e-06	0.000246049	chr1	160739056	160754821	+	NA	SLAMF7		ENSG00000176896.9	21.3893	1.27075	0.245657	5.17284	2.30565e-07	5.29478e-05	chrX	13653111	13681964	+	NA	TCEANC
ENSG00000116120.11	162.392	2.50646	0.195728	12.8058	1.5211e-37	3.96124e-35	chr2	222566898	222656092	-	NA	FARSB		ENSG00000072736.19	85.4134	-0.57587	0.119279	-4.82794	1.37953e-06	0.00025312	chr16	68084750	68229259	+	NA	NFATC3		ENSG00000161513.12	27.8226	-1.34929	0.261558	-5.15866	2.48722e-07	5.67207e-05	chr17	74862496	74873031	-	NA	FDXR
ENSG00000101265.16	145.28	-1.29583	0.101293	-12.7929	1.79716e-37	4.64767e-35	chr20	4780022	4823608	-	NA	RASSF2		ENSG00000163827.14	28.9855	2.11547	0.43863	4.82291	1.41482e-06	0.000257792	chr3	46515384	46606948	-	NA	LRRC2		ENSG00000120738.8	63.0517	-1.5974	0.310339	-5.14727	2.64305e-07	5.98587e-05	chr5	138465478	138469303	+	NA	EGR1
ENSG00000180644.8	126.945	2.94182	0.230075	12.7863	1.9547e-37	5.0202e-35	chr10	70597347	70602759	-	NA	PRF1		ENSG00000156299.15	76.4789	0.712463	0.147862	4.81842	1.44698e-06	0.000261833	chr21	31118415	31559977	-	NA	TIAM1		ENSG00000105246.6	47.6524	2.12953	0.414428	5.13847	2.76978e-07	6.22993e-05	chr19	4229522	4237528	+	NA	EBI3
ENSG00000172009.15	54.3546	2.14178	0.167746	12.768	2.47523e-37	6.31354e-35	chr19	2785502	2815807	+	NA	THOP1		ENSG00000130032.17	38.1564	-1.39265	0.289682	-4.80751	1.52821e-06	0.000274638	chrX	151694606	151705924	+	NA	PRRG3		ENSG00000115604.12	68.4184	0.723486	0.140911	5.13436	2.83106e-07	6.32443e-05	chr2	102311528	102398777	+	NA	IL18R1
ENSG00000180198.17	87.3484	2.06062	0.162066	12.7147	4.90112e-37	1.24162e-34	chr1	28505942	28539300	+	NA	RCC1		ENSG00000142089.17	36.4841	-1.11227	0.231511	-4.80438	1.55233e-06	0.000277075	chr11	319675	329475	-	NA	IFITM3		ENSG00000060558.4	46.4915	1.23335	0.240788	5.12215	3.02065e-07	6.70238e-05	chr19	3136032	3163749	+	NA	GNA15
ENSG00000101412.13	48.0569	2.43097	0.191454	12.6974	6.11564e-37	1.53883e-34	chr20	33675476	33686385	-	NA	E2F1		ENSG00000162729.14	24.6232	-0.809649	0.169431	-4.77864	1.76481e-06	0.000312872	chr1	160091339	160098943	-	NA	IGSF8		ENSG00000243797.6	11.33	1.95709	0.383985	5.09679	3.45454e-07	7.61367e-05	chr7	106372250	106770207	-	NA	ENSG00000243797
ENSG00000037897.17	31.8469	3.5507	0.27971	12.6942	6.36458e-37	1.59072e-34	chr12	57768470	57772119	-	NA	METTL1		ENSG00000276557.1	6.55821	2.68649	0.562736	4.77398	1.80621e-06	0.000318063	chr7	142615715	142616415	+	NA	TRBV18		ENSG00000125735.11	128.717	-1.06347	0.208745	-5.09456	3.49544e-07	7.65245e-05	chr19	6661252	6670588	-	NA	TNFSF14
ENSG00000117308.15	42.0807	3.49744	0.275595	12.6905	6.67692e-37	1.65766e-34	chr1	23795598	23800781	-	NA	GALE		ENSG00000163297.18	48.4605	1.13786	0.239668	4.74765	2.0579e-06	0.000359968	chr4	79901145	80125454	-	NA	ANTXR2		ENSG00000227373.6	16.2818	1.79843	0.353859	5.08234	3.72818e-07	8.10792e-05	chr1	174110267	174160165	-	NA	RABGAP1L-DT
ENSG00000197043.15	349.259	1.46746	0.115662	12.6875	6.94032e-37	1.71164e-34	chr5	151100705	151157815	-	NA	ANXA6		ENSG00000136098.18	10.8296	1.58012	0.333012	4.74492	2.08584e-06	0.000362439	chr13	52132638	52159597	-	NA	NEK3		ENSG00000071575.12	48.1525	-1.70201	0.3358	-5.06853	4.00891e-07	8.66109e-05	chr2	12716909	12742734	+	NA	TRIB2
ENSG00000198042.11	54.9945	2.03028	0.160074	12.6834	7.30606e-37	1.78999e-34	chr8	33485181	33501262	+	NA	MAK16		ENSG00000176896.9	21.3893	1.07131	0.226117	4.73785	2.16003e-06	0.00037286	chrX	13653111	13681964	+	NA	TCEANC		ENSG00000087088.21	315.07	-1.05961	0.210307	-5.03837	4.69518e-07	0.000100774	chr19	48954814	48961798	+	NA	BAX
ENSG00000132507.18	676.196	2.42233	0.191194	12.6695	8.72975e-37	2.12481e-34	chr17	7306998	7312463	+	NA	EIF5A		ENSG00000182446.15	132.055	-0.382324	0.080724	-4.73619	2.17772e-06	0.000373457	chr17	81556886	81648465	-	NA	NPLOC4		ENSG00000174307.7	34.5829	-1.53639	0.305777	-5.02453	5.04673e-07	0.000107617	chr1	201464277	201469237	-	NA	PHLDA3
ENSG00000157978.12	125.464	-2.60428	0.205939	-12.6459	1.17932e-36	2.85182e-34	chr1	25543605	25568886	+	NA	LDLRAP1		ENSG00000137166.18	30.6496	-0.913715	0.193116	-4.73143	2.22948e-06	0.000378274	chr6	41546380	41602384	+	NA	FOXP4		ENSG00000126903.16	30.6182	-0.972168	0.193694	-5.0191	5.19142e-07	0.000109988	chrX	154487305	154490690	-	NA	SLC10A3
ENSG00000226791.9	52.6641	-2.45557	0.194658	-12.6148	1.75049e-36	4.2057e-34	chr2	98761097	98775361	-	NA	LINC02611		ENSG00000138758.12	81.6455	-1.03012	0.21774	-4.73096	2.23464e-06	0.000378274	chr4	76949750	77040384	+	NA	SEPTIN11		ENSG00000198502.6	79.137	1.66882	0.332613	5.0173	5.24039e-07	0.000110314	chr6	32517352	32530287	-	NA	HLA-DRB5
ENSG00000179409.11	42.1233	2.15185	0.170859	12.5943	2.26925e-36	5.41711e-34	chr17	744420	753999	-	NA	GEMIN4		ENSG00000156983.17	83.0387	-0.496698	0.105025	-4.72934	2.25249e-06	0.000378851	chr3	9731728	9748019	+	NA	BRPF1		ENSG00000112115.7	8.14551	2.80949	0.562405	4.99549	5.86853e-07	0.000122749	chr6	52186374	52190638	+	NA	IL17A
ENSG00000196365.12	88.7308	1.97346	0.156778	12.5876	2.47167e-36	5.86274e-34	chr19	5691833	5720572	-	NA	LONP1		ENSG00000133805.16	69.3953	0.82262	0.174538	4.71312	2.43956e-06	0.000407703	chr11	10308312	10507579	+	NA	AMPD3		ENSG00000185433.11	15.8853	2.10045	0.421993	4.97746	6.44243e-07	0.000133901	chr21	25385387	25431701	-	NA	LINC00158
ENSG00000120526.12	74.8505	1.77914	0.141367	12.5852	2.54544e-36	5.99951e-34	chr8	109240918	109334121	-	NA	NUDCD1		ENSG00000134072.11	22.367	1.20826	0.257159	4.69851	2.62073e-06	0.000435207	chr3	9757346	9769992	-	NA	CAMK1		ENSG00000116717.13	41.8635	-1.09401	0.220284	-4.96635	6.82241e-07	0.000140906	chr1	67685200	67688334	+	NA	GADD45A
ENSG00000197157.11	185.164	1.58711	0.126329	12.5633	3.36084e-36	7.87156e-34	chr7	127652193	128092609	+	NA	SND1		ENSG00000090447.12	17.6442	-1.10075	0.235196	-4.68015	2.86662e-06	0.000473046	chr16	4257185	4273075	-	NA	TFAP4		ENSG00000139641.13	334.557	-0.836997	0.168787	-4.95889	7.08967e-07	0.000144607	chr12	56118249	56144674	+	NA	ESYT1
ENSG00000081059.20	416.701	-3.29295	0.262434	-12.5477	4.09125e-36	9.52238e-34	chr5	134114680	134151865	+	NA	TCF7		ENSG00000213160.10	22.0527	-1.10641	0.236646	-4.67539	2.93392e-06	0.000481126	chr2	169694487	169776989	+	NA	KLHL23		ENSG00000177106.17	21.6793	-1.11074	0.224301	-4.952	7.3453e-07	0.000148896	chr11	694437	727727	+	NA	EPS8L2
ENSG00000170955.10	21.2994	5.15422	0.410908	12.5435	4.31612e-36	9.97015e-34	chr11	6318945	6320532	-	NA	CAVIN3		ENSG00000178921.14	54.4582	-0.822074	0.176583	-4.65546	3.23258e-06	0.00052681	chr17	8247617	8270491	+	NA	PFAS		ENSG00000156234.8	63.5785	1.61745	0.327072	4.94523	7.60558e-07	0.000153227	chr4	77511752	77611834	+	NA	CXCL13
ENSG00000183520.12	163.703	2.575	0.205292	12.5431	4.33717e-36	9.97015e-34	chr1	38009257	38024820	+	NA	UTP11		ENSG00000127399.15	6.82258	-1.9496	0.418965	-4.65336	3.26569e-06	0.000528921	chr7	150323262	150338156	+	NA	LRRC61		ENSG00000023892.12	341.408	-0.99885	0.202122	-4.94182	7.73964e-07	0.000154977	chr6	35297817	35321771	+	NA	DEF6
ENSG00000110876.10	251.492	-2.27659	0.181966	-12.511	6.4968e-36	1.4843e-33	chr12	108621894	108633894	-	NA	SELPLG		ENSG00000179222.18	68.7448	-0.519557	0.112248	-4.62867	3.68023e-06	0.000590195	chrX	51803006	51902354	+	NA	MAGED1		ENSG00000107796.13	21.9406	-1.35353	0.274258	-4.93525	8.00468e-07	0.000159313	chr10	88935073	88991339	-	NA	ACTA2
ENSG00000173692.14	269.848	1.4838	0.118824	12.4874	8.74574e-36	1.98592e-33	chr2	231056844	231173116	+	NA	PSMD1		ENSG00000124571.18	85.5111	-0.637153	0.137668	-4.62818	3.689e-06	0.000590195	chr6	43522333	43576038	-	NA	XPO5		ENSG00000232759.1	5.38737	2.65229	0.537788	4.93185	8.14547e-07	0.000161138	chr7	22563336	22573996	+	NA	STEAP1B-AS1
ENSG00000176171.12	83.3777	1.98202	0.159228	12.4477	1.43958e-35	3.2491e-33	chr10	131967683	131981967	-	NA	BNIP3		ENSG00000105726.17	57.5575	-0.666046	0.144599	-4.60615	4.10183e-06	0.000652265	chr19	19645197	19663676	-	NA	ATP13A1		ENSG00000112116.11	9.38255	3.46369	0.702735	4.92888	8.27025e-07	0.000162627	chr6	52236680	52245689	-	NA	IL17F
ENSG00000166313.20	69.1608	-1.95699	0.157228	-12.4468	1.45556e-35	3.26536e-33	chr11	6395124	6419414	-	NA	APBB1		ENSG00000100290.3	6.75513	1.72684	0.375156	4.60299	4.16464e-06	0.000653659	chr22	43110749	43129712	+	NA	BIK		ENSG00000145990.11	49.9177	-1.52465	0.309784	-4.92167	8.58099e-07	0.000167733	chr6	13357829	13487662	-	NA	GFOD1
ENSG00000136997.22	235.65	2.7255	0.21913	12.4378	1.62863e-35	3.63175e-33	chr8	127735433	127742951	+	NA	MYC		ENSG00000103202.13	9.75971	1.46644	0.31891	4.59827	4.26007e-06	0.000653659	chr16	396724	410367	+	NA	NME4		ENSG00000134470.21	38.0168	0.633229	0.128931	4.91137	9.04425e-07	0.000175742	chr10	5943638	5978187	-	NA	IL15RA
ENSG00000125735.11	128.717	2.88035	0.2317	12.4314	1.76477e-35	3.9119e-33	chr19	6661252	6670588	-	NA	TNFSF14		ENSG00000076554.16	58.5413	0.637534	0.138563	4.60104	4.20382e-06	0.000653659	chr8	80034744	80231232	-	NA	TPD52		ENSG00000164038.16	41.0641	0.739384	0.15076	4.90438	9.37252e-07	0.00018105	chr4	103019867	103085829	-	NA	SLC9B2
ENSG00000166582.11	37.2408	2.90751	0.234376	12.4053	2.44497e-35	5.38762e-33	chr17	16342533	16353656	-	NA	CENPV		ENSG00000058600.16	58.4305	-0.540526	0.11744	-4.60259	4.17278e-06	0.000653659	chr16	22297374	22335101	+	NA	POLR3E		ENSG00000088826.18	20.0435	-1.43388	0.292495	-4.90225	9.4747e-07	0.000181953	chr20	4120979	4187747	+	NA	SMOX
ENSG00000106628.13	203.208	2.76251	0.223008	12.3875	3.05326e-35	6.68844e-33	chr7	44114630	44124358	-	NA	POLD2		ENSG00000123411.15	81.3338	-0.976497	0.21232	-4.59917	4.24179e-06	0.000653659	chr12	56007658	56038435	+	NA	IKZF4		ENSG00000173598.14	91.5751	0.8076	0.164834	4.89947	9.60946e-07	0.000183468	chr12	93377882	93408146	+	NA	NUDT4
ENSG00000111845.5	94.4574	2.47826	0.200198	12.3791	3.39328e-35	7.38982e-33	chr6	10694971	10709782	+	NA	PAK1IP1		ENSG00000106624.11	7.96849	-1.66222	0.361437	-4.59891	4.24704e-06	0.000653659	chr7	44104344	44114562	+	NA	AEBP1		ENSG00000130787.14	38.7448	-1.13861	0.232916	-4.88851	1.01603e-06	0.000192571	chr12	122834452	122862961	+	NA	HIP1R
ENSG00000145246.14	51.2866	-2.31723	0.187268	-12.3739	3.61967e-35	7.837e-33	chr4	47485274	47593486	+	NA	ATP10D		ENSG00000123636.19	50.1202	0.880947	0.19167	4.59618	4.30314e-06	0.000656429	chr2	159318978	159616569	-	NA	BAZ2B		ENSG00000152518.8	370.088	-1.59186	0.325688	-4.88767	1.02035e-06	0.000192571	chr2	43222401	43226606	-	NA	ZFP36L2
ENSG00000133818.14	35.0319	2.62696	0.212497	12.3623	4.17867e-35	8.995e-33	chr11	14277921	14364506	-	NA	RRAS2		ENSG00000011275.19	107.384	-0.580898	0.126538	-4.59069	4.41791e-06	0.000670041	chr7	5620046	5781696	-	NA	RNF216		ENSG00000175463.12	260.805	-1.07139	0.219364	-4.88406	1.03924e-06	0.000195015	chr11	67403914	67410089	+	NA	TBC1D10C
ENSG00000124207.17	127.772	2.24406	0.181862	12.3394	5.55838e-35	1.18962e-32	chr20	49046245	49096960	+	NA	CSE1L		ENSG00000160049.12	70.8454	-0.966849	0.210997	-4.58228	4.59938e-06	0.000693554	chr1	10456521	10472529	-	NA	DFFA		ENSG00000139193.4	265.788	-1.4111	0.289232	-4.87877	1.06751e-06	0.000199182	chr12	6444954	6451718	+	NA	CD27
ENSG00000164038.16	41.0641	2.16646	0.175791	12.324	6.72442e-35	1.43096e-32	chr4	103019867	103085829	-	NA	SLC9B2		ENSG00000235831.8	26.8698	1.26302	0.275849	4.57866	4.67969e-06	0.000701632	chr3	4896805	4980414	-	NA	BHLHE40-AS1		ENSG00000100647.8	100.108	-0.661721	0.135759	-4.87423	1.09236e-06	0.000202667	chr14	69611595	69715144	+	NA	SUSD6
ENSG00000184613.11	181.896	-3.25194	0.264489	-12.2952	9.61027e-35	2.03345e-32	chr12	44508274	44921848	-	NA	NELL2		ENSG00000186111.11	25.3962	-1.53659	0.337006	-4.55955	5.12638e-06	0.000764239	chr19	3630182	3700468	-	NA	PIP5K1C		ENSG00000073756.13	12.2269	2.50717	0.514802	4.87016	1.11511e-06	0.000205447	chr1	186671790	186680922	-	NA	PTGS2
ENSG00000091127.14	36.5611	2.14117	0.174208	12.2908	1.01457e-34	2.1346e-32	chr7	105439660	105522271	-	NA	PUS7		ENSG00000160685.14	43.3073	1.17366	0.257709	4.5542	5.25863e-06	0.000779526	chr1	155002629	155018523	+	NA	ZBTB7B		ENSG00000231769.4	5.05599	1.93114	0.396683	4.86821	1.12611e-06	0.000205447	chr6	46096003	46129857	-	NA	ENSG00000231769
ENSG00000163346.17	149.726	-3.16245	0.257404	-12.2859	1.07794e-34	2.25519e-32	chr1	154944075	154956123	-	NA	PBXIP1		ENSG00000109111.15	133.733	-0.443543	0.097525	-4.54799	5.41598e-06	0.00079834	chr17	28662197	28702679	+	NA	SUPT6H		ENSG00000122218.17	223.739	0.349797	0.0718429	4.86891	1.12215e-06	0.000205447	chr1	160288593	160343566	-	NA	COPA
ENSG00000160124.9	116.967	3.00864	0.245077	12.2763	1.21446e-34	2.52661e-32	chr3	122359590	122383231	-	NA	MIX23		ENSG00000122965.11	77.9853	-0.469123	0.103287	-4.54194	5.57401e-06	0.000816781	chr12	113816737	113966325	-	NA	RBM19		ENSG00000133805.16	69.3953	0.878344	0.180581	4.864	1.15038e-06	0.000208714	chr11	10308312	10507579	+	NA	AMPD3
ENSG00000177494.6	105.686	3.89383	0.317491	12.2644	1.40672e-34	2.91034e-32	chr3	111592899	111595346	-	NA	ZBED2		ENSG00000132382.15	58.0007	-0.528479	0.116414	-4.53966	5.63448e-06	0.000816781	chr17	4538896	4555386	-	NA	MYBBP1A		ENSG00000169504.15	22.4904	1.16739	0.240371	4.85661	1.19412e-06	0.000215461	chr1	24745381	24844321	+	NA	CLIC4
ENSG00000165732.14	646.834	2.13758	0.174336	12.2613	1.46167e-34	2.99862e-32	chr10	68956134	68985068	+	NA	DDX21		ENSG00000117362.13	111.285	-0.688707	0.151856	-4.53528	5.75279e-06	0.00082935	chr1	150265398	150269580	-	NA	APH1A		ENSG00000235831.8	26.8698	1.36323	0.281012	4.85115	1.22751e-06	0.000220274	chr3	4896805	4980414	-	NA	BHLHE40-AS1
ENSG00000023734.11	222.78	2.04573	0.166847	12.2611	1.46549e-34	2.99862e-32	chr12	15882386	15903478	+	NA	STRAP		ENSG00000171643.14	10.9156	2.1404	0.474083	4.51481	6.33743e-06	0.000908642	chr5	76850000	76921650	+	NA	S100Z		ENSG00000147894.17	26.3175	1.13111	0.233817	4.83757	1.31434e-06	0.000234573	chr9	27535639	27573866	-	NA	C9orf72
ENSG00000197170.10	135.796	2.03265	0.166054	12.2409	1.87945e-34	3.82463e-32	chr17	67337915	67366605	-	NA	PSMD12		ENSG00000130309.12	61.494	-0.644927	0.143433	-4.49638	6.91214e-06	0.000985657	chr19	17555648	17583162	+	NA	COLGALT1		ENSG00000064601.21	61.3727	-0.825898	0.171114	-4.82661	1.38879e-06	0.000246522	chr20	45890143	45898949	+	NA	CTSA
ENSG00000186141.10	96.5356	1.33705	0.109635	12.1955	3.28534e-34	6.64924e-32	chr1	145824052	145844402	+	NA	POLR3C		ENSG00000064393.16	152.379	-0.694732	0.154554	-4.49509	6.95395e-06	0.000986258	chr7	139561569	139777998	-	NA	HIPK2		ENSG00000167664.9	101.383	-1.22848	0.254673	-4.82377	1.40873e-06	0.000248717	chr19	4292226	4302431	-	NA	TMIGD2
ENSG00000120438.12	319.59	2.37373	0.19477	12.1873	3.63094e-34	7.30898e-32	chr6	159778497	159789703	-	NA	TCP1		ENSG00000140553.18	66.4969	-0.599055	0.133699	-4.48063	7.44236e-06	0.00104985	chr15	90930179	90954093	+	NA	UNC45A		ENSG00000148426.14	5.78812	1.647	0.341648	4.82074	1.43025e-06	0.000251166	chr10	11823338	11872277	+	NA	PROSER2
ENSG00000076003.5	148.874	2.2368	0.183645	12.18	3.97342e-34	7.95539e-32	chr2	135839625	135876443	-	NA	MCM6		ENSG00000105221.18	130.807	-0.373088	0.0834864	-4.46885	7.86411e-06	0.00110341	chr19	40230316	40285536	-	NA	AKT2		ENSG00000174485.16	95.4776	1.03723	0.215421	4.8149	1.47272e-06	0.000255887	chr15	65658045	65792293	-	NA	DENND4A
ENSG00000165733.8	137.01	1.55277	0.127565	12.1724	4.36053e-34	8.68375e-32	chr10	42782794	42834937	+	NA	BMS1		ENSG00000170899.11	16.9936	1.61877	0.36267	4.46348	8.0639e-06	0.00112543	chr6	52977947	52995304	-	NA	GSTA4		ENSG00000197747.9	377.484	-1.1928	0.24768	-4.81591	1.46534e-06	0.000255887	chr1	151982914	151993859	-	NA	S100A10
ENSG00000134470.21	38.0168	1.92029	0.157778	12.1708	4.44669e-34	8.80823e-32	chr10	5943638	5978187	-	NA	IL15RA		ENSG00000148843.15	141.971	-0.511263	0.114679	-4.4582	8.26503e-06	0.00114249	chr10	103396625	103446294	+	NA	PDCD11		ENSG00000142102.16	118.584	-2.29809	0.4782	-4.80571	1.54205e-06	0.000266523	chr11	289125	296107	+	NA	PGGHG
ENSG00000126953.8	54.7193	2.43356	0.201854	12.056	1.80245e-33	3.5515e-31	chrX	101345660	101348742	-	NA	TIMM8A		ENSG00000078246.17	25.1871	-0.984567	0.220855	-4.45799	8.27323e-06	0.00114249	chr12	2877222	2941138	+	NA	TULP3		ENSG00000027869.12	168.511	-0.830771	0.173628	-4.78478	1.71176e-06	0.000294306	chr1	156806242	156816848	-	NA	SH2D2A
ENSG00000159131.17	148.668	2.16318	0.179513	12.0503	1.93276e-33	3.78822e-31	chr21	33503930	33543491	-	NA	GART		ENSG00000138814.17	76.562	-1.25718	0.282445	-4.45106	8.5449e-06	0.00117383	chr4	101023408	101348278	-	NA	PPP3CA		ENSG00000068366.21	93.3782	1.03092	0.216457	4.76269	1.91032e-06	0.000326734	chrX	109624243	109733403	-	NA	ACSL4
ENSG00000117560.8	41.2076	4.35552	0.361613	12.0447	2.06841e-33	4.03285e-31	chr1	172659102	172666876	+	NA	FASLG		ENSG00000103111.15	92.5977	-0.511457	0.115133	-4.4423	8.90024e-06	0.00120374	chr16	77190834	77202398	+	NA	MON1B		ENSG00000172817.4	9.30059	2.53773	0.533313	4.75842	1.9511e-06	0.00033198	chr8	64587762	64798737	-	NA	CYP7B1
ENSG00000133773.12	127.169	1.90756	0.158462	12.038	2.2445e-33	4.3534e-31	chr12	82223680	82358805	-	NA	CCDC59		ENSG00000184730.12	39.5018	-1.19271	0.268421	-4.44342	8.85386e-06	0.00120374	chr16	28494642	28498964	+	NA	APOBR		ENSG00000161405.17	274.35	-1.4428	0.30361	-4.75214	2.01274e-06	0.000338956	chr17	39757717	39864312	-	NA	IKZF3
ENSG00000136271.11	100.45	1.80345	0.150428	11.9888	4.06678e-33	7.84698e-31	chr7	44565803	44575051	-	NA	DDX56		ENSG00000105369.10	25.4597	-1.98352	0.446463	-4.44275	8.88144e-06	0.00120374	chr19	41877278	41881372	+	NA	CD79A		ENSG00000060138.13	114.031	0.712056	0.149955	4.74847	2.04957e-06	0.000341654	chr12	10699088	10723323	-	NA	YBX3
ENSG00000163002.13	50.3114	2.25085	0.188313	11.9527	6.28596e-33	1.20665e-30	chr2	183117512	183161680	+	NA	NUP35		ENSG00000176171.12	83.3777	0.642467	0.144786	4.43735	9.10734e-06	0.00122543	chr10	131967683	131981967	-	NA	BNIP3		ENSG00000117298.16	109.959	0.463531	0.0976092	4.74884	2.04583e-06	0.000341654	chr1	21217246	21345572	-	NA	ECE1
ENSG00000153234.16	86.0896	5.49454	0.45998	11.9452	6.87948e-33	1.3138e-30	chr2	156324436	156342348	-	NA	NR4A2		ENSG00000138111.14	27.6167	-0.710292	0.160777	-4.41788	9.96756e-06	0.00133433	chr10	102461394	102477045	+	NA	MFSD13A		ENSG00000136026.14	23.1193	1.08725	0.229259	4.74246	2.11139e-06	0.000350181	chr12	106237880	106304279	-	NA	CKAP4
ENSG00000156261.13	329.229	2.18978	0.183905	11.9071	1.08704e-32	2.06537e-30	chr21	29055804	29073797	-	NA	CCT8		ENSG00000291055.1	19.3022	-1.31631	0.298453	-4.41046	1.03152e-05	0.00137386	chr5	1567494	1594651	-	NA	ENSG00000291055		ENSG00000178053.21	18.333	1.33358	0.281295	4.74086	2.12817e-06	0.000351191	chr3	158571162	158607252	+	NA	MLF1
ENSG00000166508.19	261.565	2.47539	0.207967	11.9028	1.14448e-32	2.16347e-30	chr7	100092232	100101940	-	NA	MCM7		ENSG00000148584.16	13.3817	3.3379	0.758504	4.40064	1.07933e-05	0.00143027	chr10	50799408	50885675	-	NA	A1CF		ENSG00000124762.14	115.827	-1.12396	0.238496	-4.7127	2.44459e-06	0.000401389	chr6	36676459	36687337	+	NA	CDKN1A
ENSG00000173598.14	91.5751	2.11385	0.177745	11.8926	1.29286e-32	2.43163e-30	chr12	93377882	93408146	+	NA	NUDT4		ENSG00000145990.11	49.9177	-1.35934	0.309447	-4.39282	1.11892e-05	0.00147529	chr6	13357829	13487662	-	NA	GFOD1		ENSG00000173757.11	158.675	0.902201	0.191866	4.70226	2.57301e-06	0.000420374	chr17	42199175	42288633	-	NA	STAT5B
ENSG00000156711.17	56.7289	2.40618	0.202366	11.8902	1.33078e-32	2.49036e-30	chr6	36127808	36144524	+	NA	MAPK13		ENSG00000168872.17	55.2551	-0.48783	0.111119	-4.39016	1.13266e-05	0.00147854	chr16	70346860	70373383	+	NA	DDX19A		ENSG00000196735.13	35.7	1.91365	0.407267	4.69876	2.61751e-06	0.000425527	chr6	32628178	32647062	+	NA	HLA-DQA1
ENSG00000108651.10	108.487	1.86066	0.156579	11.8832	1.44794e-32	2.69607e-30	chr17	31860903	31901708	-	NA	UTP6		ENSG00000188070.9	9.80015	-1.20814	0.275156	-4.39076	1.12954e-05	0.00147854	chr11	63759891	63768775	-	NA	ZFTA		ENSG00000114861.24	335.187	0.607535	0.130312	4.66215	3.12925e-06	0.000506214	chr3	70954692	71583978	-	NA	FOXP1
ENSG00000202515.1	43.4203	5.24804	0.442202	11.868	1.73638e-32	3.21706e-30	chr5	140726157	140726246	+	NA	VTRNA1-3		ENSG00000008513.17	122.031	-0.767112	0.175155	-4.3796	1.18896e-05	0.00154435	chr8	133454847	133571926	-	NA	ST3GAL1		ENSG00000068971.14	31.012	0.877948	0.18861	4.65484	3.24238e-06	0.000521944	chr11	64917552	64934475	+	NA	PPP2R5B
ENSG00000134001.15	289.293	2.39423	0.201881	11.8596	1.91932e-32	3.53838e-30	chr14	67360327	67386516	+	NA	EIF2S1		ENSG00000196850.6	85.1936	-0.405012	0.0925228	-4.37742	1.20091e-05	0.00155219	chr12	110533244	110583318	-	NA	PPTC7		ENSG00000179344.17	76.3277	1.55634	0.334803	4.64854	3.34292e-06	0.000535503	chr6	32659466	32668383	-	NA	HLA-DQB1
ENSG00000163468.15	462.02	2.10666	0.177728	11.8533	2.06961e-32	3.79665e-30	chr1	156308967	156367873	-	NA	CCT3		ENSG00000004975.12	48.1391	-0.491889	0.112568	-4.36971	1.24413e-05	0.0015788	chr17	7225341	7234517	-	NA	DVL2		ENSG00000112378.12	44.7017	0.598859	0.128872	4.64692	3.36932e-06	0.000537112	chr6	138088504	138107419	-	NA	PERP
ENSG00000130713.17	85.7302	1.71766	0.144954	11.8497	2.1605e-32	3.94396e-30	chr9	130693720	130707288	+	NA	EXOSC2		ENSG00000121057.13	49.9558	-0.561497	0.128505	-4.36946	1.24557e-05	0.0015788	chr17	57085091	57121346	+	NA	AKAP1		ENSG00000183696.14	107.28	-0.729332	0.157175	-4.64026	3.47971e-06	0.00055203	chr7	48088627	48108736	+	NA	UPP1
ENSG00000105447.13	76.6386	2.06205	0.174138	11.8414	2.38362e-32	4.33005e-30	chr19	48445840	48457022	+	NA	GRWD1		ENSG00000027869.12	168.511	-0.758057	0.173378	-4.37228	1.22953e-05	0.0015788	chr1	156806242	156816848	-	NA	SH2D2A		ENSG00000239713.9	218.759	-1.08922	0.235118	-4.63266	3.61001e-06	0.000569947	chr22	39077066	39087743	+	NA	APOBEC3G
ENSG00000163938.17	233.799	2.55955	0.216419	11.8268	2.83654e-32	5.12779e-30	chr3	52681155	52694497	+	NA	GNL3		ENSG00000082458.12	35.0072	-0.852448	0.195091	-4.36948	1.24543e-05	0.0015788	chrX	70444834	70505490	+	NA	DLG3		ENSG00000138134.12	45.409	-0.923614	0.199544	-4.62863	3.68092e-06	0.000578363	chr10	88879733	88975153	+	NA	STAMBPL1
ENSG00000115484.15	327.144	2.40131	0.203185	11.8183	3.13914e-32	5.64742e-30	chr2	61868084	61888671	-	NA	CCT4		ENSG00000168495.13	51.6988	-0.513696	0.117681	-4.36515	1.27033e-05	0.00160245	chr8	22245132	22254601	+	NA	POLR3D		ENSG00000165806.21	47.4864	0.690731	0.149757	4.61234	3.98168e-06	0.00062264	chr10	113679161	113730907	+	NA	CASP7
ENSG00000164687.11	58.6717	3.07933	0.26062	11.8154	3.24855e-32	5.81615e-30	chr8	81280535	81284777	+	NA	FABP5		ENSG00000119801.13	133.619	1.32754	0.30425	4.36333	1.28095e-05	0.00160811	chr2	30146940	30160533	+	NA	YPEL5		ENSG00000083457.12	155.302	-0.918919	0.199904	-4.59681	4.29005e-06	0.000667683	chr17	3714627	3801188	-	NA	ITGAE
ENSG00000183527.12	86.9942	2.51827	0.213595	11.7899	4.40057e-32	7.80368e-30	chr21	39174768	39183488	-	NA	PSMG1		ENSG00000108592.17	95.7641	-0.482402	0.110632	-4.36043	1.29809e-05	0.00162187	chr17	63819432	63830012	-	NA	FTSJ3		ENSG00000120833.14	36.3269	-1.18219	0.257381	-4.59314	4.36628e-06	0.00067634	chr12	93569813	93583487	+	NA	SOCS2
ENSG00000178104.22	69.7643	-1.81787	0.154187	-11.79	4.39546e-32	7.80368e-30	chr1	148808139	149048286	+	NA	PDE4DIP		ENSG00000173692.14	269.848	-0.486349	0.111681	-4.3548	1.33187e-05	0.0016562	chr2	231056844	231173116	+	NA	PSMD1		ENSG00000168280.18	23.0251	1.1262	0.246021	4.57765	4.70223e-06	0.000724961	chr2	148875226	149026759	+	NA	KIF5C
ENSG00000131196.18	63.2742	1.61428	0.137236	11.7628	6.06539e-32	1.0705e-29	chr18	79395855	79529325	+	NA	NFATC1		ENSG00000255299.5	4.96519	2.39739	0.550715	4.35323	1.34146e-05	0.00166025	chr11	58497887	58505758	-	NA	ENSG00000255299		ENSG00000123685.9	24.0647	1.25434	0.274528	4.56907	4.89897e-06	0.000751763	chr1	212686416	212699840	-	NA	BATF3
ENSG00000004468.13	110.867	-2.07762	0.176654	-11.761	6.20186e-32	1.08942e-29	chr4	15778274	15853232	+	NA	CD38		ENSG00000156515.25	277.126	-0.446111	0.102608	-4.34772	1.37561e-05	0.00168592	chr10	69269983	69401884	+	NA	HK1		ENSG00000111224.14	51.2919	-0.741527	0.162407	-4.56586	4.97439e-06	0.000759787	chr12	3791046	3873448	-	NA	PARP11
ENSG00000108592.17	95.7641	1.51828	0.129117	11.759	6.34678e-32	1.10964e-29	chr17	63819432	63830012	-	NA	FTSJ3		ENSG00000101412.13	48.0569	-0.658585	0.151482	-4.34762	1.37624e-05	0.00168592	chr20	33675476	33686385	-	NA	E2F1		ENSG00000237943.8	144.553	-1.16867	0.25666	-4.5534	5.2786e-06	0.000802519	chr10	6580418	6616921	+	NA	PRKCQ-AS1
ENSG00000153029.16	86.9206	-1.54394	0.131489	-11.7419	7.77225e-32	1.35252e-29	chr1	181033373	181061938	+	NA	MR1		ENSG00000122490.19	39.8331	-0.734972	0.169084	-4.34678	1.38148e-05	0.00168592	chr18	79902419	79951657	-	NA	SLC66A2		ENSG00000185800.12	18.2298	0.976389	0.214672	4.54829	5.40844e-06	0.00081847	chr19	45782946	45792845	-	NA	DMWD
ENSG00000135521.9	81.9057	2.32618	0.198363	11.7269	9.28298e-32	1.6079e-29	chr6	143843337	143863812	+	NA	LTV1		ENSG00000136811.17	63.3953	-0.490021	0.112794	-4.34439	1.39666e-05	0.00169656	chr9	128455185	128501292	+	NA	ODF2		ENSG00000122779.18	59.7785	0.73316	0.161562	4.53795	5.68038e-06	0.00085568	chr7	138460258	138589996	+	NA	TRIM24
ENSG00000134333.15	2181.53	2.43531	0.207865	11.7158	1.05763e-31	1.82344e-29	chr11	18394559	18408425	+	NA	LDHA		ENSG00000225528.4	14.9151	-1.73357	0.399585	-4.33843	1.43506e-05	0.00173517	chr22	39960396	39964905	+	NA	TMA7B		ENSG00000080371.6	153.022	0.617798	0.136366	4.53043	5.88642e-06	0.000882667	chr12	71754862	71800286	+	NA	RAB21
ENSG00000084463.8	204.357	1.71037	0.145994	11.7154	1.06349e-31	1.82509e-29	chr12	14784581	14803486	-	NA	WBP11		ENSG00000137193.14	177.69	-0.908553	0.209537	-4.336	1.45101e-05	0.0017464	chr6	37170151	37175428	+	NA	PIM1		ENSG00000160932.11	66.0589	-1.13699	0.252018	-4.51154	6.43592e-06	0.000960677	chr8	143017981	143023832	+	NA	LY6E
ENSG00000179115.11	155.707	2.42475	0.208146	11.6493	2.31425e-31	3.95333e-29	chr19	12922478	12934037	-	NA	FARSA		ENSG00000163106.11	6.07533	2.68629	0.620489	4.32932	1.49571e-05	0.00179199	chr4	94298534	94342876	-	NA	HPGDS		ENSG00000254087.8	20.9614	1.61997	0.360176	4.49772	6.86848e-06	0.00102061	chr8	55879834	56014169	+	NA	LYN
ENSG00000164398.15	137.119	2.67384	0.230192	11.6157	3.43033e-31	5.83313e-29	chr5	131949972	132012243	-	NA	ACSL6		ENSG00000031823.14	57.4783	-0.60633	0.14021	-4.32443	1.52927e-05	0.00182387	chr19	5916138	5978142	-	NA	RANBP3		ENSG00000143851.16	329.333	-0.665523	0.148378	-4.48532	7.28043e-06	0.00107695	chr1	202147012	202161588	-	NA	PTPN7
ENSG00000261236.8	80.6167	2.46379	0.212227	11.6092	3.69984e-31	6.26282e-29	chr8	144262044	144291438	-	NA	BOP1		ENSG00000170917.14	17.0207	1.08012	0.2507	4.30842	1.64425e-05	0.00193646	chr4	122888696	122922968	-	NA	NUDT6		ENSG00000163785.14	32.5731	0.929248	0.207265	4.48338	7.34685e-06	0.0010819	chr3	134065302	134250859	-	NA	RYK
ENSG00000030066.14	80.942	1.5245	0.131402	11.6019	4.03241e-31	6.79488e-29	chr11	47778086	47848555	-	NA	NUP160		ENSG00000115604.12	68.4184	0.600966	0.139493	4.30821	1.64583e-05	0.00193646	chr2	102311528	102398777	+	NA	IL18R1		ENSG00000132965.10	246.771	-1.3898	0.310204	-4.48028	7.45458e-06	0.00109286	chr13	30713477	30764426	+	NA	ALOX5AP
ENSG00000172301.11	54.9484	2.38102	0.20539	11.5927	4.48819e-31	7.52884e-29	chr17	31851870	31859291	-	NA	COPRS		ENSG00000059573.9	92.6926	-0.504667	0.117101	-4.30965	1.6351e-05	0.00193646	chr10	95605940	95656711	-	NA	ALDH18A1		ENSG00000134256.13	20.4354	-1.54567	0.346503	-4.46076	8.16692e-06	0.00119197	chr1	117001749	117036552	+	NA	CD101
ENSG00000110108.10	155.551	2.46436	0.212587	11.5922	4.51404e-31	7.53825e-29	chr11	60914157	60923443	+	NA	TMEM109		ENSG00000131435.13	8.19011	-1.86089	0.432478	-4.30286	1.68609e-05	0.00196621	chr5	132257695	132273454	+	NA	PDLIM4		ENSG00000148053.18	100.222	1.42886	0.321092	4.45	8.58698e-06	0.00124773	chr9	84668374	85095751	+	NA	NTRK2
ENSG00000160193.12	41.6393	2.6212	0.226206	11.5877	4.75874e-31	7.91141e-29	chr21	42843093	42879568	-	NA	WDR4		ENSG00000253626.4	15.7714	-2.0389	0.473803	-4.30326	1.68301e-05	0.00196621	chr10	79512532	79516440	+	NA	EIF5AL1		ENSG00000172819.17	35.6403	-0.773833	0.174414	-4.43676	9.13249e-06	0.00132115	chr12	53210566	53232980	-	NA	RARG
ENSG00000075131.10	52.279	2.88071	0.248812	11.5779	5.33413e-31	8.82858e-29	chr15	66336190	66386746	-	NA	TIPIN		ENSG00000136444.10	38.4071	-0.718087	0.166945	-4.30134	1.69765e-05	0.00197093	chr17	50478859	50485974	+	NA	RSAD1		ENSG00000160185.15	115.456	-0.75996	0.171326	-4.43576	9.17473e-06	0.00132144	chr21	42403446	42447684	+	NA	UBASH3A
ENSG00000170542.6	291.208	2.70381	0.233649	11.5721	5.70692e-31	9.4038e-29	chr6	2887269	2903309	-	NA	SERPINB9		ENSG00000109944.11	19.6112	-1.13497	0.263996	-4.2992	1.71418e-05	0.00198136	chr11	122882682	122963862	+	NA	JHY		ENSG00000115008.6	5.87198	2.61991	0.592678	4.42047	9.84875e-06	0.00141112	chr2	112773924	112784493	-	NA	IL1A
ENSG00000183207.15	128.302	2.25093	0.194631	11.5651	6.18984e-31	1.01546e-28	chr19	48993561	49015970	+	NA	RUVBL2		ENSG00000235552.6	12.8869	-2.38772	0.555776	-4.29619	1.73758e-05	0.00199959	chr18	6462143	6463030	-	NA	RPL6P27		ENSG00000164054.17	211.311	-0.803455	0.181789	-4.41971	9.88333e-06	0.00141112	chr3	48467797	48504826	-	NA	SHISA5
ENSG00000163655.16	125.445	1.35854	0.117591	11.5531	7.12051e-31	1.16302e-28	chr3	155870649	155944020	+	NA	GMPS		ENSG00000278962.1	7.13394	2.78708	0.648924	4.29493	1.74751e-05	0.00200223	chr2	112188363	112190635	+	NA	ENSG00000278962		ENSG00000288600.1	14.5399	-2.50845	0.568632	-4.41138	1.02715e-05	0.00146019	chr13	41488356	41506248	+	NA	ENSG00000288600
ENSG00000118242.17	37.7681	1.60103	0.138679	11.5449	7.83521e-31	1.27416e-28	chr2	215942583	216034096	-	NA	MREG		ENSG00000197696.10	6.05999	1.49107	0.347393	4.29217	1.76935e-05	0.00201844	chr15	84655128	84658563	-	NA	NMB		ENSG00000165272.16	204.448	-1.06826	0.242804	-4.39967	1.08415e-05	0.00153459	chr9	33441155	33447596	-	NA	AQP3
ENSG00000197785.14	64.5233	2.38685	0.206855	11.5387	8.41536e-31	1.36256e-28	chr1	1512161	1534685	+	NA	ATAD3A		ENSG00000148426.14	5.78812	1.38402	0.322567	4.29066	1.78144e-05	0.0020233	chr10	11823338	11872277	+	NA	PROSER2		ENSG00000054219.11	27.3291	1.94669	0.443237	4.392	1.12313e-05	0.00156282	chr2	159803354	159904756	-	NA	LY75
ENSG00000112378.12	44.7017	1.68438	0.146172	11.5233	1.00715e-30	1.62366e-28	chr6	138088504	138107419	-	NA	PERP		ENSG00000138134.12	45.409	-0.850188	0.198192	-4.28971	1.78903e-05	0.0020233	chr10	88879733	88975153	+	NA	STAMBPL1		ENSG00000115414.21	51.9221	1.68662	0.383813	4.39438	1.11089e-05	0.00156282	chr2	215360439	215436073	-	NA	FN1
ENSG00000123131.13	80.5819	2.39135	0.207781	11.509	1.18837e-30	1.90754e-28	chrX	23664261	23686397	+	NA	PRDX4		ENSG00000124784.9	95.6919	-0.54605	0.127334	-4.28832	1.80028e-05	0.00202729	chr6	7389792	7418037	+	NA	RIOK1		ENSG00000183655.13	29.9011	-0.751722	0.171149	-4.3922	1.12209e-05	0.00156282	chr15	85759325	85794925	-	NA	KLHL25
ENSG00000120254.16	72.3735	1.6	0.139103	11.5023	1.28445e-30	2.05291e-28	chr6	150865678	151101887	+	NA	MTHFD1L		ENSG00000125630.16	77.0695	-0.509096	0.118747	-4.28724	1.8091e-05	0.00202851	chr2	112541914	112579818	+	NA	POLR1B		ENSG00000142765.18	52.8338	-1.29816	0.295547	-4.39241	1.121e-05	0.00156282	chr1	27342019	27353937	+	NA	SYTL1
ENSG00000136718.10	111.603	2.27789	0.198891	11.453	2.27229e-30	3.61625e-28	chr2	130342876	130347967	+	NA	IMP4		ENSG00000082516.9	46.826	-0.591848	0.138159	-4.28383	1.83706e-05	0.0020511	chr5	154887410	154938211	-	NA	GEMIN5		ENSG00000139531.13	26.2518	-1.06152	0.241796	-4.39016	1.13267e-05	0.00156944	chr12	55997179	56006641	+	NA	SUOX
ENSG00000126003.7	83.6388	2.79965	0.244533	11.449	2.37951e-30	3.77077e-28	chr20	32192503	32207743	-	NA	PLAGL2		ENSG00000088888.18	138.257	-0.412531	0.0963748	-4.28049	1.86482e-05	0.00206452	chr20	3846798	3876123	+	NA	MAVS		ENSG00000123146.20	154.838	0.644361	0.146817	4.38886	1.13945e-05	0.0015722	chr19	14380500	14408725	+	NA	ADGRE5
ENSG00000117676.14	207.04	1.45678	0.127258	11.4475	2.41971e-30	3.81821e-28	chr1	26529760	26575030	+	NA	RPS6KA1		ENSG00000173581.8	8.34264	-1.25314	0.292751	-4.28057	1.86413e-05	0.00206452	chr19	55641061	55653161	+	NA	CCDC106		ENSG00000186197.15	20.3735	1.6581	0.378188	4.38433	1.16345e-05	0.00159745	chr1	236348256	236502915	+	NA	EDARADD
ENSG00000143653.10	63.7139	2.51341	0.219762	11.437	2.73162e-30	4.29221e-28	chr1	246724408	246768137	+	NA	SCCPDH		ENSG00000241135.8	10.9417	1.83452	0.428763	4.27865	1.88032e-05	0.00207293	chr3	157089633	157135557	+	NA	LINC00881		ENSG00000100100.13	735.316	-0.950768	0.216938	-4.38267	1.17234e-05	0.00159745	chr22	31281593	31292534	-	NA	PIK3IP1
ENSG00000049541.11	90.3649	2.81363	0.246124	11.4318	2.90132e-30	4.53971e-28	chr7	74231498	74254458	-	NA	RFC2		ENSG00000101444.13	98.0422	-0.502261	0.117414	-4.27769	1.88843e-05	0.00207316	chr20	34280267	34311802	-	NA	AHCY		ENSG00000107140.17	28.7979	-1.17379	0.267791	-4.38325	1.16923e-05	0.00159745	chr9	35605261	35610041	+	NA	TESK1
ENSG00000120705.13	136.244	1.95908	0.171414	11.4289	2.99719e-30	4.6701e-28	chr5	138506094	138543236	-	NA	ETF1		ENSG00000134202.12	13.9895	1.2979	0.304016	4.2692	1.96175e-05	0.00214469	chr1	109733931	109741038	-	NA	GSTM3		ENSG00000143889.16	85.153	0.77201	0.176216	4.38105	1.18107e-05	0.00160269	chr2	38561968	38603586	-	NA	HNRNPLL
ENSG00000149554.15	60.5979	2.95913	0.259062	11.4225	3.22884e-30	5.01009e-28	chr11	125625162	125676255	+	NA	CHEK1		ENSG00000123146.20	154.838	-0.611579	0.143323	-4.26714	1.97991e-05	0.00215555	chr19	14380500	14408725	+	NA	ADGRE5		ENSG00000182158.16	115.742	0.684337	0.15656	4.37109	1.2363e-05	0.00167074	chr7	137874978	138002086	-	NA	CREB3L2
ENSG00000006625.18	89.2116	2.59133	0.226964	11.4174	3.4237e-30	5.2904e-28	chr7	30496620	30504841	-	NA	GGCT		ENSG00000087053.20	80.9732	-0.484397	0.113591	-4.26441	2.00432e-05	0.00217311	chr11	95821765	95925315	-	NA	MTMR2		ENSG00000116815.16	119.286	0.875282	0.200681	4.36155	1.29142e-05	0.00173807	chr1	116514533	116571039	-	NA	CD58
ENSG00000106263.19	199.622	1.27787	0.112174	11.3918	4.59557e-30	7.07186e-28	chr7	2354085	2380745	+	NA	EIF3B		ENSG00000004487.18	106.049	-0.398562	0.0935338	-4.26116	2.03372e-05	0.00218692	chr1	23019442	23083689	+	NA	KDM1A		ENSG00000179029.15	39.6302	-0.690525	0.158642	-4.35272	1.34456e-05	0.00180141	chr17	8172456	8176399	-	NA	TMEM107
ENSG00000183605.17	48.7358	2.12453	0.186561	11.3878	4.80825e-30	7.36869e-28	chr10	119140766	119165714	-	NA	SFXN4		ENSG00000015532.10	39.6449	-0.578031	0.13565	-4.26119	2.03344e-05	0.00218692	chr17	50346125	50363138	+	NA	XYLT2		ENSG00000086619.15	44.7095	0.883672	0.203145	4.34996	1.36161e-05	0.00181028	chr1	236214680	236282019	-	NA	ERO1B
ENSG00000143942.5	42.9497	3.09189	0.271527	11.387	4.85285e-30	7.40656e-28	chr2	53767803	53775196	+	NA	CHAC2		ENSG00000110074.12	49.0492	-0.549225	0.129479	-4.24182	2.21718e-05	0.00235524	chr11	126269023	126278131	+	NA	FOXRED1		ENSG00000128309.17	47.4218	-0.780454	0.179728	-4.34242	1.40922e-05	0.00186603	chr22	37019634	37029821	+	NA	MPST
ENSG00000105963.15	29.8333	2.57958	0.226827	11.3725	5.73325e-30	8.71453e-28	chr7	897899	955407	-	NA	ADAP1		ENSG00000140854.13	33.7346	-0.871765	0.205436	-4.24348	2.20075e-05	0.00235524	chr16	57735738	57757244	+	NA	KATNB1		ENSG00000140199.13	84.8129	-0.837421	0.193073	-4.33734	1.4422e-05	0.00190202	chr15	34229783	34338060	-	NA	SLC12A6
ENSG00000089012.14	164.919	-2.31934	0.203985	-11.3702	5.88859e-30	8.91428e-28	chr20	1629151	1657779	-	NA	SIRPG		ENSG00000028277.22	156.714	-0.874374	0.206096	-4.24255	2.20992e-05	0.00235524	chr19	42086109	42196585	-	NA	POU2F2		ENSG00000197381.18	57.1096	-0.707091	0.163241	-4.33157	1.48048e-05	0.00194471	chr21	45073852	45226560	+	NA	ADARB1
ENSG00000100055.21	104.794	-3.19259	0.280934	-11.3642	6.30519e-30	9.50629e-28	chr22	37282026	37315341	+	NA	CYTH4		ENSG00000211793.2	22.767	1.36168	0.321186	4.23954	2.23981e-05	0.00236969	chr14	21941127	21941657	+	NA	TRAV9-2		ENSG00000179361.18	43.9134	-1.05125	0.242965	-4.32677	1.51315e-05	0.00197969	chr15	74541205	74598131	+	NA	ARID3B
ENSG00000108702.4	871.323	6.80332	0.59918	11.3544	7.05277e-30	1.05905e-27	chr17	34360327	34363233	-	NA	CCL1		ENSG00000071655.18	49.5348	-0.612422	0.144567	-4.23626	2.27272e-05	0.00239485	chr19	1573595	1592865	-	NA	MBD3		ENSG00000142669.15	1502.18	-1.19066	0.275424	-4.32302	1.53909e-05	0.00200565	chr1	26280085	26281522	+	NA	SH3BGRL3
ENSG00000156110.15	96.7262	1.92602	0.16983	11.3408	8.23431e-30	1.22658e-27	chr10	74151201	74709963	+	NA	ADK		ENSG00000173597.9	19.5688	2.41896	0.571157	4.23519	2.28363e-05	0.00239672	chr4	69721166	69787961	-	NA	SULT1B1		ENSG00000143374.18	66.923	-0.627085	0.145424	-4.31212	1.61696e-05	0.00209879	chr1	150487413	150507602	+	NA	TARS2
ENSG00000196535.20	97.3413	-1.63661	0.144308	-11.341	8.21557e-30	1.22658e-27	chr17	29071121	29180398	-	NA	MYO18A		ENSG00000167114.13	25.97	-0.63067	0.148944	-4.23428	2.29288e-05	0.00239684	chr9	128340526	128361470	+	NA	SLC27A4		ENSG00000160013.9	94.1779	1.21159	0.281147	4.30945	1.63658e-05	0.00211589	chr19	46620467	46625089	-	NA	PTGIR
ENSG00000168439.17	279.615	2.11037	0.186366	11.3238	1.00054e-29	1.48447e-27	chr11	64185271	64204543	+	NA	STIP1		ENSG00000163406.11	16.3054	1.98282	0.468457	4.23266	2.30944e-05	0.00240456	chr3	121894400	121944188	+	NA	SLC15A2		ENSG00000225205.5	21.3816	-1.11549	0.259191	-4.30376	1.67924e-05	0.00216253	chr2	172480839	172556596	-	NA	PDK1-AS1
ENSG00000137168.8	53.2496	1.87651	0.16595	11.3077	1.20209e-29	1.77642e-27	chr6	36854826	36874803	-	NA	PPIL1		ENSG00000145332.14	43.1476	-0.574919	0.136014	-4.22689	2.36939e-05	0.00245724	chr4	87160102	87240314	-	NA	KLHL8		ENSG00000112699.11	40.7565	-0.526751	0.122776	-4.29035	1.78392e-05	0.00228837	chr6	1623805	2245605	-	NA	GMDS
ENSG00000146731.11	331.326	2.47918	0.219385	11.3006	1.30343e-29	1.91856e-27	chr7	56051684	56063989	+	NA	CCT6A		ENSG00000163599.18	20.2239	1.15639	0.274129	4.2184	2.46042e-05	0.0025416	chr2	203853887	203873965	+	NA	CTLA4		ENSG00000132718.9	67.7427	0.910165	0.2124	4.28515	1.82618e-05	0.00233346	chr1	155859566	155885199	+	NA	SYT11
ENSG00000075336.12	123.896	2.33986	0.207072	11.2998	1.31553e-29	1.92876e-27	chr18	74148522	74160531	+	NA	TIMM21		ENSG00000118689.15	42.7623	-0.724271	0.171874	-4.21396	2.50928e-05	0.0025819	chr6	108559834	108684774	+	NA	FOXO3		ENSG00000155090.15	89.2306	-0.762975	0.178772	-4.26787	1.97346e-05	0.00250217	chr8	102648783	102655725	-	NA	KLF10
ENSG00000067533.6	89.166	1.79177	0.158589	11.2982	1.33953e-29	1.95624e-27	chr1	218285292	218337983	+	NA	RRP15		ENSG00000182463.17	32.9078	1.61648	0.383749	4.21233	2.52752e-05	0.00259051	chr20	52972357	53495330	+	NA	TSHZ2		ENSG00000075826.17	54.7324	-0.942136	0.220739	-4.2681	1.97141e-05	0.00250217	chr10	100486645	100519864	-	NA	SEC31B
ENSG00000077312.9	175.434	2.03944	0.18062	11.2914	1.44751e-29	2.10568e-27	chr19	40750636	40765389	+	NA	SNRPA		ENSG00000173905.9	33.7383	-1.27319	0.302521	-4.2086	2.56954e-05	0.00262333	chr3	168008688	168095924	-	NA	GOLIM4		ENSG00000205809.11	7.71147	-2.59535	0.609595	-4.2575	2.06723e-05	0.00261099	chr12	10426853	10442300	-	NA	KLRC2
ENSG00000163918.12	133.616	2.65381	0.23516	11.2851	1.55444e-29	2.25242e-27	chr3	186789879	186807058	-	NA	RFC4		ENSG00000229162.1	5.60991	-2.58492	0.616134	-4.19539	2.72399e-05	0.00275954	chr1	24961344	24963097	+	NA	RUNX3-AS1		ENSG00000138835.24	61.813	-1.16667	0.27426	-4.25388	2.10097e-05	0.00264344	chr9	113444730	113597743	+	NA	RGS3
ENSG00000152484.14	71.4081	2.03874	0.180844	11.2735	1.7734e-29	2.54986e-27	chr13	27066155	27171811	-	NA	USP12		ENSG00000146281.6	40.5961	-0.651487	0.155364	-4.19329	2.74938e-05	0.00277454	chr6	89146054	89165565	+	NA	PM20D2		ENSG00000105374.10	171.583	-1.69969	0.401364	-4.23479	2.28768e-05	0.00286737	chr19	51371605	51372701	-	NA	NKG7
ENSG00000108010.12	152.647	1.79474	0.159195	11.2738	1.76767e-29	2.54986e-27	chr10	130136390	130184521	+	NA	GLRX3		ENSG00000186193.9	9.45365	-1.40705	0.335653	-4.19198	2.76526e-05	0.00277988	chr9	137062126	137070557	-	NA	SAPCD2		ENSG00000185404.17	97.5305	-0.635001	0.150361	-4.22318	2.40879e-05	0.0030077	chr2	230327183	230403732	+	NA	SP140L
ENSG00000198015.14	305.262	1.74659	0.155037	11.2656	1.93922e-29	2.77756e-27	chr12	93467513	93516214	+	NA	MRPL42		ENSG00000237440.9	30.968	0.927986	0.221479	4.18994	2.79024e-05	0.00279428	chr19	20535824	20565809	-	NA	ZNF737		ENSG00000003402.21	278.839	1.09856	0.260316	4.2201	2.44192e-05	0.00303108	chr2	201116153	201176687	+	NA	CFLAR
ENSG00000059573.9	92.6926	1.52172	0.135115	11.2624	2.0126e-29	2.87162e-27	chr10	95605940	95656711	-	NA	ALDH18A1		ENSG00000204138.13	75.9217	-0.555391	0.132671	-4.18623	2.83628e-05	0.00281887	chr1	28369581	28500364	+	NA	PHACTR4		ENSG00000047634.15	33.0119	0.766644	0.181681	4.21973	2.44598e-05	0.00303108	chrX	17737448	17754988	+	NA	SCML1
ENSG00000138430.16	132.174	1.74292	0.155013	11.2437	2.48703e-29	3.535e-27	chr2	174072446	174248599	-	NA	OLA1		ENSG00000135916.16	91.073	-1.22324	0.292189	-4.18649	2.83308e-05	0.00281887	chr2	230864638	230879248	+	NA	ITM2C		ENSG00000119408.17	42.8059	-1.25421	0.29806	-4.20792	2.57736e-05	0.00318187	chr9	124257605	124353307	+	NA	NEK6
ENSG00000091651.9	39.4054	2.7884	0.248057	11.241	2.56495e-29	3.63189e-27	chr16	46689642	46698394	+	NA	ORC6		ENSG00000148672.10	99.8006	-0.802919	0.192178	-4.178	2.94084e-05	0.00291176	chr10	87050201	87094843	-	NA	GLUD1		ENSG00000114455.15	6.16499	1.99341	0.47452	4.2009	2.65856e-05	0.00326984	chr3	108296528	108378285	+	NA	HHLA2
ENSG00000101310.17	145.707	1.8762	0.167104	11.2277	2.98201e-29	4.20644e-27	chr20	18507519	18561415	+	NA	SEC23B		ENSG00000087253.13	34.813	1.82425	0.436872	4.17571	2.9706e-05	0.0029192	chr16	55509071	55586666	+	NA	LPCAT2		ENSG00000134574.12	177.586	-0.757171	0.180372	-4.19783	2.69486e-05	0.00330211	chr11	47214464	47239217	+	NA	DDB2
ENSG00000113643.9	136.052	2.23092	0.198868	11.2181	3.3233e-29	4.67017e-27	chr5	168486450	168519301	+	NA	RARS1		ENSG00000164484.12	33.0274	1.24087	0.297148	4.17593	2.96775e-05	0.0029192	chr6	130366016	130443067	+	NA	TMEM200A		ENSG00000164885.13	53.9343	-0.797498	0.190035	-4.19658	2.70978e-05	0.00330805	chr7	151053814	151057897	-	NA	CDK5
ENSG00000135047.16	371.695	-3.69266	0.329296	-11.2138	3.48866e-29	4.88412e-27	chr9	87724050	87731469	+	NA	CTSL		ENSG00000107959.17	63.4309	-0.47668	0.114273	-4.1714	3.02736e-05	0.00296388	chr10	3137727	3172841	-	NA	PITRM1		ENSG00000028137.19	142.391	-1.07915	0.257402	-4.19248	2.75921e-05	0.00335591	chr1	12166990	12209228	+	NA	TNFRSF1B
ENSG00000113013.16	284.02	1.98803	0.177342	11.2101	3.63769e-29	5.07369e-27	chr5	138553755	138575675	-	NA	HSPA9		ENSG00000186088.16	28.3586	1.31011	0.314456	4.16627	3.09623e-05	0.00300419	chr7	77310750	77416349	-	NA	GSAP		ENSG00000115825.11	106.104	-0.627693	0.14978	-4.19076	2.78024e-05	0.00336902	chr2	37250501	37324833	-	NA	PRKD3
ENSG00000146285.15	134.022	-2.56442	0.22924	-11.1866	4.74235e-29	6.58975e-27	chr6	107702153	107824317	-	NA	SCML4		ENSG00000184602.6	36.7286	0.787631	0.189031	4.16668	3.09071e-05	0.00300419	chr16	11668454	11679152	+	NA	SNN		ENSG00000235304.2	17.7424	-1.14326	0.272913	-4.18911	2.80048e-05	0.00338107	chrX	39304955	39327362	-	NA	LINC01281
ENSG00000140092.16	44.7927	-2.76852	0.247547	-11.1838	4.89377e-29	6.77487e-27	chr14	91869410	91947987	-	NA	FBLN5		ENSG00000111670.16	140.045	-0.938064	0.225183	-4.16578	3.10289e-05	0.00300419	chr12	101745498	101830959	-	NA	GNPTAB		ENSG00000133131.15	20.2503	0.911822	0.217928	4.18406	2.86351e-05	0.0034445	chrX	106813870	107000212	-	NA	MORC4
ENSG00000103257.9	217.936	2.83966	0.254684	11.1498	7.18048e-29	9.90374e-27	chr16	87830022	87869507	-	NA	SLC7A5		ENSG00000056736.10	16.1892	1.782	0.428441	4.15926	3.19279e-05	0.00307987	chr3	53846567	53865794	+	NA	IL17RB		ENSG00000118503.18	450.675	0.816309	0.195282	4.18015	2.9132e-05	0.00349148	chr6	137867213	137883314	+	NA	TNFAIP3
ENSG00000150977.11	180.252	2.28698	0.205173	11.1466	7.43928e-29	1.02228e-26	chr12	123415038	123436684	-	NA	RILPL2		ENSG00000145687.17	82.5096	0.668939	0.161269	4.14796	3.3545e-05	0.003224	chr5	81412803	81751797	-	NA	SSBP2		ENSG00000187210.14	57.7512	-0.669878	0.160457	-4.1748	2.98246e-05	0.0035615	chr9	76419849	76651203	+	NA	GCNT1
ENSG00000123358.20	56.8914	3.8225	0.343024	11.1435	7.69927e-29	1.05412e-26	chr12	52022831	52059507	+	NA	NR4A1		ENSG00000237070.1	4.58325	4.27209	1.03032	4.14638	3.3778e-05	0.00323455	chr7	15667946	15681980	+	NA	ENSG00000237070		ENSG00000159445.13	93.0209	-0.627046	0.150276	-4.17262	3.01113e-05	0.0035827	chr1	151870865	151909637	-	NA	THEM4
ENSG00000128342.5	78.1152	4.32012	0.387808	11.1399	8.02414e-29	1.09458e-26	chr22	30240452	30246759	-	NA	LIF		ENSG00000106536.21	19.4774	2.47776	0.598018	4.14329	3.4236e-05	0.00326649	chr7	38977908	39493095	+	NA	POU6F2		ENSG00000136104.21	225.876	-0.387877	0.0930512	-4.16842	3.06714e-05	0.00363617	chr13	50909746	51024120	+	NA	RNASEH2B
ENSG00000168675.19	355.332	-1.58167	0.142086	-11.1318	8.78623e-29	1.19416e-26	chr18	13217497	13652755	+	NA	LDLRAD4		ENSG00000145191.15	102.854	-0.507021	0.122595	-4.13575	3.53794e-05	0.00336335	chr3	184135037	184146127	+	NA	EIF2B5		ENSG00000166165.14	9.87051	1.1343	0.272268	4.1661	3.0985e-05	0.00366013	chr14	103519666	103522833	-	NA	CKB
ENSG00000147457.14	178.619	-2.0502	0.184443	-11.1156	1.05333e-28	1.4264e-26	chr8	23243636	23262000	+	NA	CHMP7		ENSG00000124279.12	43.1047	-0.852942	0.206312	-4.13424	3.56138e-05	0.00337342	chr5	7859158	7869037	-	NA	FASTKD3		ENSG00000164236.12	42.433	1.82609	0.438588	4.16356	3.13329e-05	0.00368796	chr5	10564069	10657816	+	NA	ANKRD33B
ENSG00000196421.9	68.5265	-3.21901	0.290091	-11.0965	1.30396e-28	1.7594e-26	chr20	64034343	64039962	+	NA	C20orf204		ENSG00000005100.13	49.6426	-1.12187	0.271439	-4.13305	3.5798e-05	0.00337866	chr17	5440916	5468982	-	NA	DHX33		ENSG00000134539.17	50.2769	-1.23293	0.29623	-4.16207	3.15379e-05	0.00369883	chr12	10226057	10329608	+	NA	KLRD1
ENSG00000154719.14	98.8297	2.33248	0.210418	11.085	1.48391e-28	1.99498e-26	chr21	25585655	25607517	-	NA	MRPL39		ENSG00000136856.18	10.563	-1.20199	0.290954	-4.1312	3.60879e-05	0.00339382	chr9	127397137	127408424	+	NA	SLC2A8		ENSG00000135002.12	44.1356	-0.628424	0.151142	-4.15784	3.21265e-05	0.00375155	chr9	76385525	76394517	-	NA	RFK
ENSG00000131018.25	235.811	-2.00433	0.18091	-11.0792	1.58337e-28	2.12103e-26	chr6	152121686	152637801	-	NA	SYNE1		ENSG00000025800.14	195.743	-0.444958	0.107883	-4.12445	3.7162e-05	0.00348234	chr1	32108055	32176563	+	NA	KPNA6		ENSG00000173706.15	67.7194	-0.914576	0.219998	-4.15721	3.22159e-05	0.00375155	chr3	124965709	125055997	-	NA	HEG1
ENSG00000168495.13	51.6988	1.6393	0.148113	11.0679	1.79611e-28	2.39739e-26	chr8	22245132	22254601	+	NA	POLR3D		ENSG00000286122.1	8.83668	2.37243	0.575726	4.12076	3.77617e-05	0.00352595	chr8	125648326	126008930	+	NA	LINC02964		ENSG00000165233.18	65.0167	-0.760613	0.184242	-4.12835	3.65378e-05	0.00423981	chr9	93096216	93113283	+	NA	CARD19
ENSG00000111424.12	128.358	2.12759	0.19276	11.0375	2.51995e-28	3.35154e-26	chr12	47841536	47943048	-	NA	VDR		ENSG00000071626.17	213.619	-0.619268	0.150468	-4.11561	3.86151e-05	0.00359284	chr19	1407568	1435687	+	NA	DAZAP1		ENSG00000139626.16	157.066	-1.47085	0.356515	-4.12564	3.69698e-05	0.00427483	chr12	53191322	53207282	-	NA	ITGB7
ENSG00000136261.16	101.532	1.74458	0.158067	11.037	2.5329e-28	3.35677e-26	chr7	16646130	16706523	+	NA	BZW2		ENSG00000106070.20	43.7671	1.37746	0.334939	4.11256	3.91298e-05	0.00362787	chr7	50590062	50793462	-	NA	GRB10		ENSG00000090104.12	189.496	1.09251	0.264893	4.12435	3.71784e-05	0.00428386	chr1	192575762	192580024	+	NA	RGS1
ENSG00000134910.14	172.738	2.0389	0.184792	11.0335	2.6333e-28	3.47745e-26	chr11	125591711	125625215	+	NA	STT3A		ENSG00000115523.17	105.732	-2.22151	0.541232	-4.10454	4.0512e-05	0.0037428	chr2	85685174	85698852	+	NA	GNLY		ENSG00000145839.2	13.708	3.98581	0.967346	4.12036	3.78281e-05	0.00434349	chr5	135892245	135895841	-	NA	IL9
ENSG00000166226.13	399.355	2.60554	0.236196	11.0313	2.69934e-28	3.55207e-26	chr12	69585425	69601570	+	NA	CCT2		ENSG00000185344.15	110.953	-0.395186	0.0963565	-4.10129	4.10854e-05	0.00378246	chr12	123712352	123761755	+	NA	ATP6V0A2		ENSG00000026297.17	162.243	-0.727366	0.176595	-4.11884	3.80786e-05	0.00435701	chr6	166922112	166957191	-	NA	RNASET2
ENSG00000164934.15	150.174	1.85141	0.167929	11.0249	2.89694e-28	3.79866e-26	chr8	103414713	103443453	+	NA	DCAF13		ENSG00000186265.10	16.7168	1.00757	0.245777	4.09953	4.13992e-05	0.00379801	chr3	112463965	112499472	-	NA	BTLA		ENSG00000186480.13	99.7881	1.47906	0.359167	4.11802	3.82137e-05	0.00435729	chr7	155297775	155310235	+	NA	INSIG1
ENSG00000055044.11	255.564	1.99388	0.18087	11.0238	2.93469e-28	3.83466e-26	chr2	202265735	202303661	+	NA	NOP58		ENSG00000143319.17	72.4083	-0.610307	0.14894	-4.09768	4.17309e-05	0.00381511	chr1	156721890	156728766	-	NA	ISG20L2		ENSG00000124225.16	38.732	-1.35688	0.329693	-4.1156	3.86168e-05	0.00438801	chr20	57648391	57711536	-	NA	PMEPA1
ENSG00000084623.12	392.659	2.15277	0.195307	11.0225	2.97638e-28	3.87554e-26	chr1	32221076	32245397	+	NA	EIF3I		ENSG00000095319.14	95.8218	-0.44116	0.107683	-4.09684	4.18835e-05	0.00381576	chr9	128947698	129007096	+	NA	NUP188		ENSG00000127838.15	130.84	-0.722513	0.175772	-4.11051	3.94781e-05	0.00445506	chr2	218269650	218346793	+	NA	PNKD
ENSG00000179295.19	162.03	1.21459	0.11041	11.0007	3.79252e-28	4.92103e-26	chr12	112418350	112509918	+	NA	PTPN11		ENSG00000137124.8	16.1568	0.857395	0.20937	4.09512	4.21952e-05	0.00383086	chr9	38392701	38398661	+	NA	ALDH1B1		ENSG00000153283.13	726.022	-1.04642	0.254552	-4.11084	3.94227e-05	0.00445506	chr3	111292718	111665750	+	NA	CD96
ENSG00000224531.6	32.0241	1.81747	0.165354	10.9914	4.20334e-28	5.43515e-26	chr6	11093833	11138733	+	NA	SMIM13		ENSG00000182010.11	38.1604	1.04134	0.254431	4.09283	4.26138e-05	0.00384227	chr10	62183034	62268844	-	NA	RTKN2		ENSG00000185527.12	27.794	-1.30723	0.318919	-4.09895	4.15034e-05	0.00466757	chr17	81650458	81663112	-	NA	PDE6G
ENSG00000111445.14	61.898	2.17125	0.197548	10.991	4.22356e-28	5.4424e-26	chr12	118013587	118033130	+	NA	RFC5		ENSG00000272333.8	66.7555	-1.21037	0.295691	-4.09335	4.25188e-05	0.00384227	chr19	35717972	35738880	+	NA	KMT2B		ENSG00000124145.6	105.409	1.00692	0.245822	4.09612	4.20139e-05	0.00470886	chr20	45325287	45348424	-	NA	SDC4
ENSG00000134375.11	239.797	2.36547	0.215318	10.9859	4.46562e-28	5.73447e-26	chr1	201955502	201970664	+	NA	TIMM17A		ENSG00000171246.7	47.9215	0.852445	0.208347	4.09147	4.2865e-05	0.00385168	chr17	80466833	80477843	-	NA	NPTX1		ENSG00000157514.18	141.009	-1.06769	0.260729	-4.095	4.22162e-05	0.00471544	chrX	107713220	107777342	-	NA	TSC22D3
ENSG00000138074.15	48.3965	1.77968	0.162124	10.9773	4.91351e-28	6.28794e-26	chr2	27199586	27212958	-	NA	SLC5A6		ENSG00000124785.9	13.6185	1.67746	0.410078	4.0906	4.30265e-05	0.003853	chr6	5997998	6007605	-	NA	NRN1		ENSG00000198369.10	25.2521	0.866554	0.211825	4.0909	4.29694e-05	0.00475108	chr2	65310850	65432637	-	NA	SPRED2
ENSG00000037474.15	103.174	1.40545	0.128139	10.9681	5.43928e-28	6.93695e-26	chr5	6599238	6633291	-	NA	NSUN2		ENSG00000119922.11	16.2578	1.36747	0.334516	4.0879	4.3529e-05	0.00387352	chr10	89283693	89309271	+	NA	IFIT2		ENSG00000211795.3	17.6301	-1.20396	0.294263	-4.09143	4.28715e-05	0.00475108	chr14	21978458	21979120	+	NA	TRAV8-6
ENSG00000160214.13	74.4388	2.24326	0.204578	10.9653	5.61285e-28	7.13388e-26	chr21	43789512	43805293	+	NA	RRP1		ENSG00000130590.14	42.3401	-0.82664	0.202222	-4.08779	4.35509e-05	0.00387352	chr20	63974115	63980008	-	NA	SAMD10		ENSG00000184371.14	46.6281	-1.16334	0.284533	-4.0886	4.33989e-05	0.00478248	chr1	109910241	109930992	+	NA	CSF1
ENSG00000100376.12	72.0792	-1.5239	0.139055	-10.959	6.01632e-28	7.62067e-26	chr22	45308967	45341955	+	NA	FAM118A		ENSG00000100385.15	376.167	-0.828083	0.203048	-4.07825	4.53754e-05	0.00402216	chr22	37118665	37175118	-	NA	IL2RB		ENSG00000086300.17	94.0922	-0.653264	0.159825	-4.08736	4.36314e-05	0.00479201	chr7	26291861	26374383	+	NA	SNX10
ENSG00000111364.16	86.1736	1.48035	0.135238	10.9462	6.92635e-28	8.74364e-26	chr12	123602076	123620943	+	NA	DDX55		ENSG00000168827.15	109.856	-0.39173	0.0961052	-4.07606	4.58054e-05	0.00404626	chr3	158644526	158695581	+	NA	GFM1		ENSG00000185885.17	630.848	-0.887687	0.218627	-4.06027	4.9016e-05	0.00536545	chr11	310040	315272	+	NA	IFITM1
ENSG00000104341.17	39.892	2.1141	0.193211	10.9419	7.26714e-28	9.14285e-26	chr8	97775056	97853013	+	NA	LAPTM4B		ENSG00000164077.15	23.1964	-0.713465	0.175071	-4.0753	4.59557e-05	0.00404626	chr3	49907159	49930173	-	NA	MON1A		ENSG00000143891.17	113.115	0.852262	0.210268	4.05322	5.05184e-05	0.00549329	chr2	38666080	38741237	+	NA	GALM
ENSG00000100029.18	124.813	2.22612	0.203826	10.9217	9.08247e-28	1.13883e-25	chr22	30576624	30607083	-	NA	PES1		ENSG00000110881.12	17.9787	-1.21176	0.297704	-4.07037	4.69393e-05	0.00410531	chr12	50057547	50083611	+	NA	ASIC1		ENSG00000143437.21	99.7723	-0.483179	0.119208	-4.05326	5.05097e-05	0.00549329	chr1	150809712	150876708	-	NA	ARNT
ENSG00000127586.17	28.7246	2.38563	0.218438	10.9213	9.11321e-28	1.13885e-25	chr16	788045	800737	+	NA	CHTF18		ENSG00000225697.13	29.7343	-0.645368	0.158671	-4.06734	4.75521e-05	0.00414509	chr3	48625722	48635493	-	NA	SLC26A6		ENSG00000178199.14	23.7852	1.26242	0.312167	4.04404	5.25369e-05	0.00569393	chr6	149446794	149485014	-	NA	ZC3H12D
ENSG00000126457.22	492.098	2.29263	0.209944	10.9202	9.22871e-28	1.14942e-25	chr19	49675785	49689029	+	NA	PRMT1		ENSG00000127318.11	4.8407	2.37105	0.583168	4.0658	4.78673e-05	0.00415875	chr12	68248241	68253604	-	NA	IL22		ENSG00000104312.8	6.4906	1.40154	0.347216	4.03652	5.425e-05	0.00586025	chr8	89757805	89791064	+	NA	RIPK2
ENSG00000291237.1	92.6698	1.39453	0.127772	10.9143	9.8519e-28	1.22295e-25	chr6	159669068	159762529	-	NA	SOD2		ENSG00000139546.12	22.3001	-0.886975	0.218211	-4.06476	4.80812e-05	0.00416355	chr12	53500920	53506431	+	NA	TARBP2		ENSG00000127318.11	4.8407	2.41042	0.597866	4.03171	5.53733e-05	0.00594258	chr12	68248241	68253604	-	NA	IL22
ENSG00000175505.11	18.6314	6.02138	0.552475	10.8989	1.16641e-27	1.44309e-25	chr11	67364167	67374177	-	NA	CLCF1		ENSG00000157654.19	90.6395	0.8128	0.200192	4.0601	4.90518e-05	0.00421374	chr9	109498324	110172512	+	NA	PALM2AKAP2		ENSG00000198715.13	20.8834	-1.01117	0.250804	-4.0317	5.53741e-05	0.00594258	chr1	156290088	156295689	-	NA	GLMP
ENSG00000169583.13	208.761	-5.41525	0.497494	-10.8851	1.35799e-27	1.67455e-25	chr9	136994607	136996568	-	NA	CLIC3		ENSG00000156502.14	53.2749	-0.534267	0.131653	-4.05815	4.94639e-05	0.00421374	chr10	69180233	69209099	+	NA	SUPV3L1		ENSG00000164691.18	57.5354	-0.850844	0.211305	-4.02662	5.65836e-05	0.0060526	chr6	159034467	159045152	-	NA	TAGAP
ENSG00000131876.18	180.76	2.3673	0.217683	10.875	1.51691e-27	1.86435e-25	chr15	101281509	101295282	-	NA	SNRPA1		ENSG00000160208.13	95.7253	-0.551619	0.135904	-4.0589	4.93048e-05	0.00421374	chr21	43659559	43696079	+	NA	RRP1B		ENSG00000153898.13	51.0665	0.871588	0.216591	4.02412	5.71882e-05	0.00609741	chr1	84925582	84997113	-	NA	MCOLN2
ENSG00000096063.16	102.129	1.30464	0.120079	10.8649	1.69491e-27	2.07627e-25	chr6	35832965	35921342	-	NA	SRPK1		ENSG00000171206.16	80.3089	-0.809375	0.199428	-4.05849	4.93904e-05	0.00421374	chr10	102642502	102658318	+	NA	TRIM8		ENSG00000050344.9	64.1309	0.788394	0.196009	4.02224	5.7647e-05	0.00612644	chr7	26152197	26187137	+	NA	NFE2L3
ENSG00000213585.11	289.322	2.01336	0.18571	10.8414	2.1908e-27	2.67493e-25	chr5	133971870	134004975	-	NA	VDAC1		ENSG00000184371.14	46.6281	-1.15054	0.283459	-4.05893	4.92984e-05	0.00421374	chr1	109910241	109930992	+	NA	CSF1		ENSG00000164399.5	376.576	1.86878	0.465011	4.0188	5.84965e-05	0.00616281	chr5	132060654	132063204	+	NA	IL3
ENSG00000160072.20	48.5402	2.15524	0.199234	10.8176	2.83997e-27	3.45623e-25	chr1	1471764	1497848	+	NA	ATAD3B		ENSG00000125657.5	12.8337	-1.47506	0.363666	-4.05607	4.99047e-05	0.00423754	chr19	6531025	6535924	+	NA	TNFSF9		ENSG00000144824.21	42.3304	1.33774	0.332865	4.01887	5.8478e-05	0.00616281	chr3	111732496	111976517	+	NA	PHLDB2
ENSG00000171621.14	19.3248	-3.86242	0.357419	-10.8064	3.20955e-27	3.89328e-25	chr1	9292893	9369532	+	NA	SPSB1		ENSG00000105676.14	40.5108	-0.559067	0.137921	-4.05352	5.04518e-05	0.00427018	chr19	19033574	19060311	+	NA	ARMC6		ENSG00000211809.2	23.5294	-1.48373	0.369218	-4.01857	5.85522e-05	0.00616281	chr14	22147994	22148633	+	NA	TRAV27
ENSG00000099901.18	329.646	2.64697	0.24502	10.8031	3.32755e-27	4.02331e-25	chr22	20115937	20127355	+	NA	RANBP1		ENSG00000110876.10	251.492	-0.752196	0.185697	-4.05067	5.10712e-05	0.0043087	chr12	108621894	108633894	-	NA	SELPLG		ENSG00000103569.11	7.41154	2.57995	0.642865	4.0132	5.99004e-05	0.00626455	chr15	58138168	58185911	+	NA	AQP9
ENSG00000090273.14	300.406	2.11547	0.195835	10.8023	3.35573e-27	4.04425e-25	chr1	26900237	26946871	+	NA	NUDC		ENSG00000197355.11	18.9008	-1.41549	0.349694	-4.04778	5.17051e-05	0.0043482	chr9	137077516	137084539	+	NA	UAP1L1		ENSG00000162639.16	58.516	-0.814519	0.20294	-4.01359	5.9801e-05	0.00626455	chr1	108648289	108661526	-	NA	HENMT1
ENSG00000135372.10	111.099	1.07665	0.0997063	10.7982	3.50885e-27	4.21515e-25	chr11	34105616	34147670	+	NA	NAT10		ENSG00000179399.16	9.14395	2.28416	0.566059	4.03521	5.45537e-05	0.00456679	chr13	91398620	92873682	+	NA	GPC5		ENSG00000162924.16	192.026	0.539244	0.13458	4.00686	6.15318e-05	0.00641473	chr2	60881490	60931612	+	NA	REL
ENSG00000151287.17	86.4425	3.24988	0.301202	10.7897	3.84986e-27	4.60993e-25	chr13	102765887	102773811	-	NA	TEX30		ENSG00000179295.19	162.03	-0.402781	0.0998272	-4.03478	5.46525e-05	0.00456679	chr12	112418350	112509918	+	NA	PTPN11		ENSG00000171033.13	91.5953	-0.701463	0.175627	-3.99404	6.49558e-05	0.00672897	chr8	78516339	78605267	+	NA	PKIA
ENSG00000146223.16	248.382	1.88331	0.174567	10.7885	3.90261e-27	4.65812e-25	chr6	42879615	42889925	+	NA	RPL7L1		ENSG00000185800.12	18.2298	-0.732222	0.181536	-4.03348	5.49562e-05	0.00457759	chr19	45782946	45792845	-	NA	DMWD		ENSG00000134545.14	12.4236	-1.93426	0.484217	-3.99463	6.47962e-05	0.00672897	chr12	10442263	10454685	-	NA	KLRC1
ENSG00000125753.15	162.236	1.81031	0.167989	10.7764	4.45063e-27	5.29526e-25	chr19	45506578	45526989	+	NA	VASP		ENSG00000269404.7	5.43802	-2.55563	0.633731	-4.03268	5.51453e-05	0.00457881	chr19	50418937	50431314	+	NA	SPIB		ENSG00000234171.5	33.7394	-0.606901	0.152838	-3.97088	7.16082e-05	0.0073716	chr2	3558418	3564842	+	NA	RNASEH1-DT
ENSG00000153898.13	51.0665	2.579	0.239643	10.7618	5.21283e-27	6.18235e-25	chr1	84925582	84997113	-	NA	MCOLN2		ENSG00000117519.16	8.04448	-1.30077	0.323025	-4.02684	5.65325e-05	0.00467918	chr1	94896948	94927223	-	NA	CNN3		ENSG00000290109.1	21.6401	-2.03164	0.512282	-3.96587	7.31301e-05	0.00750475	chr1	8970489	8971244	-	NA	ENSG00000290109
ENSG00000109971.14	1936.97	1.99534	0.185505	10.7563	5.53666e-27	6.53794e-25	chr11	123057488	123063230	-	NA	HSPA8		ENSG00000164411.12	4.87861	3.30992	0.823319	4.02021	5.81457e-05	0.00475507	chr6	87282979	87329278	-	NA	GJB7		ENSG00000290577.1	9.36515	1.89962	0.479177	3.96433	7.36016e-05	0.00750622	chr13	99404683	99417224	-	NA	ENSG00000290577
ENSG00000176142.13	53.2859	1.55556	0.144621	10.7561	5.54777e-27	6.53794e-25	chr3	119428948	119468830	-	NA	TMEM39A		ENSG00000138035.15	95.2153	-0.354402	0.0881683	-4.01961	5.82955e-05	0.00475507	chr2	55634060	55693863	-	NA	PNPT1		ENSG00000137193.14	177.69	0.855967	0.215896	3.96472	7.34824e-05	0.00750622	chr6	37170151	37175428	+	NA	PIM1
ENSG00000050730.16	51.8291	3.69782	0.344057	10.7477	6.07599e-27	7.13785e-25	chr4	121131407	121227466	-	NA	TNIP3		ENSG00000179134.16	71.5708	-0.634396	0.157741	-4.02175	5.77666e-05	0.00475507	chr19	39342420	39385710	+	NA	SAMD4B		ENSG00000184216.15	91.2903	-0.670577	0.169503	-3.95612	7.61753e-05	0.00774465	chrX	154010505	154019902	-	NA	IRAK1
ENSG00000197771.13	100.331	1.70927	0.159076	10.745	6.25644e-27	7.30542e-25	chr10	119829403	119892556	-	NA	MCMBP		ENSG00000232472.1	9.2676	-1.70579	0.424393	-4.01936	5.83556e-05	0.00475507	chrX	24788391	24789069	-	NA	EEF1B2P3		ENSG00000153317.15	90.8285	0.833267	0.210871	3.95155	7.7647e-05	0.00786991	chr8	130052103	130443674	-	NA	ASAP1
ENSG00000126775.9	61.5824	-2.56351	0.238577	-10.745	6.25786e-27	7.30542e-25	chr14	55366390	55411830	-	NA	ATG14		ENSG00000269688.1	6.66239	-1.74325	0.433577	-4.02063	5.80429e-05	0.00475507	chr19	38844728	38845499	-	NA	ENSG00000269688		ENSG00000153094.25	72.4217	-0.86409	0.218725	-3.95058	7.7961e-05	0.00787742	chr2	111119377	111168444	+	NA	BCL2L11
ENSG00000168003.19	195.68	1.8819	0.175219	10.7403	6.5844e-27	7.64652e-25	chr11	62856003	62888880	+	NA	SLC3A2		ENSG00000110077.15	10.0175	2.57577	0.641125	4.01758	5.87981e-05	0.00476156	chr11	60172014	60184666	-	NA	MS4A6A		ENSG00000126561.18	135.907	1.17513	0.297564	3.94918	7.84205e-05	0.00789954	chr17	42287546	42311943	+	NA	STAT5A
ENSG00000065150.21	132.977	1.7508	0.163014	10.7402	6.59112e-27	7.64652e-25	chr13	97953657	98024296	+	NA	IPO5		ENSG00000234465.11	18.3168	-1.05851	0.263423	-4.01828	5.86237e-05	0.00476156	chr19	43575800	43583964	+	NA	PINLYP		ENSG00000115828.17	46.2277	-0.88074	0.223604	-3.93883	8.18793e-05	0.00822274	chr2	37342826	37373322	+	NA	QPCT
ENSG00000167088.11	557.174	2.4664	0.229706	10.7372	6.80626e-27	7.87159e-25	chr18	21612313	21633524	+	NA	SNRPD1		ENSG00000253276.5	19.6932	-0.913222	0.227403	-4.01588	5.92241e-05	0.0047813	chr7	106654359	106661158	-	NA	CCDC71L		ENSG00000120278.17	32.2694	1.47967	0.376228	3.9329	8.39268e-05	0.00840266	chr6	150599882	150843665	+	NA	PLEKHG1
ENSG00000115687.14	88.7983	-2.0803	0.194038	-10.7211	8.10482e-27	9.34438e-25	chr2	241106098	241150264	-	NA	PASK		ENSG00000167083.7	11.6153	-1.45243	0.36181	-4.01434	5.96135e-05	0.00479797	chr17	49202790	49210574	-	NA	GNGT2		ENSG00000007264.15	29.9124	-1.03657	0.263778	-3.92972	8.50459e-05	0.00848882	chr19	3777969	3802129	-	NA	MATK
ENSG00000101444.13	98.0422	1.42588	0.133049	10.7169	8.47884e-27	9.74543e-25	chr20	34280267	34311802	-	NA	AHCY		ENSG00000148331.12	45.0104	-0.550097	0.137286	-4.00694	6.15099e-05	0.00491607	chr9	129634603	129642169	-	NA	ASB6		ENSG00000135272.13	150.643	0.991902	0.252643	3.92611	8.63323e-05	0.00859111	chr7	114922093	115019917	+	NA	MDFIC
ENSG00000168496.4	95.7304	2.58829	0.241578	10.7141	8.73873e-27	1.00132e-24	chr11	61792910	61797238	+	NA	FEN1		ENSG00000175467.15	79.416	-0.636484	0.158866	-4.00643	6.16429e-05	0.00491607	chr11	65961727	65980137	+	NA	SART1		ENSG00000278195.2	24.768	-1.3972	0.356243	-3.92205	8.77982e-05	0.00871059	chr22	37204236	37212477	-	NA	SSTR3
ENSG00000107833.11	45.8305	2.56501	0.239476	10.7109	9.04469e-27	1.0332e-24	chr10	101781324	101783446	-	NA	NPM3		ENSG00000153815.18	61.139	-0.823084	0.205375	-4.00771	6.131e-05	0.00491607	chr16	81444807	81711762	+	NA	CMIP		ENSG00000076108.12	177.282	0.879436	0.224603	3.91551	9.02124e-05	0.00892315	chr12	56595595	56636816	-	NA	BAZ2A
ENSG00000133119.13	72.4361	2.8836	0.269585	10.6965	1.05735e-26	1.20415e-24	chr13	33818068	33966558	+	NA	RFC3		ENSG00000101337.16	78.8864	-0.344592	0.0860274	-4.00561	6.18588e-05	0.00491833	chr20	32109713	32167258	+	NA	TM9SF4		ENSG00000133069.17	12.2542	1.71704	0.43938	3.90788	9.31089e-05	0.00918199	chr1	205227945	205285632	+	NA	TMCC2
ENSG00000013288.9	68.305	-1.65917	0.155147	-10.6942	1.08304e-26	1.22965e-24	chr4	6575188	6623362	+	NA	MAN2B2		ENSG00000211456.14	145.511	-0.405272	0.101268	-4.00197	6.28182e-05	0.00496453	chr3	45689055	45745412	+	NA	SACM1L		ENSG00000172005.11	127.553	-1.18917	0.304555	-3.9046	9.43796e-05	0.00927944	chr2	95025676	95053992	+	NA	MAL
ENSG00000116688.18	125.789	1.02904	0.096244	10.692	1.10977e-26	1.25616e-24	chr1	11980180	12015211	+	NA	MFN2		ENSG00000145414.9	24.2799	-0.616788	0.154112	-4.00221	6.27538e-05	0.00496453	chr4	163110072	163166890	-	NA	NAF1		ENSG00000148926.10	12.6773	-1.45612	0.37356	-3.89796	9.70079e-05	0.00950938	chr11	10305072	10307397	+	NA	ADM
ENSG00000131467.12	212.657	1.77261	0.165836	10.6889	1.14723e-26	1.29463e-24	chr17	42824384	42843760	+	NA	PSME3		ENSG00000211752.3	21.2913	-1.92439	0.481254	-3.9987	6.36916e-05	0.00501844	chr7	142715345	142715861	+	NA	TRBV27		ENSG00000165688.14	113.784	-0.62689	0.160874	-3.89677	9.74859e-05	0.00952779	chr9	136410629	136427992	+	NA	PMPCA
ENSG00000133561.15	115.057	-2.74782	0.257502	-10.671	1.39052e-26	1.56443e-24	chr7	150625374	150632648	-	NA	GIMAP6		ENSG00000145839.2	13.708	3.85408	0.964335	3.99662	6.4253e-05	0.00504752	chr5	135892245	135895841	-	NA	IL9		ENSG00000151702.18	118.181	-0.76666	0.196842	-3.89481	9.82764e-05	0.00957656	chr11	128686534	128813267	+	NA	FLI1
ENSG00000150753.12	410.029	2.66449	0.249757	10.6683	1.43162e-26	1.601e-24	chr5	10249928	10266389	+	NA	CCT5		ENSG00000237883.4	10.4195	1.15402	0.289646	3.98424	6.76967e-05	0.00529244	chr2	73947321	73982173	-	NA	DGUOK-AS1		ENSG00000107819.15	49.2173	-0.67277	0.172844	-3.89236	9.92725e-05	0.009645	chr10	101031233	101041241	+	NA	SFXN3
ENSG00000175155.11	91.2401	-3.20337	0.300268	-10.6684	1.43131e-26	1.601e-24	chr17	59331654	59401729	+	NA	YPEL2		ENSG00000228956.9	64.9184	0.992916	0.249228	3.98397	6.77742e-05	0.00529244	chr3	18445023	18923280	+	NA	SATB1-AS1		ENSG00000136040.9	40.4158	-0.754531	0.194049	-3.88836	0.000100925	0.00977663	chr12	94148576	94307675	+	NA	PLXNC1
ENSG00000137502.10	66.0159	1.55789	0.146077	10.6648	1.48676e-26	1.6577e-24	chr11	82973132	83071923	-	NA	RAB30		ENSG00000213280.2	6.77724	-1.61753	0.406124	-3.98284	6.80956e-05	0.00530176	chr7	128570240	128570688	-	NA	ENSG00000213280		ENSG00000118495.21	34.3654	0.912966	0.23486	3.88728	0.000101373	0.00979114	chr6	143940299	144064599	-	NA	PLAGL1
ENSG00000087269.16	85.332	2.25564	0.211526	10.6636	1.50618e-26	1.67434e-24	chr4	2937932	2963406	-	NA	NOP14		ENSG00000228929.1	16.5697	-2.18297	0.54888	-3.97713	6.97532e-05	0.00541475	chr1	52772193	52772648	-	NA	RPS13P2		ENSG00000139182.15	156.831	-0.565981	0.145709	-3.88433	0.000102613	0.00981401	chr12	7129697	7158945	+	NA	CLSTN3
ENSG00000198498.10	136.102	2.1568	0.202286	10.6621	1.53036e-26	1.69615e-24	chr4	163494441	163520539	+	NA	TMA16		ENSG00000111880.16	52.0825	-0.510946	0.128604	-3.97302	7.09685e-05	0.00549284	chr6	88609896	88963618	-	NA	RNGTT		ENSG00000094841.14	50.0694	-0.568155	0.146214	-3.88579	0.000101998	0.00981401	chrX	75156387	75304885	+	NA	UPRT
ENSG00000101346.15	65.9872	1.85454	0.173951	10.6613	1.54488e-26	1.70716e-24	chr20	32207854	32238658	+	NA	POFUT1		ENSG00000237945.9	62.6882	0.751957	0.189303	3.97224	7.12001e-05	0.00549455	chr21	33915533	33977703	+	NA	LINC00649		ENSG00000088543.15	27.6749	-0.802693	0.206664	-3.88406	0.000102727	0.00981401	chr3	50558024	50571027	-	NA	C3orf18
ENSG00000133265.11	77.2147	2.28797	0.214688	10.6572	1.61403e-26	1.7783e-24	chr19	55262222	55280381	-	NA	HSPBP1		ENSG00000160633.13	145.793	-0.534974	0.134868	-3.96663	7.28949e-05	0.00560885	chr19	5623034	5668478	+	NA	SAFB		ENSG00000183508.5	45.9341	-0.844539	0.217448	-3.88387	0.000102805	0.00981401	chr1	117606047	117628389	+	NA	TENT5C
ENSG00000261371.6	97.6568	-2.37495	0.223401	-10.6309	2.14137e-26	2.35235e-24	chr17	64319414	64413776	-	NA	PECAM1		ENSG00000143799.14	271.515	-0.343308	0.0866503	-3.962	7.43245e-05	0.00570213	chr1	226360209	226408154	-	NA	PARP1		ENSG00000116260.17	57.9844	-0.599879	0.155726	-3.85214	0.000117092	0.0111455	chr1	180154868	180204030	+	NA	QSOX1
ENSG00000067334.14	209.094	1.44336	0.135908	10.6202	2.40131e-26	2.63014e-24	chr1	93866283	93879918	-	NA	DNTTIP2		ENSG00000157240.4	5.06358	1.65866	0.418766	3.96082	7.46927e-05	0.00571366	chr7	91264432	91271326	+	NA	FZD1		ENSG00000227507.3	53.3068	-1.72921	0.448992	-3.85131	0.000117489	0.0111509	chr6	31580524	31582522	-	NA	LTB
ENSG00000116221.15	133.189	2.11062	0.198801	10.6167	2.491e-26	2.72038e-24	chr1	54184040	54225464	+	NA	MRPL37		ENSG00000245164.10	70.543	1.43372	0.362242	3.95791	7.56088e-05	0.00576693	chr8	125859720	126292788	-	NA	LINC00861		ENSG00000126353.3	1754.49	0.733604	0.190671	3.84749	0.000119332	0.0112932	chr17	40553768	40565472	-	NA	CCR7
ENSG00000123545.6	128.911	2.19004	0.20641	10.6101	2.67399e-26	2.91168e-24	chr6	96889314	96897891	-	NA	NDUFAF4		ENSG00000171885.18	7.42054	3.61124	0.91414	3.95042	7.80133e-05	0.00593308	chr18	26852042	26865771	-	NA	AQP4		ENSG00000172716.17	42.479	0.967996	0.251853	3.84349	0.000121295	0.0114313	chr17	35350304	35373701	-	NA	SLFN11
ENSG00000001561.7	33.4952	2.99026	0.28199	10.6042	2.85026e-26	3.09457e-24	chr6	46129988	46146688	+	NA	ENPP4		ENSG00000173926.6	27.3787	0.701507	0.177654	3.94873	7.85679e-05	0.00595799	chr5	126867713	127030558	-	NA	MARCHF3		ENSG00000139668.9	50.6795	-0.552602	0.14379	-3.84311	0.000121487	0.0114313	chr13	51584454	51767709	+	NA	WDFY2
ENSG00000197077.14	89.5467	-1.83837	0.17379	-10.5781	3.76543e-26	4.0763e-24	chr22	24952715	25197448	+	NA	KIAA1671		ENSG00000101187.16	62.834	-0.556517	0.14105	-3.94552	7.9628e-05	0.00602098	chr20	62642502	62685785	+	NA	SLCO4A1		ENSG00000173198.6	41.9328	-0.836248	0.217834	-3.83892	0.000123575	0.0115945	chrX	78271467	78327691	-	NA	CYSLTR1
ENSG00000120913.24	68.5899	-1.81958	0.172152	-10.5696	4.12111e-26	4.4484e-24	chr8	22578278	22598025	+	NA	PDLIM2		ENSG00000139641.13	334.557	-0.664519	0.168525	-3.94315	8.04185e-05	0.00606327	chr12	56118249	56144674	+	NA	ESYT1		ENSG00000181634.8	30.4508	1.33327	0.347428	3.83754	0.000124273	0.0116267	chr9	114784651	114806039	-	NA	TNFSF15
ENSG00000101350.8	95.3303	2.20097	0.20869	10.5466	5.26628e-26	5.6681e-24	chr20	32277650	32335011	+	NA	KIF3B		ENSG00000246084.7	27.9473	0.99943	0.253657	3.94009	8.14508e-05	0.00609949	chr14	97427070	97582146	+	NA	LINC02325		ENSG00000089012.14	164.919	-0.799409	0.208803	-3.82854	0.000128905	0.0120259	chr20	1629151	1657779	-	NA	SIRPG
ENSG00000196850.6	85.1936	1.16904	0.110903	10.541	5.58722e-26	5.9962e-24	chr12	110533244	110583318	-	NA	PPTC7		ENSG00000118707.11	70.0544	-0.723118	0.183548	-3.93966	8.15962e-05	0.00609949	chr20	36573487	36593950	+	NA	TGIF2		ENSG00000085063.18	46.6263	-0.775727	0.202683	-3.8273	0.000129555	0.0120523	chr11	33703009	33736479	-	NA	CD59
ENSG00000181163.14	2526.74	2.59366	0.246064	10.5406	5.6152e-26	6.00891e-24	chr5	171387115	171411810	+	NA	NPM1		ENSG00000179943.8	13.3817	-0.988416	0.250834	-3.94051	8.13076e-05	0.00609949	chr19	55591375	55601970	-	NA	FIZ1		ENSG00000155304.6	59.9598	0.77373	0.202449	3.82186	0.000132449	0.0122867	chr21	14371114	14383484	-	NA	HSPA13
ENSG00000164610.10	83.9171	1.63616	0.155591	10.5158	7.30466e-26	7.79443e-24	chr7	33094796	33109405	-	NA	RP9		ENSG00000165186.12	26.9774	1.57894	0.400883	3.93865	8.19417e-05	0.00610792	chrX	23334848	23404374	+	NA	PTCHD1		ENSG00000108389.10	74.2588	0.63351	0.165953	3.8174	0.000134865	0.0124756	chr17	58489528	58517905	-	NA	MTMR4
ENSG00000153989.8	49.8822	1.77401	0.168774	10.5111	7.67708e-26	8.16842e-24	chr6	117675468	117710727	+	NA	NUS1		ENSG00000181523.13	17.8381	1.33611	0.339391	3.93679	8.25803e-05	0.00613808	chr17	80206715	80220923	-	NA	SGSH		ENSG00000163947.12	125.963	-0.723328	0.189769	-3.81161	0.000138063	0.0127355	chr3	56727417	57079329	-	NA	ARHGEF3
ENSG00000135624.17	455.407	2.06025	0.196062	10.5082	7.92061e-26	8.40352e-24	chr2	73233419	73253021	+	NA	CCT7		ENSG00000240875.6	16.9687	1.54575	0.392873	3.93448	8.33767e-05	0.00617977	chr3	156747342	156817062	-	NA	LINC00886		ENSG00000140332.18	175.784	-0.689153	0.180945	-3.80863	0.000139737	0.0128538	chr15	70047789	70098176	-	NA	TLE3
ENSG00000181788.4	95.9175	2.42906	0.231244	10.5043	8.25018e-26	8.72832e-24	chr3	150741124	150763477	-	NA	SIAH2		ENSG00000162639.16	58.516	-0.788175	0.200378	-3.93345	8.3735e-05	0.00618884	chr1	108648289	108661526	-	NA	HENMT1		ENSG00000287097.1	11.067	2.50402	0.658246	3.80409	0.000142329	0.0130022	chr6	114822993	115002280	+	NA	ENSG00000287097
ENSG00000183971.10	21.0509	4.79327	0.456379	10.5028	8.38375e-26	8.8445e-24	chr16	2009925	2020755	+	NA	NPW		ENSG00000138496.17	75.507	0.460912	0.117244	3.93123	8.45107e-05	0.00621118	chr3	122527923	122564577	-	NA	PARP9		ENSG00000130511.16	65.5277	-0.694004	0.182396	-3.80493	0.000141846	0.0130022	chr19	18418863	18434562	+	NA	SSBP4
ENSG00000106305.10	76.5938	3.07294	0.293025	10.4869	9.91846e-26	1.04046e-23	chr7	6009254	6023834	+	NA	AIMP2		ENSG00000224631.4	31.6055	-2.04168	0.519268	-3.93184	8.42972e-05	0.00621118	chr16	61055398	61055964	-	NA	RPS27AP16		ENSG00000160593.20	452.824	-1.09558	0.288027	-3.80372	0.000142537	0.0130022	chr11	118193724	118225092	-	NA	JAML
ENSG00000136286.16	209.777	1.52678	0.145587	10.4871	9.90429e-26	1.04046e-23	chr7	44962661	44979088	-	NA	MYO1G		ENSG00000286040.1	4.82955	3.78755	0.965779	3.92176	8.79048e-05	0.00640679	chr14	29415855	29500460	-	NA	ENSG00000286040		ENSG00000168918.14	158.946	-0.818436	0.215402	-3.79958	0.000144944	0.0131851	chr2	233059966	233207903	+	NA	INPP5D
ENSG00000133574.10	217.602	-3.55353	0.338995	-10.4826	1.03881e-25	1.08667e-23	chr7	150567368	150573953	+	NA	GIMAP4		ENSG00000167077.13	84.405	0.534019	0.136163	3.92192	8.78478e-05	0.00640679	chr22	41699502	41799456	+	NA	MEI1		ENSG00000064115.11	87.8091	-0.741776	0.195299	-3.79814	0.000145783	0.0132128	chr12	26971578	27014434	-	NA	TM7SF3
ENSG00000134291.12	124.716	2.61714	0.250258	10.4578	1.34984e-25	1.40807e-23	chr12	47963568	47968878	+	NA	TMEM106C		ENSG00000248973.3	7.33337	3.38013	0.864046	3.91198	9.15433e-05	0.00661684	chr5	4451929	4866311	-	NA	ENSG00000248973		ENSG00000085871.9	36.4067	-0.74784	0.196953	-3.79704	0.000146433	0.0132128	chr4	139665767	139740745	+	NA	MGST2
ENSG00000107949.17	218.998	2.05883	0.197044	10.4486	1.48732e-25	1.54714e-23	chr10	125823545	125853695	+	NA	BCCIP		ENSG00000197037.11	45.1973	-0.560879	0.143336	-3.91303	9.11435e-05	0.00661684	chr7	99616945	99632408	+	NA	ZSCAN25		ENSG00000141655.18	33.2794	-0.781466	0.205811	-3.797	0.000146455	0.0132128	chr18	62325286	62391288	+	NA	TNFRSF11A
ENSG00000117411.18	26.4923	2.51353	0.240575	10.448	1.49614e-25	1.55199e-23	chr1	43978942	43991170	+	NA	B4GALT2		ENSG00000186806.6	6.72316	-1.16373	0.297438	-3.91252	9.13394e-05	0.00661684	chr19	51331535	51342139	-	NA	VSIG10L		ENSG00000148468.17	26.3056	1.13574	0.299923	3.78677	0.000152617	0.013731	chr10	15211642	15371289	-	NA	FAM171A1
ENSG00000106554.13	87.6529	1.78629	0.171002	10.446	1.52794e-25	1.58057e-23	chr7	132784869	133082090	-	NA	CHCHD3		ENSG00000254089.2	4.34139	4.14191	1.06123	3.90294	9.50326e-05	0.00684873	chr8	93259666	93298528	+	NA	ENSG00000254089		ENSG00000186635.16	58.7925	-0.647964	0.171445	-3.77943	0.000157188	0.0141036	chr11	72685068	72793599	-	NA	ARAP1
ENSG00000135446.17	104.587	3.14462	0.301491	10.4302	1.80455e-25	1.86154e-23	chr12	57747726	57756013	-	NA	CDK4		ENSG00000169507.10	15.2796	2.11164	0.541125	3.90232	9.52736e-05	0.00684873	chr2	164894353	164955525	-	NA	SLC38A11		ENSG00000237883.4	10.4195	-0.973695	0.259027	-3.75905	0.000170562	0.0152618	chr2	73947321	73982173	-	NA	DGUOK-AS1
ENSG00000143621.17	448.951	2.27012	0.217693	10.4281	1.84595e-25	1.89898e-23	chr1	153661787	153671028	-	NA	ILF2		ENSG00000205744.10	118.611	-0.772939	0.198192	-3.89995	9.62115e-05	0.00689726	chr19	6467206	6482557	-	NA	DENND1C		ENSG00000169855.21	52.4859	1.0255	0.272929	3.75739	0.000171695	0.0152983	chr3	78597238	79767998	-	NA	ROBO1
ENSG00000157020.18	145.256	1.77898	0.170602	10.4277	1.85414e-25	1.90216e-23	chr3	10293130	10321112	-	NA	SEC13		ENSG00000117281.16	18.1058	-1.73694	0.445738	-3.89677	9.74825e-05	0.00696933	chr1	145719470	145739288	+	NA	CD160		ENSG00000005844.19	331.585	-1.03986	0.276773	-3.75709	0.000171901	0.0152983	chr16	30472657	30523567	+	NA	ITGAL
ENSG00000120697.10	114.637	1.36762	0.131243	10.4205	1.99992e-25	2.04608e-23	chr13	36949737	37000763	-	NA	ALG5		ENSG00000245648.2	51.4687	-1.61552	0.414856	-3.89416	9.85401e-05	0.0070258	chr12	10363637	10398506	+	NA	KLRK1-AS1		ENSG00000183722.9	21.2532	1.50323	0.401173	3.74709	0.000178897	0.015835	chr13	39209115	39603528	-	NA	LHFPL6
ENSG00000170581.15	87.4811	-1.35865	0.130474	-10.4131	2.15984e-25	2.20362e-23	chr12	56341596	56360203	-	NA	STAT2		ENSG00000159840.16	114.706	-1.03607	0.266109	-3.89339	9.88531e-05	0.00702902	chr7	143381294	143391111	+	NA	ZYX		ENSG00000157833.13	7.91886	1.38628	0.370585	3.74079	0.000183445	0.016194	chr2	26173087	26189663	+	NA	GAREM2
ENSG00000120699.14	316.402	2.3256	0.223461	10.4072	2.29938e-25	2.33959e-23	chr13	36998815	37025881	+	NA	EXOSC8		ENSG00000286313.2	7.60333	2.29676	0.590096	3.89219	9.93448e-05	0.00703254	chr6	135854052	135880942	-	NA	ENSG00000286313		ENSG00000147650.12	21.192	1.0885	0.291853	3.72961	0.000191774	0.0168838	chr8	104489230	104589258	-	NA	LRP12
ENSG00000169442.9	3985.62	-2.74301	0.263944	-10.3924	2.68553e-25	2.72505e-23	chr1	26317957	26320523	+	NA	CD52		ENSG00000172260.15	13.3203	2.62882	0.675738	3.8903	0.000100122	0.0070423	chr1	71395942	72282539	-	NA	NEGR1		ENSG00000124508.17	48.5128	0.669168	0.179563	3.72665	0.00019404	0.0169922	chr6	26383095	26394874	+	NA	BTN2A2
ENSG00000164338.10	44.216	1.49531	0.143926	10.3894	2.77098e-25	2.80411e-23	chr5	73565442	73583380	+	NA	UTP15		ENSG00000170959.15	21.7295	2.07933	0.534482	3.89036	0.000100096	0.0070423	chr11	30830368	31369810	-	NA	DCDC1		ENSG00000072778.20	175.174	-0.743294	0.199444	-3.72683	0.0001939	0.0169922	chr17	7217124	7225266	+	NA	ACADVL
ENSG00000165806.21	47.4864	1.74988	0.168484	10.386	2.87087e-25	2.89732e-23	chr10	113679161	113730907	+	NA	CASP7		ENSG00000140948.13	17.9188	1.45897	0.375153	3.889	0.000100658	0.0070423	chr16	87406245	87493024	-	NA	ZCCHC14		ENSG00000125845.7	4.32696	2.10376	0.565338	3.72125	0.000198239	0.0173138	chr20	6767685	6780246	+	NA	BMP2
ENSG00000107371.14	86.6901	1.93014	0.185873	10.3842	2.92748e-25	2.94647e-23	chr9	37759233	37832117	-	NA	EXOSC3		ENSG00000116852.15	69.8759	-0.67913	0.174657	-3.88837	0.000100919	0.0070423	chr1	200969389	201023714	-	NA	KIF21B		ENSG00000103522.17	153.901	0.384212	0.103287	3.71986	0.000199331	0.0173629	chr16	27402173	27452042	+	NA	IL21R
ENSG00000112303.14	48.4006	-2.41829	0.232947	-10.3813	3.01607e-25	3.02745e-23	chr6	132743869	132763459	-	NA	VNN2		ENSG00000140474.14	51.5448	-0.723643	0.186318	-3.88392	0.000102784	0.00715345	chr15	74836117	74843346	-	NA	ULK3		ENSG00000104689.10	23.7723	0.776549	0.2088	3.71911	0.000199929	0.017369	chr8	23190451	23225102	-	NA	TNFRSF10A
ENSG00000165637.14	164.79	2.27143	0.218945	10.3744	3.2417e-25	3.24519e-23	chr10	75210153	75231448	+	NA	VDAC2		ENSG00000187147.19	77.6613	-0.586429	0.151082	-3.88154	0.000103796	0.00720324	chr1	44405193	44651723	+	NA	RNF220		ENSG00000158717.11	120.421	-0.799157	0.215094	-3.71539	0.000202891	0.0175648	chr16	88696498	88706408	-	NA	RNF166
ENSG00000105854.13	27.4916	2.11965	0.204592	10.3604	3.75432e-25	3.74828e-23	chr7	95404861	95435329	-	NA	PON2		ENSG00000136111.14	150.166	-0.983182	0.253335	-3.88095	0.000104049	0.00720324	chr13	75283502	75482169	-	NA	TBC1D4		ENSG00000258875.6	19.6802	-1.29708	0.349153	-3.71494	0.000203253	0.0175648	chr14	91242758	91252211	+	NA	ENSG00000258875
ENSG00000103479.17	200.754	-1.4095	0.136224	-10.3469	4.32085e-25	4.30237e-23	chr16	53433976	53491648	+	NA	RBL2		ENSG00000138821.14	91.0789	-0.60702	0.156554	-3.87738	0.000105587	0.00729048	chr4	102251079	102431258	-	NA	SLC39A8		ENSG00000106330.12	36.5034	-0.917133	0.247199	-3.7101	0.000207178	0.017857	chr7	100612101	100615384	+	NA	MOSPD3
ENSG00000082074.19	922.632	-3.29761	0.319177	-10.3316	5.07078e-25	5.03562e-23	chr5	39105251	39274528	-	NA	FYB1		ENSG00000167618.10	4.85581	2.37824	0.613492	3.87656	0.000105946	0.00729607	chr19	54497878	54510687	+	NA	LAIR2		ENSG00000002919.15	65.6167	0.565112	0.152364	3.70895	0.000208118	0.0178911	chr17	48103356	48123601	+	NA	SNX11
ENSG00000167553.17	29.7101	2.15675	0.209167	10.3111	6.2771e-25	6.217e-23	chr12	49188735	49274600	+	NA	TUBA1C		ENSG00000157107.14	9.28386	2.22645	0.574693	3.87415	0.000106997	0.00731172	chr5	72956040	73090522	+	NA	FCHO2		ENSG00000162894.12	190.13	-1.06343	0.287445	-3.69959	0.000215952	0.018516	chr1	206903316	206923247	-	NA	FCMR
ENSG00000150637.9	154.154	2.20153	0.213608	10.3064	6.59171e-25	6.51128e-23	chr18	69831157	69961803	-	NA	CD226		ENSG00000287692.1	11.6275	2.02552	0.522833	3.87412	0.000107009	0.00731172	chr4	122700444	122708788	+	NA	ENSG00000287692		ENSG00000009790.15	444.329	-0.675608	0.18284	-3.69508	0.000219816	0.0187983	chr1	209756031	209782320	+	NA	TRAF3IP3
ENSG00000075426.12	47.4775	3.12002	0.302816	10.3034	6.80422e-25	6.70341e-23	chr2	28392447	28417317	+	NA	FOSL2		ENSG00000172819.17	35.6403	-0.666223	0.171925	-3.87508	0.00010659	0.00731172	chr12	53210566	53232980	-	NA	RARG		ENSG00000162692.12	18.0671	1.7199	0.465989	3.69086	0.000223497	0.0190634	chr1	100719741	100739045	+	NA	VCAM1
ENSG00000025770.19	70.4842	1.61327	0.156689	10.296	7.34454e-25	7.21664e-23	chr22	50508223	50524780	+	NA	NCAPH2		ENSG00000226360.5	31.001	-1.82122	0.470408	-3.87156	0.000108139	0.00736974	chr3	61742454	61743106	-	NA	RPL10AP6		ENSG00000276953.1	29.3895	-1.24135	0.336651	-3.68734	0.000226613	0.0192792	chr7	142563739	142564245	+	NA	TRBV12-4
ENSG00000068438.15	86.3313	1.69669	0.164856	10.2919	7.66163e-25	7.5084e-23	chrX	48476020	48486364	+	NA	FTSJ1		ENSG00000266094.8	335.939	-0.69215	0.178837	-3.87028	0.000108711	0.00738952	chr1	206507530	206589448	+	NA	RASSF5		ENSG00000178718.7	12.2697	-0.792458	0.214956	-3.6866	0.000227272	0.0192853	chr15	74954417	74956772	-	NA	RPP25
ENSG00000090238.12	209.61	-4.04585	0.393263	-10.2879	7.9905e-25	7.81014e-23	chr16	30092313	30096915	-	NA	YPEL3		ENSG00000176798.3	14.1877	2.71787	0.702939	3.86644	0.000110436	0.0074874	chr11	4994850	5005536	+	NA	OR51L1		ENSG00000241657.1	27.4728	-1.16542	0.316332	-3.68415	0.000229467	0.0194213	chr7	142433894	142434394	+	NA	TRBV11-2
ENSG00000167325.15	180.632	2.37606	0.231003	10.2858	8.16444e-25	7.9576e-23	chr11	4094706	4138932	+	NA	RRM1		ENSG00000104689.10	23.7723	0.775596	0.200659	3.86524	0.000110979	0.00750479	chr8	23190451	23225102	-	NA	TNFRSF10A		ENSG00000056558.11	293.95	0.938371	0.255212	3.67683	0.000236147	0.0199353	chr9	120902392	120929173	-	NA	TRAF1
ENSG00000163811.12	116.501	1.76398	0.1715	10.2856	8.18411e-25	7.9576e-23	chr2	28894666	28948219	+	NA	WDR43		ENSG00000162694.14	24.8288	-0.751177	0.194533	-3.86144	0.000112722	0.00760309	chr1	100872371	100895179	-	NA	EXTL2		ENSG00000171206.16	80.3089	-0.738057	0.200792	-3.67572	0.000237178	0.019971	chr10	102642502	102658318	+	NA	TRIM8
ENSG00000180957.19	191.308	1.56752	0.152415	10.2846	8.2723e-25	8.02241e-23	chr22	27851668	27920134	-	NA	PITPNB		ENSG00000055163.21	318.284	-0.719367	0.186409	-3.85909	0.000113812	0.0076569	chr5	157266078	157395595	+	NA	CYFIP2		ENSG00000235522.6	14.1895	1.02974	0.280825	3.66683	0.000245578	0.0206254	chr2	105846533	105857177	-	NA	ENSG00000235522
ENSG00000119203.14	97.7069	1.71432	0.166927	10.2699	9.63243e-25	9.31718e-23	chr2	9423650	9473101	+	NA	CPSF3		ENSG00000161813.23	135.376	-0.369421	0.0957831	-3.85685	0.000114856	0.00770738	chr12	50392382	50480004	+	NA	LARP4		ENSG00000131389.18	70.553	0.484974	0.13229	3.66601	0.000246368	0.0206389	chr3	14402575	14489349	+	NA	SLC6A6
ENSG00000178921.14	54.4582	2.12214	0.206778	10.2629	1.03599e-24	9.99493e-23	chr17	8247617	8270491	+	NA	PFAS		ENSG00000117594.10	6.63689	1.73896	0.451222	3.85389	0.000116254	0.00772223	chr1	209686177	209734949	+	NA	HSD11B1		ENSG00000185215.11	7.61032	1.72255	0.470132	3.66397	0.000248339	0.0207512	chr14	103121475	103137439	+	NA	TNFAIP2
ENSG00000105552.15	49.4324	1.43748	0.14008	10.2618	1.04687e-24	1.00737e-22	chr19	48795061	48811029	-	NA	BCAT2		ENSG00000176406.25	34.1887	1.70604	0.442675	3.85394	0.000116234	0.00772223	chr8	103500609	104254430	+	NA	RIMS2		ENSG00000187605.16	59.9112	0.627156	0.171418	3.65864	0.000253554	0.0211331	chr2	73984909	74108176	+	NA	TET3
ENSG00000173540.14	51.4289	2.40437	0.234368	10.2589	1.07901e-24	1.03563e-22	chr3	49716843	49723973	-	NA	GMPPB		ENSG00000232759.1	5.38737	1.56725	0.406601	3.85452	0.000115958	0.00772223	chr7	22563336	22573996	+	NA	STEAP1B-AS1		ENSG00000070366.14	42.2152	-0.637205	0.174355	-3.65463	0.000257553	0.021358	chr17	2059838	2303785	-	NA	SMG6
ENSG00000168374.11	177.94	2.14456	0.209224	10.25	1.18301e-24	1.13252e-22	chr3	57571362	57598220	-	NA	ARF4		ENSG00000145824.13	10.2192	-1.50972	0.391722	-3.85407	0.00011617	0.00772223	chr5	135570678	135579279	-	NA	CXCL14		ENSG00000141682.12	108.373	0.821235	0.224864	3.65214	0.000260062	0.0215118	chr18	59899995	59904305	+	NA	PMAIP1
ENSG00000104738.19	165.232	2.12259	0.207099	10.2492	1.19365e-24	1.13978e-22	chr8	47960184	47978160	+	NA	MCM4		ENSG00000108960.9	42.7302	-0.648426	0.168291	-3.853	0.00011668	0.00773095	chr17	55392621	55421924	-	NA	MMD		ENSG00000155849.16	119.943	0.352124	0.0966825	3.64207	0.000270454	0.0222192	chr7	36852905	37449223	-	NA	ELMO1
ENSG00000228784.9	28.9789	-2.20909	0.215632	-10.2447	1.24957e-24	1.19013e-22	chr2	19868859	19885047	+	NA	LINC00954		ENSG00000143545.10	7.7399	-1.05425	0.273723	-3.85152	0.000117387	0.0077582	chr1	153981616	153986358	-	NA	RAB13		ENSG00000176463.14	62.344	-0.56526	0.155211	-3.64189	0.000270644	0.0222192	chr15	91853707	92172435	+	NA	SLCO3A1
ENSG00000123992.20	110.061	1.69968	0.166124	10.2314	1.43416e-24	1.36245e-22	chr2	219372042	219400022	-	NA	DNPEP		ENSG00000288011.1	7.48416	3.80654	0.988929	3.84915	0.000118529	0.00781398	chr10	62339552	62375166	-	NA	ENSG00000288011		ENSG00000002822.16	26.1374	-1.18279	0.324742	-3.64224	0.000270277	0.0222192	chr7	1815792	2233243	-	NA	MAD1L1
ENSG00000089692.9	46.0857	3.45529	0.337763	10.2299	1.45618e-24	1.37985e-22	chr12	6772511	6778455	+	NA	LAG3		ENSG00000111716.14	82.5468	-1.67644	0.435611	-3.84848	0.000118854	0.00781576	chr12	21635341	21757857	-	NA	LDHB		ENSG00000113263.14	219.351	0.602702	0.165701	3.63729	0.000275517	0.0225067	chr5	157142932	157255185	+	NA	ITK
ENSG00000135365.17	129.134	-1.2203	0.119293	-10.2294	1.46365e-24	1.38341e-22	chr11	45929318	46121454	-	NA	PHF21A		ENSG00000109084.14	45.3971	-0.560673	0.145718	-3.84766	0.000119252	0.00782232	chr17	28319199	28328685	+	NA	TMEM97		ENSG00000139514.13	101.594	0.474145	0.130338	3.63782	0.000274958	0.0225067	chr13	29509413	29595688	-	NA	SLC7A1
ENSG00000123338.13	238.852	-1.30227	0.127397	-10.2222	1.57731e-24	1.48707e-22	chr12	54497751	54548243	+	NA	NCKAP1L		ENSG00000147434.9	31.7308	1.29311	0.33685	3.83881	0.000123631	0.00808934	chr8	42752619	42796392	-	NA	CHRNA6		ENSG00000117643.15	68.5488	-0.932876	0.256635	-3.63503	0.000277947	0.0226489	chr1	25616790	25786206	+	NA	MAN1C1
ENSG00000158042.9	123.623	2.68331	0.262649	10.2163	1.6757e-24	1.57583e-22	chr11	6680384	6683340	-	NA	MRPL17		ENSG00000065183.16	96.2779	-0.503329	0.131146	-3.83793	0.000124074	0.00809812	chr1	117929719	117966543	+	NA	WDR3		ENSG00000172548.15	10.513	1.60255	0.441634	3.62867	0.000284883	0.0231566	chr5	157460212	157474722	+	NA	NIPAL4
ENSG00000154813.10	86.7627	2.20902	0.21623	10.2161	1.68036e-24	1.57624e-22	chr3	16257060	16264969	-	NA	DPH3		ENSG00000151729.11	36.8643	-0.871023	0.227023	-3.83672	0.00012469	0.00811812	chr4	185143265	185150382	+	NA	SLC25A4		ENSG00000102743.16	30.0327	-0.526065	0.145018	-3.62759	0.000286075	0.0231961	chr13	40789411	40812460	+	NA	SLC25A15
ENSG00000145907.16	317.377	1.24501	0.121879	10.2151	1.69777e-24	1.58857e-22	chr5	151771044	151812911	+	NA	G3BP1		ENSG00000128059.8	51.7229	-0.454453	0.118469	-3.83604	0.000125034	0.0081204	chr4	56393361	56435615	-	NA	PPAT		ENSG00000164221.13	8.99052	1.66923	0.460433	3.62535	0.000288568	0.0232267	chr5	115267189	115296693	-	NA	CCDC112
ENSG00000131153.9	92.9087	3.59532	0.352775	10.1915	2.16327e-24	2.01905e-22	chr16	85676197	85690073	-	NA	GINS2		ENSG00000011478.13	14.3047	-0.745745	0.194439	-3.83537	0.000125377	0.00812257	chr19	45692402	45703989	+	NA	QPCTL		ENSG00000105186.16	55.4297	0.544085	0.150078	3.62535	0.000288574	0.0232267	chr19	32597005	32676597	-	NA	ANKRD27
ENSG00000155660.11	196.529	1.77886	0.174653	10.1851	2.31061e-24	2.15118e-22	chr7	149003061	149028662	-	NA	PDIA4		ENSG00000227373.6	16.2818	1.28648	0.335865	3.83035	0.000127961	0.00826955	chr1	174110267	174160165	-	NA	RABGAP1L-DT		ENSG00000196923.14	17.3245	-0.949002	0.261681	-3.62656	0.000287221	0.0232267	chr5	177483393	177497606	-	NA	PDLIM7
ENSG00000166165.14	9.87051	4.64973	0.456552	10.1845	2.32661e-24	2.16067e-22	chr14	103519666	103522833	-	NA	CKB		ENSG00000057657.17	42.2534	-0.963294	0.251558	-3.82932	0.000128498	0.00828385	chr6	105993462	106109939	+	NA	PRDM1		ENSG00000254470.3	28.8706	-0.643954	0.177773	-3.62233	0.000291957	0.0234415	chr11	65773897	65780976	-	NA	AP5B1
ENSG00000270164.3	61.7949	3.39896	0.33433	10.1665	2.7988e-24	2.59272e-22	chr19	41535182	41536904	+	NA	LINC01480		ENSG00000114982.19	79.4089	-0.483708	0.126376	-3.82752	0.000129441	0.00831357	chr2	96593169	96642787	-	NA	KANSL3		ENSG00000166900.17	34.4625	-0.915453	0.2529	-3.61982	0.000294812	0.0235807	chr11	59713455	59805882	+	NA	STX3
ENSG00000164484.12	33.0274	-2.36837	0.233106	-10.1601	2.98909e-24	2.76212e-22	chr6	130366016	130443067	+	NA	TMEM200A		ENSG00000163171.8	57.4288	-0.69214	0.180846	-3.82723	0.000129593	0.00831357	chr2	37641881	37738468	-	NA	CDC42EP3		ENSG00000139112.11	47.8297	-0.994397	0.274778	-3.61891	0.000295845	0.0235807	chr12	10212457	10223128	+	NA	GABARAPL1
ENSG00000123933.17	114.333	-3.18176	0.313463	-10.1504	3.30085e-24	3.04266e-22	chr4	2247431	2262109	-	NA	MXD4		ENSG00000112782.19	66.9343	0.561061	0.146679	3.82509	0.000130725	0.00833431	chr6	45880826	46080348	-	NA	CLIC5		ENSG00000175130.7	57.9513	0.55618	0.153798	3.6163	0.000298842	0.023762	chr1	32333838	32336233	-	NA	MARCKSL1
ENSG00000164674.17	74.2055	2.69647	0.26583	10.1436	3.53771e-24	3.25295e-22	chr6	158650013	158764876	+	NA	SYTL3		ENSG00000105953.16	92.18	-0.361409	0.0944666	-3.82579	0.000130355	0.00833431	chr7	44606571	44709066	+	NA	OGDH		ENSG00000067113.17	16.2693	-0.777235	0.21513	-3.61286	0.000302841	0.0240217	chr5	55424853	55534969	-	NA	PLPP1
ENSG00000079246.16	617.021	1.64898	0.162666	10.1373	3.77562e-24	3.46316e-22	chr2	216107463	216206303	+	NA	XRCC5		ENSG00000030419.17	80.1842	-1.29807	0.339382	-3.82482	0.000130869	0.00833431	chr2	212999690	213152427	-	NA	IKZF2		ENSG00000071205.12	56.1947	1.01841	0.282258	3.60807	0.000308484	0.0244104	chr4	147732062	148072776	+	NA	ARHGAP10
ENSG00000090520.12	118.566	2.26151	0.2232	10.1322	3.97419e-24	3.63634e-22	chr3	186567402	186585800	+	NA	DNAJB11		ENSG00000136875.13	72.7942	-0.402004	0.105193	-3.8216	0.000132591	0.00842352	chr9	113275641	113294009	+	NA	PRPF4		ENSG00000123154.12	21.8111	-0.961346	0.266673	-3.60496	0.000312205	0.0246454	chr19	12666801	12675832	+	NA	WDR83
ENSG00000122965.11	77.9853	1.24152	0.122787	10.1112	4.92952e-24	4.49939e-22	chr12	113816737	113966325	-	NA	RBM19		ENSG00000006744.19	94.9904	-0.352706	0.0923369	-3.81978	0.000133573	0.00844502	chr17	12991611	13018065	-	NA	ELAC2		ENSG00000121858.11	222.085	-1.10643	0.307699	-3.59583	0.000323356	0.0254645	chr3	172505507	172523475	-	NA	TNFSF10
ENSG00000132646.11	339.526	2.83752	0.280701	10.1087	5.05641e-24	4.60393e-22	chr20	5114952	5126626	-	NA	PCNA		ENSG00000143851.16	329.333	-0.566208	0.14822	-3.82005	0.000133425	0.00844502	chr1	202147012	202161588	-	NA	PTPN7		ENSG00000110934.13	279.191	-0.463973	0.129091	-3.59416	0.000325439	0.0254937	chr12	51281037	51324668	-	NA	BIN2
ENSG00000074966.11	72.4833	-2.17031	0.214788	-10.1044	5.28087e-24	4.79658e-22	chr4	48066392	48134250	-	NA	TXK		ENSG00000226926.7	4.25448	3.74374	0.980368	3.81871	0.00013415	0.0084611	chr5	103430405	103526618	-	NA	PDZPH1P		ENSG00000166289.6	88.0306	-0.874757	0.243416	-3.59367	0.000326056	0.0254937	chr19	29665458	29675477	+	NA	PLEKHF1
ENSG00000152455.16	30.3953	2.02761	0.200757	10.0999	5.53254e-24	5.01294e-22	chr10	14878819	14904315	+	NA	SUV39H2		ENSG00000149212.12	72.74	1.25224	0.328568	3.81121	0.000138289	0.00870124	chr11	95165512	95232541	-	NA	SESN3		ENSG00000232869.2	46.6789	-1.26358	0.351491	-3.5949	0.000324511	0.0254937	chr7	142740205	142740894	+	NA	TRBV29-1
ENSG00000114405.11	43.2244	2.64669	0.262075	10.099	5.58277e-24	5.04617e-22	chr3	62319014	62336213	+	NA	C3orf14		ENSG00000151773.13	12.8772	1.33429	0.350351	3.80845	0.000139843	0.00875705	chr13	43823908	43879740	-	NA	CCDC122		ENSG00000211784.2	10.8836	-1.64547	0.45967	-3.57967	0.000344022	0.026771	chr14	21825471	21826075	+	NA	TRAV10
ENSG00000141543.12	170.502	1.59402	0.157873	10.0968	5.70533e-24	5.14447e-22	chr17	80134368	80147151	-	NA	EIF4A3		ENSG00000239672.8	67.926	-1.13252	0.297353	-3.80867	0.000139718	0.00875705	chr17	51153558	51162428	+	NA	NME1		ENSG00000187764.12	194.319	-0.932158	0.260735	-3.57511	0.000350076	0.0271776	chr9	89360786	89498130	-	NA	SEMA4D
ENSG00000107968.10	51.2039	2.57194	0.254743	10.0962	5.74189e-24	5.16493e-22	chr10	30434020	30461833	+	NA	MAP3K8		ENSG00000291237.1	92.6698	0.437025	0.114873	3.80441	0.000142141	0.00883765	chr6	159669068	159762529	-	NA	SOD2		ENSG00000136295.16	34.7997	-0.683278	0.191294	-3.57186	0.000354448	0.0274522	chr7	2631960	2664802	+	NA	TTYH3
ENSG00000104969.11	101.494	1.56959	0.155501	10.0938	5.88649e-24	5.28224e-22	chr19	2754714	2783362	-	NA	SGTA		ENSG00000143294.15	113.265	-0.441045	0.115921	-3.80471	0.00014197	0.00883765	chr1	156750609	156800815	+	NA	PRCC		ENSG00000211747.3	43.4627	-0.995973	0.27898	-3.57006	0.000356904	0.0275773	chr7	142626648	142627399	+	NA	TRBV20-1
ENSG00000007080.11	208.512	2.4618	0.244165	10.0825	6.60107e-24	5.90923e-22	chr19	17933014	17943991	+	NA	CCDC124		ENSG00000128928.10	71.1389	-0.593089	0.155859	-3.80529	0.000141641	0.00883765	chr15	40405484	40435947	+	NA	IVD		ENSG00000105379.10	197.867	-0.796381	0.223383	-3.56509	0.000363727	0.0280386	chr19	51345168	51366388	-	NA	ETFB
ENSG00000118515.12	34.2963	-2.47527	0.245782	-10.071	7.42309e-24	6.62916e-22	chr6	134169247	134318112	-	NA	SGK1		ENSG00000235978.8	22.9365	1.04815	0.275602	3.80313	0.000142881	0.00886266	chr3	4793221	4887293	-	NA	ENSG00000235978		ENSG00000121797.10	22.7882	-0.854073	0.239869	-3.56058	0.000370031	0.0284578	chr3	46407165	46412997	+	NA	CCRL2
ENSG00000164109.14	125.515	2.36607	0.235107	10.0638	7.98747e-24	7.11611e-22	chr4	120055622	120066858	-	NA	MAD2L1		ENSG00000116337.20	41.9672	-0.777177	0.204393	-3.80237	0.00014332	0.00886893	chr1	109616103	109632051	+	NA	AMPD2		ENSG00000151914.22	123.305	1.11835	0.314666	3.5541	0.000379278	0.0291007	chr6	56457986	56954830	-	NA	DST
ENSG00000002549.13	147.012	1.7788	0.1769	10.0554	8.69698e-24	7.72972e-22	chr4	17577197	17607972	+	NA	LAP3		ENSG00000084676.16	92.1111	-0.565674	0.14882	-3.80107	0.000144073	0.00889458	chr2	24491253	24770702	+	NA	NCOA1		ENSG00000116667.15	44.5404	0.984518	0.277296	3.55043	0.000384608	0.0294409	chr1	184387028	184629019	+	NA	C1orf21
ENSG00000147669.11	349.423	2.27987	0.226797	10.0525	8.96011e-24	7.94463e-22	chr8	100150622	100154003	+	NA	POLR2K		ENSG00000105122.13	205.933	-0.888308	0.233781	-3.79975	0.000144842	0.00892106	chr19	15451623	15464544	-	NA	RASAL3		ENSG00000205189.13	20.8991	1.21746	0.343096	3.54847	0.000387483	0.029592	chr8	80485618	80526265	+	NA	ZBTB10
ENSG00000162851.8	37.1978	2.18856	0.217822	10.0475	9.42751e-24	8.3392e-22	chr1	246540560	246566261	-	NA	TFB2M		ENSG00000083444.17	30.5083	-0.622227	0.163883	-3.79678	0.000146588	0.00900747	chr1	11934204	11975538	+	NA	PLOD1		ENSG00000159884.12	54.2811	-1.24229	0.350305	-3.5463	0.000390682	0.0297671	chr9	35658289	35661511	+	NA	CCDC107
ENSG00000149428.21	62.33	1.6491	0.16427	10.039	1.02734e-23	9.06587e-22	chr11	119044187	119057227	-	NA	HYOU1		ENSG00000144847.13	9.97068	2.55765	0.673956	3.79498	0.000147655	0.00905183	chr3	118900556	119146068	-	NA	IGSF11		ENSG00000175445.17	24.361	1.79351	0.506748	3.53925	0.000401261	0.0305023	chr8	19901716	19967259	+	NA	LPL
ENSG00000005175.10	106.114	1.68143	0.167724	10.025	1.18415e-23	1.0425e-21	chr12	47661248	47706030	-	NA	RPAP3		ENSG00000251199.6	5.87163	3.00444	0.792342	3.79184	0.000149534	0.0090905	chr4	134026664	134327977	-	NA	ENSG00000251199		ENSG00000163704.13	25.1	1.03798	0.293471	3.5369	0.000404855	0.0307045	chr3	9939449	9952408	-	NA	PRRT3
ENSG00000170017.12	58.4013	2.68734	0.268144	10.022	1.22009e-23	1.07161e-21	chr3	105366908	105576900	+	NA	ALCAM		ENSG00000123689.6	47.1313	1.36024	0.358665	3.79249	0.000149142	0.0090905	chr1	209675411	209676390	+	NA	G0S2		ENSG00000184384.15	46.9847	1.01197	0.286355	3.53397	0.00040937	0.0309042	chr11	95976597	96343195	-	NA	MAML2
ENSG00000064933.19	67.7046	1.55008	0.154718	10.0187	1.26116e-23	1.10507e-21	chr2	189784084	189877629	+	NA	PMS1		ENSG00000163376.11	25.2009	-0.609074	0.160573	-3.79313	0.000148763	0.0090905	chr3	66998306	67011210	+	NA	KBTBD8		ENSG00000145687.17	82.5096	0.582901	0.164916	3.53454	0.000408493	0.0309042	chr5	81412803	81751797	-	NA	SSBP2
ENSG00000115233.12	217.684	1.95639	0.195282	10.0183	1.26649e-23	1.10714e-21	chr2	161308424	161411717	+	NA	PSMD14		ENSG00000227191.8	17.309	-2.84026	0.749089	-3.79161	0.000149672	0.0090905	chr7	38239579	38249572	-	NA	TRGC2		ENSG00000135074.16	102.477	-0.655432	0.1857	-3.52953	0.000416304	0.0313555	chr5	157395533	157575775	-	NA	ADAM19
ENSG00000151702.18	118.181	-1.91878	0.191861	-10.0009	1.51036e-23	1.31723e-21	chr11	128686534	128813267	+	NA	FLI1		ENSG00000108443.14	61.4057	-0.477757	0.126026	-3.79095	0.000150071	0.00909369	chr17	59893045	59950574	+	NA	RPS6KB1		ENSG00000132274.17	207.176	-0.651229	0.184583	-3.52811	0.000418544	0.0314521	chr11	5689609	5737089	+	NA	TRIM22
ENSG00000102471.16	162.837	1.89057	0.189045	10.0006	1.51437e-23	1.31765e-21	chr13	79481154	79556077	+	NA	NDFIP2		ENSG00000163931.17	350.28	-0.443333	0.117036	-3.788	0.000151865	0.00918121	chr3	53224711	53256052	-	NA	TKT		ENSG00000234465.11	18.3168	-0.96016	0.272199	-3.52743	0.00041962	0.031461	chr19	43575800	43583964	+	NA	PINLYP
ENSG00000079785.16	211.813	1.61059	0.161449	9.97588	1.94379e-23	1.68733e-21	chr2	15591177	15634346	+	NA	DDX1		ENSG00000113356.13	24.1803	-0.817955	0.216007	-3.7867	0.00015266	0.00920803	chr5	90471747	90514557	+	NA	POLR3G		ENSG00000287263.3	66.5274	-1.04956	0.298318	-3.51824	0.000434412	0.0324958	chr5	42983635	42993340	-	NA	ENSG00000287263
ENSG00000044115.21	94.6719	2.79321	0.280015	9.97524	1.95622e-23	1.69418e-21	chr5	138610966	138935034	+	NA	CTNNA1		ENSG00000287410.1	7.58513	2.47186	0.653371	3.78325	0.000154796	0.00931547	chr20	16177932	16259603	-	NA	ENSG00000287410		ENSG00000130590.14	42.3401	-0.738663	0.210327	-3.51197	0.000444799	0.0331219	chr20	63974115	63980008	-	NA	SAMD10
ENSG00000179262.10	253.149	1.88924	0.18991	9.94805	2.57167e-23	2.22202e-21	chr19	12945854	12953642	+	NA	RAD23A		ENSG00000263327.6	16.2498	-1.21067	0.320082	-3.78238	0.000155339	0.00932671	chr4	16226684	16320140	+	NA	TAPT1-AS1		ENSG00000171148.14	81.4694	-0.622398	0.177494	-3.50658	0.000453907	0.0336475	chr3	9779966	9793011	-	NA	TADA3
ENSG00000074696.13	97.6911	1.41444	0.142301	9.93978	2.7945e-23	2.40896e-21	chr15	65530417	65578349	+	NA	HACD3		ENSG00000255693.3	7.59918	3.10389	0.822245	3.77489	0.000160076	0.00949375	chr12	64883393	64990646	+	NA	LINC02389		ENSG00000211810.3	44.1442	-1.11994	0.319374	-3.50668	0.000453737	0.0336475	chr14	22163237	22163870	+	NA	TRAV29DV5
ENSG00000088387.22	103.386	-1.41978	0.143001	-9.92848	3.12987e-23	2.69183e-21	chr13	98793428	99086625	-	NA	DOCK9		ENSG00000172348.16	7.82237	2.57511	0.682266	3.77435	0.000160424	0.00949375	chr6	46220735	46491972	-	NA	RCAN2		ENSG00000070190.13	74.4755	-0.549638	0.156835	-3.50456	0.000457357	0.0338269	chr4	99816826	99870190	+	NA	DAPP1
ENSG00000165704.15	106.281	1.92117	0.193789	9.91375	3.62767e-23	3.11277e-21	chrX	134460164	134520513	+	NA	HPRT1		ENSG00000171100.16	56.8043	0.661958	0.175322	3.77566	0.000159584	0.00949375	chrX	150568416	150673143	+	NA	MTM1		ENSG00000165507.9	6.0114	1.73469	0.495102	3.50369	0.000458856	0.0338395	chr10	44970980	44978809	-	NA	DEPP1
ENSG00000154310.17	93.2347	-1.19707	0.120756	-9.91308	3.65202e-23	3.12646e-21	chr3	171058413	171460408	-	NA	TNIK		ENSG00000111424.12	128.358	-0.679921	0.180182	-3.77351	0.000160964	0.00949375	chr12	47841536	47943048	-	NA	VDR		ENSG00000197077.14	89.5467	-0.636261	0.181619	-3.50327	0.000459589	0.0338395	chr22	24952715	25197448	+	NA	KIAA1671
ENSG00000189046.11	44.1075	1.87569	0.189243	9.91154	3.70887e-23	3.16061e-21	chr12	109088187	109093631	-	NA	ALKBH2		ENSG00000141858.12	101.332	-0.870228	0.230505	-3.77531	0.000159812	0.00949375	chr19	14087850	14091036	-	NA	SAMD1		ENSG00000176485.14	24.6225	0.939366	0.26832	3.50092	0.000463649	0.0340621	chr11	63573194	63616883	-	NA	PLAAT3
ENSG00000163492.16	45.5092	-1.93568	0.195292	-9.91173	3.70197e-23	3.16061e-21	chr2	178829756	179050137	-	NA	CCDC141		ENSG00000114737.16	106.41	-1.18282	0.31346	-3.77343	0.000161015	0.00949375	chr3	50606488	50611774	-	NA	CISH		ENSG00000150347.17	159.672	0.578988	0.165617	3.49595	0.000472379	0.034626	chr10	61901683	62096944	+	NA	ARID5B
ENSG00000114867.22	262.302	1.9086	0.192734	9.90278	4.0488e-23	3.44241e-21	chr3	184314494	184335358	+	NA	EIF4G1		ENSG00000109943.9	240.154	-1.24931	0.330952	-3.7749	0.000160072	0.00949375	chr11	122838499	122872643	+	NA	CRTAM		ENSG00000152061.24	218.412	0.79723	0.228274	3.49243	0.000478654	0.0350079	chr1	174159409	174995308	+	NA	RABGAP1L
ENSG00000169288.18	101.991	2.31658	0.233954	9.90187	4.08582e-23	3.46597e-21	chr4	77862829	77952785	+	NA	MRPL1		ENSG00000124614.17	16.8718	-1.55794	0.412712	-3.77488	0.000160086	0.00949375	chr6	34417453	34426069	-	NA	RPS10		ENSG00000127824.15	206.714	-0.785373	0.225048	-3.4898	0.000483377	0.0352747	chr2	219249709	219277902	-	NA	TUBA4A
ENSG00000166272.18	71.5858	-1.32461	0.133969	-9.88742	4.72038e-23	3.99516e-21	chr10	102743947	102834516	+	NA	WBP1L		ENSG00000145041.17	70.6632	-0.414232	0.109957	-3.76723	0.000165072	0.00971112	chr3	51395866	51500015	-	NA	DCAF1		ENSG00000140526.18	145.075	-0.444858	0.128069	-3.47357	0.000513576	0.0373954	chr15	89087458	89202355	+	NA	ABHD2
ENSG00000177830.18	60.8415	2.01061	0.203408	9.88461	4.85492e-23	4.09971e-21	chr11	867858	915058	-	NA	CHID1		ENSG00000160211.20	23.1493	-0.962466	0.255589	-3.76569	0.000166092	0.00974925	chrX	154517824	154547572	-	NA	G6PD		ENSG00000175567.11	305.267	-0.822006	0.23673	-3.47233	0.000515953	0.0374854	chr11	73974671	73982843	-	NA	UCP2
ENSG00000114796.16	63.924	-2.70195	0.273557	-9.87711	5.23179e-23	4.40796e-21	chr3	183635609	183684519	+	NA	KLHL24		ENSG00000211807.3	17.479	1.53162	0.40688	3.7643	0.000167019	0.0097818	chr14	22123317	22124285	+	NA	TRAV26-1		ENSG00000013619.15	36.3882	1.04291	0.300521	3.47035	0.000519779	0.0374946	chrX	150361421	150514178	+	NA	MAMLD1
ENSG00000136908.18	99.5148	2.25296	0.228138	9.87546	5.31876e-23	4.47112e-21	chr9	127935098	127937854	-	NA	DPM2		ENSG00000197142.11	78.0808	-0.419044	0.111338	-3.76373	0.000167399	0.00978223	chr10	112374115	112428379	+	NA	ACSL5		ENSG00000291087.1	58.8045	-0.386694	0.111431	-3.47026	0.000519949	0.0374946	chr22	25448079	25520856	+	NA	CRYBB2P1
ENSG00000101773.19	67.2723	2.43529	0.246636	9.87401	5.39619e-23	4.52599e-21	chr18	22798260	23026488	+	NA	RBBP8		ENSG00000079257.8	17.1172	1.08582	0.288614	3.76218	0.000168442	0.00982127	chr3	158645821	158672648	-	NA	LXN		ENSG00000149091.15	101.282	-0.778128	0.224251	-3.4699	0.000520648	0.0374946	chr11	46332904	46380554	+	NA	DGKZ
ENSG00000163597.17	105.251	3.02317	0.306522	9.8628	6.03405e-23	5.04962e-21	chr17	76557726	76670985	+	NA	SNHG16		ENSG00000064763.12	40.9902	1.12761	0.299898	3.75996	0.000169938	0.00988652	chr12	29149015	29341121	+	NA	FAR2		ENSG00000137101.14	34.0458	-1.31213	0.377991	-3.47133	0.000517896	0.0374946	chr9	35609981	35646810	-	NA	CD72
ENSG00000185361.9	67.5965	-1.67864	0.170304	-9.85672	6.4111e-23	5.35312e-21	chr19	4639515	4655568	+	NA	TNFAIP8L1		ENSG00000099194.6	96.5086	-0.608223	0.16189	-3.757	0.00017196	0.00998205	chr10	100347232	100364826	+	NA	SCD		ENSG00000155966.14	26.1919	1.27432	0.367359	3.46888	0.000522629	0.037555	chrX	148500616	149000663	+	NA	AFF2
ENSG00000100804.19	182.638	2.51389	0.255272	9.84791	6.99819e-23	5.83026e-21	chr14	23016542	23035230	-	NA	PSMB5		ENSG00000080189.15	83.0457	-0.524987	0.139768	-3.75612	0.000172567	0.00999518	chr20	46345979	46364458	-	NA	SLC35C2		ENSG00000110090.13	132.025	-0.395151	0.114051	-3.46467	0.000530878	0.0380495	chr11	68754619	68844410	-	NA	CPT1A
ENSG00000110172.12	114.844	1.43218	0.145461	9.84578	7.14799e-23	5.94177e-21	chr11	90200428	90223077	-	NA	CHORDC1		ENSG00000165271.17	46.8287	-0.576751	0.153584	-3.75527	0.000173152	0.010007	chr9	33461352	33473930	-	NA	NOL6		ENSG00000116791.14	56.6913	-0.647378	0.186877	-3.46419	0.000531828	0.0380495	chr1	74705481	74733408	-	NA	CRYZ
ENSG00000189091.13	257.654	1.15894	0.11798	9.82317	8.94844e-23	7.42182e-21	chr16	70523790	70577670	+	NA	SF3B3		ENSG00000077984.6	27.4479	-1.72631	0.459822	-3.75431	0.000173823	0.0100237	chr20	24949268	24959928	+	NA	CST7		ENSG00000138758.12	81.6455	0.779587	0.225457	3.45782	0.000544572	0.0387395	chr4	76949750	77040384	+	NA	SEPTIN11
ENSG00000068366.21	93.3782	2.21247	0.225323	9.8191	9.31729e-23	7.71057e-21	chrX	109624243	109733403	-	NA	ACSL4		ENSG00000172840.7	34.0796	-0.718648	0.191483	-3.75307	0.000174679	0.010051	chr16	66878588	66895754	+	NA	PDP2		ENSG00000159176.14	86.3606	-0.402607	0.116441	-3.4576	0.000545012	0.0387395	chr1	201483529	201509456	-	NA	CSRP1
ENSG00000137642.13	410.947	-2.64389	0.269503	-9.81024	1.01726e-22	8.39975e-21	chr11	121452313	121633763	+	NA	SORL1		ENSG00000197540.8	74.671	-0.918059	0.244664	-3.75232	0.000175205	0.0100592	chr19	544033	549924	+	NA	GZMM		ENSG00000183386.10	16.114	-0.734257	0.212302	-3.45855	0.00054309	0.0387395	chr1	37996769	38005606	-	NA	FHL3
ENSG00000081237.21	1032.07	-1.86008	0.18979	-9.80074	1.11769e-22	9.20855e-21	chr1	198638456	198757476	+	NA	PTPRC		ENSG00000087338.5	79.1815	-0.618966	0.165061	-3.74992	0.000176889	0.0101337	chr2	69829659	69881384	+	NA	GMCL1		ENSG00000106603.20	165.316	0.633662	0.18358	3.45169	0.000557084	0.0395121	chr7	43608455	43729717	-	NA	COA1
ENSG00000152147.11	80.4643	1.69052	0.172583	9.79539	1.17845e-22	9.68772e-21	chr2	38751533	38785002	+	NA	GEMIN6		ENSG00000176476.9	19.1972	-0.854814	0.228196	-3.74596	0.000179703	0.0102725	chr16	28553914	28591790	+	NA	SGF29		ENSG00000159216.19	105.967	-0.610459	0.17689	-3.45106	0.000558383	0.0395189	chr21	34787800	36004667	-	NA	RUNX1
ENSG00000246223.10	75.3566	-2.06547	0.210937	-9.79187	1.22014e-22	1.00084e-20	chr14	97924636	97978124	-	NA	LINC01550		ENSG00000136295.16	34.7997	-0.707391	0.189018	-3.74245	0.000182232	0.0103943	chr7	2631960	2664802	+	NA	TTYH3		ENSG00000118873.17	146.566	0.402308	0.116643	3.44906	0.000562536	0.0397271	chr1	220148292	220272529	-	NA	RAB3GAP2
ENSG00000183684.8	160.583	2.32004	0.237086	9.78564	1.29767e-22	1.06209e-20	chr17	81887834	81891586	-	NA	ALYREF		ENSG00000210196.2	721.537	0.862669	0.230552	3.74175	0.000182745	0.010401	chrM	15955	16023	-	NA	MT-TP		ENSG00000140545.16	43.7704	-0.753158	0.218448	-3.44777	0.000565226	0.0398314	chr15	88898682	88913468	-	NA	MFGE8
ENSG00000132341.12	846.702	2.39202	0.244535	9.78192	1.34635e-22	1.09952e-20	chr12	130872036	130877678	+	NA	RAN		ENSG00000106351.13	57.4216	-0.477035	0.12753	-3.74057	0.000183606	0.0104274	chr7	100539202	100568220	+	NA	AGFG2		ENSG00000149218.5	29.698	-0.716429	0.20791	-3.44587	0.00056923	0.0400277	chr11	95089845	95132645	+	NA	ENDOD1
ENSG00000122224.18	62.6855	-2.72044	0.278167	-9.77988	1.37374e-22	1.11943e-20	chr1	160796073	160828261	+	NA	LY9		ENSG00000149948.14	20.4584	2.23227	0.597041	3.73889	0.000184835	0.0104745	chr12	65824459	65966291	+	NA	HMGA2		ENSG00000145819.18	79.5588	-0.604813	0.175641	-3.44346	0.000574323	0.0402995	chr5	142770376	143229011	+	NA	ARHGAP26
ENSG00000128708.13	158.483	1.76568	0.180733	9.76955	1.52125e-22	1.23693e-20	chr2	171922447	171983686	+	NA	HAT1		ENSG00000113100.10	12.3492	2.18949	0.585999	3.73633	0.000186723	0.0105587	chr5	26880596	27121150	-	NA	CDH9		ENSG00000262049.2	6.4734	-1.53011	0.44467	-3.441	0.000579571	0.0405811	chr17	81701323	81703317	-	NA	ENSG00000262049
ENSG00000165916.9	321.978	2.04415	0.209252	9.76885	1.53176e-22	1.24276e-20	chr11	47418768	47426473	-	NA	PSMC3		ENSG00000072518.23	105.022	-0.583371	0.156344	-3.73133	0.00019047	0.0107244	chr11	63838927	63911020	+	NA	MARK2		ENSG00000132589.16	136.238	-0.61124	0.177715	-3.43945	0.000582902	0.0407275	chr17	28879334	28897733	-	NA	FLOT2
ENSG00000181610.13	132.896	1.58547	0.16239	9.76336	1.61708e-22	1.30913e-20	chr17	57834780	57850056	-	NA	MRPS23		ENSG00000187556.8	4.03733	-1.72862	0.463266	-3.73137	0.000190442	0.0107244	chr19	13862062	13880757	+	NA	NANOS3		ENSG00000171522.6	67.1941	1.03345	0.300872	3.43484	0.000592903	0.0413383	chr5	40679914	40693735	+	NA	PTGER4
ENSG00000156650.14	133.663	-1.12775	0.115536	-9.76102	1.65481e-22	1.33677e-20	chr10	74824926	75032624	+	NA	KAT6B		ENSG00000160917.15	45.5148	-0.44589	0.119557	-3.7295	0.000191859	0.0107794	chr7	99438921	99457373	+	NA	CPSF4		ENSG00000136856.18	10.563	-1.03952	0.302867	-3.43225	0.000598597	0.0416469	chr9	127397137	127408424	+	NA	SLC2A8
ENSG00000168016.15	120.314	-2.26328	0.232007	-9.75522	1.7522e-22	1.41238e-20	chr3	36826818	36945057	-	NA	TRANK1		ENSG00000205056.9	19.0082	1.92559	0.516433	3.72863	0.000192523	0.0107936	chr12	92466450	92492091	+	NA	LINC02397		ENSG00000188042.8	481.543	-0.983085	0.286731	-3.4286	0.000606698	0.0421213	chr2	234493040	234497081	-	NA	ARL4C
ENSG00000137309.21	296.779	1.85202	0.1899	9.75262	1.79767e-22	1.4459e-20	chr6	34236872	34246231	+	NA	HMGA1		ENSG00000115414.21	51.9221	1.41413	0.37984	3.72296	0.000196899	0.0110154	chr2	215360439	215436073	-	NA	FN1		ENSG00000164172.20	64.4125	-0.531728	0.155183	-3.42646	0.000611507	0.0422764	chr5	53095678	53110063	-	NA	MOCS2
ENSG00000104356.11	51.6263	1.67393	0.171964	9.73419	2.15524e-22	1.72977e-20	chr8	98117292	98159835	+	NA	POP1		ENSG00000140983.15	118.288	-0.641161	0.172256	-3.72215	0.000197533	0.0110274	chr16	668099	674174	+	NA	RHOT2		ENSG00000143545.10	7.7399	1.11416	0.325918	3.41853	0.000629612	0.0434366	chr1	153981616	153986358	-	NA	RAB13
ENSG00000182307.14	98.79	1.61386	0.165839	9.7315	2.21314e-22	1.77242e-20	chr8	145052464	145066685	+	NA	C8orf33		ENSG00000068903.21	79.6954	-0.556149	0.149458	-3.7211	0.00019836	0.0110501	chr19	38878554	38899862	-	NA	SIRT2		ENSG00000136950.13	136.177	-0.745736	0.218365	-3.4151	0.000637597	0.0438953	chr9	124862129	124877733	+	NA	ARPC5L
ENSG00000008405.12	45.0059	1.65022	0.169737	9.72225	2.4237e-22	1.93688e-20	chr12	106991363	107093549	-	NA	CRY1		ENSG00000116604.19	89.4127	-0.548215	0.147485	-3.71709	0.000201533	0.0111793	chr1	156463726	156500779	-	NA	MEF2D		ENSG00000228168.1	6.71242	1.57784	0.463401	3.4049	0.000661882	0.0454719	chr3	39334978	39335939	+	NA	HNRNPA1P21
ENSG00000173418.12	163.569	1.86623	0.192094	9.71515	2.59861e-22	2.07221e-20	chr20	20017309	20033655	+	NA	NAA20		ENSG00000142208.18	48.3926	-0.661487	0.177943	-3.71741	0.000201275	0.0111793	chr14	104769348	104795751	-	NA	AKT1		ENSG00000090376.11	18.3419	1.38161	0.4061	3.40214	0.000668607	0.0458379	chr12	66189194	66254622	+	NA	IRAK3
ENSG00000168872.17	55.2551	1.34673	0.138635	9.71416	2.62409e-22	2.08806e-20	chr16	70346860	70373383	+	NA	DDX19A		ENSG00000278607.3	5.19307	2.8806	0.775487	3.71457	0.000203552	0.0112675	chr18	75070191	75071091	-	NA	ENSG00000278607		ENSG00000137802.14	36.8745	1.12514	0.331036	3.39883	0.000676742	0.046299	chr15	41774433	41827855	+	NA	MAPKBP1
ENSG00000234663.7	63.2155	-1.33233	0.137159	-9.71375	2.63458e-22	2.09194e-20	chr2	181086075	181409321	+	NA	LINC01934		ENSG00000075856.12	101.947	-0.35278	0.095003	-3.71335	0.000204531	0.0112933	chr12	108522213	108561400	-	NA	SART3		ENSG00000156531.18	175.321	0.4232	0.124695	3.39389	0.000689065	0.0468024	chrX	134373287	134428791	+	NA	PHF6
ENSG00000123453.19	14.4269	-3.09966	0.319263	-9.70881	2.76546e-22	2.19119e-20	chr9	133663559	133739955	-	NA	SARDH		ENSG00000117408.11	30.3213	-0.646455	0.174109	-3.71292	0.000204878	0.0112933	chr1	43946949	43968022	+	NA	IPO13		ENSG00000138031.15	17.845	-0.900128	0.265243	-3.3936	0.0006898	0.0468024	chr2	24819168	24920237	-	NA	ADCY3
ENSG00000138642.16	38.6274	-2.1569	0.222205	-9.70676	2.82159e-22	2.23091e-20	chr4	88378738	88443097	+	NA	HERC6		ENSG00000188404.10	314.286	0.631407	0.170113	3.71168	0.000205886	0.011325	chr1	169690664	169711702	-	NA	SELL		ENSG00000186767.7	13.2829	-1.38933	0.409341	-3.39407	0.000688622	0.0468024	chrX	63347227	63351332	-	NA	SPIN4
ENSG00000176619.13	84.6642	2.01541	0.207703	9.70329	2.91927e-22	2.30325e-20	chr19	2427637	2456959	-	NA	LMNB2		ENSG00000234742.1	23.3598	-1.43593	0.387341	-3.70714	0.000209611	0.0114818	chr3	197850399	197850954	-	NA	RPL17P18		ENSG00000175387.16	193.309	-0.312302	0.0920896	-3.39128	0.000695662	0.0471028	chr18	47808956	47931146	-	NA	SMAD2
ENSG00000205208.5	35.6496	2.53377	0.261161	9.70193	2.95844e-22	2.32923e-20	chr4	158666674	158672255	-	NA	C4orf46		ENSG00000214182.5	13.3177	-1.80645	0.487223	-3.70766	0.000209187	0.0114818	chr13	81689910	81691072	+	NA	PTMAP5		ENSG00000138684.9	7.54839	1.65985	0.489663	3.38978	0.000699496	0.0471678	chr4	122610107	122621066	-	NA	IL21
ENSG00000100519.12	182.124	1.79795	0.18542	9.69663	3.11609e-22	2.44817e-20	chr14	52707177	52728590	+	NA	PSMC6		ENSG00000065526.13	171.099	-0.713517	0.192551	-3.7056	0.000210888	0.0115277	chr1	15836094	15940456	+	NA	SPEN		ENSG00000197457.10	36.1285	-1.86271	0.549506	-3.3898	0.000699448	0.0471678	chr20	63639704	63657682	-	NA	STMN3
ENSG00000092820.19	424.504	1.41228	0.145679	9.69447	3.18277e-22	2.49529e-20	chr6	158765740	158819368	-	NA	EZR		ENSG00000249601.2	4.1576	3.95898	1.06854	3.70502	0.000211372	0.0115301	chr5	170191578	170199141	-	NA	LINC01187		ENSG00000170832.13	51.9558	0.465365	0.137376	3.38753	0.000705258	0.047459	chr17	60177326	60422470	-	NA	USP32
ENSG00000137547.9	97.9093	2.37467	0.245075	9.68957	3.33926e-22	2.61248e-20	chr8	54135240	54148514	+	NA	MRPL15		ENSG00000165805.10	7.06595	2.82682	0.763895	3.70053	0.000215149	0.0116915	chr12	87980034	88034037	-	NA	C12orf50		ENSG00000181704.12	64.4252	0.43859	0.129526	3.38612	0.000708882	0.0476053	chrX	68498561	68537282	+	NA	YIPF6
ENSG00000171314.9	161.328	2.43446	0.25153	9.6786	3.71756e-22	2.90234e-20	chr10	97426190	97433444	+	NA	PGAM1		ENSG00000104812.15	73.6552	-0.463574	0.125275	-3.70044	0.000215222	0.0116915	chr19	48968129	48993310	-	NA	GYS1		ENSG00000205045.12	94.9122	-0.990057	0.292532	-3.38444	0.000713239	0.0478001	chr17	35464248	35537678	-	NA	SLFN12L
ENSG00000136518.17	101.514	1.78686	0.184758	9.67139	3.98923e-22	3.10793e-20	chr3	179562885	179588407	+	NA	ACTL6A		ENSG00000170322.15	69.1049	-0.53234	0.143917	-3.69895	0.000216496	0.0117122	chr11	129863635	129895590	-	NA	NFRKB		ENSG00000116761.12	10.6217	1.28521	0.380237	3.38002	0.000724795	0.0484757	chr1	70411217	70439851	+	NA	CTH
ENSG00000196352.18	126.248	1.70661	0.176532	9.6674	4.14789e-22	3.22479e-20	chr1	207321518	207386804	+	NA	CD55		ENSG00000154229.12	103.383	-0.599725	0.162133	-3.69898	0.000216469	0.0117122	chr17	66302612	66810743	+	NA	PRKCA		ENSG00000112218.9	13.0765	1.02763	0.304161	3.37859	0.000728599	0.048631	chr6	96794124	96837477	-	NA	GPR63
ENSG00000109917.11	86.5896	1.3272	0.137365	9.66191	4.37627e-22	3.39526e-20	chr11	116773798	116788039	-	NA	ZPR1		ENSG00000232892.1	5.29344	3.99178	1.07961	3.69743	0.00021779	0.0117309	chr1	163161674	163213023	+	NA	RGS5-AS1		ENSG00000132334.17	86.0765	-0.465158	0.137896	-3.37326	0.00074284	0.049481	chr10	127907102	128085855	+	NA	PTPRE
ENSG00000142657.21	83.8444	1.43194	0.148386	9.6501	4.91089e-22	3.80211e-20	chr1	10398591	10420511	+	NA	PGD		ENSG00000170044.9	12.2623	2.0778	0.562297	3.6952	0.000219714	0.0117309	chr3	102099243	102479841	+	NA	ZPLD1		ENSG00000168386.19	31.2098	1.0113	0.299946	3.37162	0.000747265	0.0495249	chr3	99828810	100114513	-	NA	FILIP1L
ENSG00000102007.11	143.659	2.58802	0.268198	9.64965	4.9324e-22	3.81084e-20	chrX	49171897	49175235	+	NA	PLP2		ENSG00000167207.15	16.508	1.92195	0.520097	3.69538	0.000219561	0.0117309	chr16	50693587	50733077	+	NA	NOD2		ENSG00000102189.17	80.054	0.722873	0.21436	3.37223	0.000745617	0.0495249	chr12	92770636	92929331	-	NA	EEA1
ENSG00000127084.19	189.914	-2.29645	0.23802	-9.64811	5.00712e-22	3.86056e-20	chr9	92947522	93036236	+	NA	FGD3		ENSG00000135966.14	46.6577	-0.485343	0.131337	-3.69541	0.000219536	0.0117309	chr2	105264390	105329735	-	NA	TGFBRAP1		ENSG00000269696.3	4.85692	-1.9074	0.565768	-3.37134	0.000748023	0.0495249	chr19	56545565	56567441	-	NA	ZNF470-DT
ENSG00000090339.9	27.0283	2.12374	0.220243	9.64272	5.27704e-22	4.06026e-20	chr19	10271092	10286615	+	NA	ICAM1		ENSG00000056097.16	154.154	-0.497706	0.134738	-3.69387	0.000220865	0.0117309	chr5	32354349	32444740	-	NA	ZFR		ENSG00000136141.15	50.5424	0.441575	0.131083	3.36866	0.000755334	0.0498977	chr13	46553167	46753040	+	NA	LRCH1
ENSG00000196937.11	32.4591	2.33973	0.242663	9.64186	5.32168e-22	4.08617e-20	chr7	121348877	121396364	-	NA	FAM3C		ENSG00000151612.18	110.322	-0.529608	0.143358	-3.69431	0.000220487	0.0117309	chr4	145757626	145938823	-	NA	ZNF827		ENSG00000184203.8	221.855	-0.71145	0.211228	-3.36817	0.000756694	0.0498977	chr3	195514427	195543386	-	NA	PPP1R2
ENSG00000287382.1	11.8876	-2.88979	0.299851	-9.63742	5.55655e-22	4.25774e-20	chr4	55938152	55947996	-	NA	ENSG00000287382		ENSG00000182749.6	7.20547	-1.4702	0.397993	-3.69403	0.000220729	0.0117309	chr1	25861483	25875708	-	NA	PAQR7
ENSG00000065268.11	82.7123	2.18895	0.227319	9.6294	6.00822e-22	4.59437e-20	chr19	984331	998438	+	NA	WDR18		ENSG00000225475.1	4.70548	-2.73755	0.7406	-3.69639	0.000218687	0.0117309	chr1	56619408	56619549	-	NA	ENSG00000225475
ENSG00000121073.15	87.9179	1.54217	0.160177	9.62788	6.09725e-22	4.6529e-20	chr17	49700933	49709014	-	NA	SLC35B1		ENSG00000275302.2	10.7031	-3.12354	0.845721	-3.69335	0.000221318	0.0117312	chr17	36103826	36105621	+	NA	CCL4
ENSG00000129460.17	144.473	1.51033	0.15718	9.60893	7.33044e-22	5.58253e-20	chr14	23469678	23509862	+	NA	NGDN		ENSG00000172965.17	87.7396	1.16045	0.31439	3.69112	0.000223267	0.0118106	chr2	111006014	111523376	-	NA	MIR4435-2HG
ENSG00000148459.16	21.2754	2.28928	0.238255	9.60852	7.35972e-22	5.59339e-20	chr10	26697700	26746798	+	NA	PDSS1		ENSG00000212802.4	18.0737	-1.36543	0.370312	-3.68725	0.000226692	0.0119677	chr6	12514109	12514724	+	NA	RPL15P3
ENSG00000075188.9	86.7374	1.86098	0.193704	9.60732	7.44641e-22	5.64775e-20	chr12	102073102	102120120	-	NA	NUP37		ENSG00000120915.14	28.0021	0.842929	0.228742	3.68506	0.000228652	0.0120469	chr8	27490780	27545564	+	NA	EPHX2
ENSG00000114626.18	54.2687	-2.41512	0.251394	-9.60692	7.4754e-22	5.65821e-20	chr3	127672934	127680926	+	NA	ABTB1		ENSG00000004948.16	6.41059	3.26012	0.885656	3.68102	0.000232306	0.0121905	chr7	93424485	93574730	-	NA	CALCR
ENSG00000067057.19	135.789	1.33292	0.138761	9.60591	7.54886e-22	5.70222e-20	chr10	3066332	3137718	+	NA	PFKP		ENSG00000155506.19	240.487	-0.970518	0.26363	-3.68137	0.000231987	0.0121905	chr5	154682985	154817605	+	NA	LARP1
ENSG00000152684.11	49.9559	2.34507	0.244376	9.59616	8.29771e-22	6.2552e-20	chr5	52787915	52804044	+	NA	PELO		ENSG00000173114.13	436.584	-1.16616	0.316962	-3.67919	0.000233973	0.0122291	chr7	111091005	111125454	+	NA	LRRN3
ENSG00000169689.15	139.546	2.36199	0.246185	9.59434	8.44528e-22	6.35358e-20	chr17	82018701	82024107	-	NA	CENPX		ENSG00000229659.1	17.9644	-1.82631	0.496363	-3.67938	0.000233803	0.0122291	chr10	73422258	73422696	-	NA	RPL26P6
ENSG00000134308.14	263.634	2.10144	0.219207	9.58654	9.10891e-22	6.83903e-20	chr2	9583966	9630997	-	NA	YWHAQ		ENSG00000114541.15	42.9194	0.958649	0.260613	3.67844	0.000234668	0.012241	chr3	69168781	69542583	-	NA	FRMD4B
ENSG00000141101.13	78.856	1.86475	0.194608	9.58208	9.5113e-22	7.12678e-20	chr16	69741870	69754926	-	NA	NOB1		ENSG00000165684.6	21.9799	-0.663199	0.180412	-3.67602	0.000236897	0.0123007	chr9	136375566	136400176	-	NA	SNAPC4
ENSG00000165389.7	75.4676	1.91156	0.19952	9.58081	9.62896e-22	7.20045e-20	chr14	34432787	34462240	-	NA	SPTSSA		ENSG00000231609.7	16.5656	-1.38008	0.375462	-3.67568	0.000237219	0.0123007	chr2	62957325	63048640	-	NA	EHBP1-AS1
ENSG00000148840.11	77.9803	1.25935	0.131549	9.57326	1.03582e-21	7.73023e-20	chr10	102132993	102150333	+	NA	PPRC1		ENSG00000084652.16	162.837	-0.447089	0.121678	-3.67436	0.000238449	0.0123401	chr1	32179674	32198285	+	NA	TXLNA
ENSG00000130517.14	65.7327	-1.36952	0.143187	-9.56455	1.12689e-21	8.39305e-20	chr19	18340597	18369950	+	NA	PGPEP1		ENSG00000079691.19	21.3717	1.59886	0.435643	3.67011	0.000242445	0.0125222	chr6	25279077	25620530	+	NA	CARMIL1
ENSG00000119969.16	158.582	1.91718	0.200506	9.56172	1.15814e-21	8.60864e-20	chr10	94545328	94613905	+	NA	HELLS		ENSG00000151726.16	55.7609	-0.521455	0.142157	-3.66816	0.000244302	0.0125933	chr4	184755594	184826818	-	NA	ACSL1
ENSG00000091483.8	69.5826	1.89249	0.198013	9.55742	1.20726e-21	8.95584e-20	chr1	241497510	241519799	-	NA	FH		ENSG00000019582.17	1377.11	-0.728847	0.199033	-3.66195	0.000250303	0.012827	chr5	150401636	150412969	-	NA	CD74
ENSG00000117133.11	126.186	1.30357	0.1364	9.55698	1.21245e-21	8.97644e-20	chr1	84479258	84498352	+	NA	RPF1		ENSG00000106404.14	12.8096	-1.41263	0.385749	-3.66204	0.000250211	0.012827	chr7	101232091	101238820	-	NA	CLDN15
ENSG00000182004.13	450.153	2.1942	0.229605	9.55638	1.21946e-21	9.01042e-20	chr1	203861598	203871152	+	NA	SNRPE		ENSG00000230099.2	13.6728	1.20288	0.328536	3.66133	0.000250907	0.0128329	chr7	142462915	142463581	+	NA	TRBV5-4
ENSG00000238121.7	68.9259	-2.41692	0.252934	-9.55553	1.22955e-21	9.06701e-20	chr13	30340266	30377145	-	NA	LINC00426		ENSG00000002587.10	21.3897	1.28458	0.35136	3.65603	0.000256154	0.0130758	chr4	11393149	11429564	-	NA	HS3ST1
ENSG00000185624.16	252.19	1.82092	0.190567	9.55528	1.23248e-21	9.07069e-20	chr17	81843158	81860856	-	NA	P4HB		ENSG00000125686.12	131.129	-0.572833	0.156751	-3.65442	0.000257766	0.0131326	chr17	39404284	39451272	-	NA	MED1
ENSG00000167747.17	137.445	2.807	0.293899	9.5509	1.28575e-21	9.44408e-20	chr19	50797686	50804929	-	NA	C19orf48P		ENSG00000188042.8	481.543	-1.04445	0.286068	-3.65106	0.000261161	0.0132797	chr2	234493040	234497081	-	NA	ARL4C
ENSG00000171490.13	532.786	1.44874	0.152106	9.52453	1.65791e-21	1.21298e-19	chr16	11833849	11851580	-	NA	RSL1D1		ENSG00000163377.16	4.81277	3.69535	1.01249	3.64978	0.000262468	0.0133204	chr3	68731765	68953297	-	NA	TAFA4
ENSG00000106789.13	43.9814	-1.80236	0.189231	-9.52464	1.65614e-21	1.21298e-19	chr9	98120974	98192637	-	NA	CORO2A		ENSG00000185215.11	7.61032	1.62123	0.444383	3.64828	0.000264006	0.0133528	chr14	103121475	103137439	+	NA	TNFAIP2
ENSG00000198740.9	83.5203	-2.20376	0.231502	-9.5194	1.74174e-21	1.27181e-19	chr17	49289205	49362473	-	NA	ZNF652		ENSG00000147130.14	56.8155	-0.573838	0.157309	-3.64785	0.000264448	0.0133528	chrX	71239623	71255146	-	NA	ZMYM3
ENSG00000167772.12	11.0607	4.13296	0.434345	9.51538	1.81043e-21	1.31939e-19	chr19	8363288	8374370	+	NA	ANGPTL4		ENSG00000163428.4	82.9699	-0.663472	0.181889	-3.64767	0.000264633	0.0133528	chr3	120324508	120349354	-	NA	LRRC58
ENSG00000163683.12	21.8428	-2.96197	0.311334	-9.5138	1.83823e-21	1.33702e-19	chr4	39546335	39638902	-	NA	SMIM14		ENSG00000110448.11	276.031	0.688747	0.189119	3.64187	0.000270665	0.0136309	chr11	61102488	61127852	+	NA	CD5
ENSG00000159593.15	127.207	1.51916	0.159745	9.50989	1.90855e-21	1.38547e-19	chr16	66802874	66873256	-	NA	NAE1		ENSG00000157216.17	119.908	-0.830449	0.228078	-3.64108	0.000271496	0.0136466	chr1	54225431	54413479	-	NA	SSBP3
ENSG00000173145.11	83.4174	1.42579	0.150041	9.50265	2.04606e-21	1.4824e-19	chr10	94333225	94362959	-	NA	NOC3L		ENSG00000236671.9	10.9804	2.60455	0.716024	3.63751	0.000275284	0.0137842	chr10	52230397	52314507	-	NA	PRKG1-AS1
ENSG00000182718.18	189.795	2.00772	0.211353	9.49935	2.11196e-21	1.52717e-19	chr15	60347133	60402883	-	NA	ANXA2		ENSG00000090857.14	66.4527	-0.561516	0.154446	-3.63568	0.00027725	0.0138562	chr16	70114331	70162537	+	NA	PDPR
ENSG00000189306.11	95.7481	2.19141	0.23089	9.49112	2.28561e-21	1.64954e-19	chr22	42508343	42519796	-	NA	RRP7A		ENSG00000145526.12	11.8226	2.06082	0.567794	3.62953	0.000283943	0.0141637	chr5	19471295	20575873	-	NA	CDH18
ENSG00000058804.12	49.3112	1.82109	0.191879	9.49085	2.29163e-21	1.65069e-19	chr1	53765477	53838463	-	NA	NDC1		ENSG00000186566.13	113.658	-0.423475	0.116726	-3.62795	0.000285682	0.0142234	chr17	44395280	44503430	-	NA	GPATCH8
ENSG00000125835.20	482.785	1.80214	0.189899	9.48999	2.31056e-21	1.66111e-19	chr20	2461633	2470853	-	NA	SNRPB		ENSG00000159128.16	6.07545	1.91212	0.527128	3.62744	0.000286248	0.0142245	chr21	33403412	33479348	+	NA	IFNGR2
ENSG00000091164.13	202.738	1.46782	0.154674	9.48975	2.31585e-21	1.6617e-19	chr18	56597208	56651600	-	NA	TXNL1		ENSG00000074356.17	100.544	-0.447956	0.123526	-3.62641	0.000287393	0.0142545	chr17	3802157	3846246	-	NA	NCBP3
ENSG00000130590.14	42.3401	-1.88085	0.198236	-9.48795	2.35613e-21	1.68735e-19	chr20	63974115	63980008	-	NA	SAMD10		ENSG00000060718.22	28.3061	2.03066	0.560352	3.6239	0.000290192	0.0143131	chr1	102876466	103108872	-	NA	COL11A1
ENSG00000166949.17	77.29	-1.50429	0.158779	-9.47412	2.69007e-21	1.92281e-19	chr15	67063762	67195173	+	NA	SMAD3		ENSG00000139263.12	18.7223	1.79139	0.494395	3.6234	0.000290758	0.0143131	chr12	58872148	58920504	-	NA	LRIG3
ENSG00000153574.9	136.242	1.22136	0.128944	9.47203	2.74456e-21	1.95799e-19	chr2	88691672	88750929	+	NA	RPIA		ENSG00000117906.14	99.6571	-0.535599	0.147787	-3.62412	0.000289946	0.0143131	chr15	76931737	76954393	+	NA	RCN2
ENSG00000105122.13	205.933	-2.20014	0.232508	-9.46264	3.00257e-21	2.13797e-19	chr19	15451623	15464544	-	NA	RASAL3		ENSG00000211789.2	26.3784	-1.26633	0.349481	-3.62347	0.000290678	0.0143131	chr14	21887856	21888502	+	NA	TRAV12-2
ENSG00000138623.10	38.5939	2.59526	0.274348	9.45974	3.08719e-21	2.19403e-19	chr15	74409288	74433958	-	NA	SEMA7A		ENSG00000178685.14	40.0244	-0.740685	0.204743	-3.61764	0.000297302	0.0146079	chr8	143977152	144012772	-	NA	PARP10
ENSG00000196187.12	98.5146	-1.91306	0.202425	-9.45073	3.36484e-21	2.38679e-19	chr1	225845535	225882380	-	NA	TMEM63A		ENSG00000175274.19	19.9877	1.72664	0.477497	3.61601	0.000299176	0.0146451	chr11	44885902	44951306	-	NA	TP53I11
ENSG00000166788.10	51.6175	1.78357	0.188824	9.44566	3.53163e-21	2.50034e-19	chr11	18069934	18106087	-	NA	SAAL1		ENSG00000170955.10	21.2994	1.14634	0.316991	3.61632	0.000298821	0.0146451	chr11	6318945	6320532	-	NA	CAVIN3
ENSG00000138688.17	183.43	-1.25379	0.132755	-9.44435	3.57616e-21	2.52706e-19	chr4	122152330	122364167	+	NA	BLTP1		ENSG00000173262.12	51.5068	0.782532	0.216461	3.61511	0.000300219	0.0146688	chr12	7812511	7891148	-	NA	SLC2A14
ENSG00000104783.15	71.7432	1.70904	0.181003	9.44207	3.65496e-21	2.57786e-19	chr19	43766532	43780976	-	NA	KCNN4		ENSG00000150990.9	47.1951	-0.455115	0.125948	-3.61352	0.000302063	0.0147315	chr12	124946824	124989131	-	NA	DHX37
ENSG00000175768.13	375.472	2.69041	0.284946	9.44182	3.66344e-21	2.57895e-19	chr9	37582645	37592604	-	NA	TOMM5		ENSG00000137693.14	11.0675	1.87716	0.520361	3.60741	0.000309267	0.0150548	chr11	102110446	102233424	+	NA	YAP1
ENSG00000131828.14	109.489	1.51135	0.160121	9.43883	3.76966e-21	2.64872e-19	chrX	19343892	19361718	+	NA	PDHA1		ENSG00000109061.10	14.9351	2.33413	0.647274	3.6061	0.000310838	0.0150795	chr17	10492306	10518542	-	NA	MYH1
ENSG00000075826.17	54.7324	-2.00865	0.212913	-9.43414	3.94226e-21	2.76478e-19	chr10	100486645	100519864	-	NA	SEC31B		ENSG00000128656.15	24.1053	1.21136	0.335928	3.60603	0.000310923	0.0150795	chr2	174798808	175005381	-	NA	CHN1
ENSG00000187210.14	57.7512	1.78527	0.189292	9.43131	4.05012e-21	2.83509e-19	chr9	76419849	76651203	+	NA	GCNT1		ENSG00000091138.13	8.55085	2.53926	0.704335	3.60519	0.000311928	0.0151003	chr7	107765466	107803225	-	NA	SLC26A3
ENSG00000171612.7	36.1177	1.83821	0.195076	9.42305	4.38152e-21	3.06131e-19	chr1	9539464	9585173	+	NA	SLC25A33		ENSG00000137054.16	43.3637	-0.497646	0.138094	-3.60368	0.000313738	0.01516	chr9	37485947	37503697	+	NA	POLR1E
ENSG00000100902.11	571.702	2.96427	0.314617	9.42183	4.4329e-21	3.09141e-19	chr14	35278632	35317493	+	NA	PSMA6		ENSG00000261146.1	12.3298	2.17932	0.605073	3.60174	0.000316089	0.0151808	chr3	137791972	137796678	+	NA	ENSG00000261146
ENSG00000177889.10	405.312	2.15139	0.228865	9.40025	5.44341e-21	3.78902e-19	chr12	93405672	93441947	-	NA	UBE2N		ENSG00000091409.16	26.9636	1.04868	0.291176	3.60154	0.000316334	0.0151808	chr2	172427353	172506459	+	NA	ITGA6
ENSG00000108344.15	123.511	1.34253	0.14289	9.39557	5.69088e-21	3.95389e-19	chr17	39980806	39997959	+	NA	PSMD3		ENSG00000119408.17	42.8059	-1.07258	0.297759	-3.60218	0.000315565	0.0151808	chr9	124257605	124353307	+	NA	NEK6
ENSG00000186591.13	112.422	-1.1603	0.123518	-9.39376	5.78947e-21	4.0149e-19	chr7	129830731	129952960	-	NA	UBE2H		ENSG00000001036.14	20.0192	0.79518	0.221015	3.59786	0.000320852	0.0153343	chr6	143494811	143511720	-	NA	FUCA2
ENSG00000108588.15	117.541	1.28284	0.136566	9.39356	5.80083e-21	4.01529e-19	chr17	63745254	63776351	-	NA	CCDC47		ENSG00000020633.19	358.403	-0.88338	0.245612	-3.59666	0.000322335	0.0153771	chr1	24899510	24965121	-	NA	RUNX3
ENSG00000155438.12	170.051	2.15641	0.229919	9.37899	6.66077e-21	4.60198e-19	chr2	121726944	121736911	-	NA	NIFK		ENSG00000264964.2	12.1306	1.74099	0.484526	3.59318	0.000326662	0.0155553	chr18	9310521	9334445	-	NA	TWSG1-DT
ENSG00000167085.14	330.363	2.71226	0.289352	9.37358	7.01124e-21	4.83516e-19	chr17	49404048	49414905	-	NA	PHB1		ENSG00000115085.15	212.94	-0.824001	0.2294	-3.59199	0.00032816	0.0155983	chr2	97713575	97739862	+	NA	ZAP70
ENSG00000113407.14	197.521	1.34398	0.143431	9.37019	7.23998e-21	4.98367e-19	chr5	33440695	33468091	+	NA	TARS1		ENSG00000081181.8	8.06738	1.24515	0.346713	3.59131	0.000329023	0.0156111	chr14	67619919	67651708	+	NA	ARG2
ENSG00000163170.12	158.902	2.22953	0.238066	9.36518	7.59206e-21	5.21639e-19	chr2	74135399	74147912	-	NA	BOLA3		ENSG00000017427.17	11.1655	-1.83404	0.51095	-3.58946	0.000331358	0.0156935	chr12	102395873	102481744	-	NA	IGF1
ENSG00000070950.10	62.4758	1.66042	0.177441	9.35757	8.15895e-21	5.59557e-19	chr3	8775401	8963773	-	NA	RAD18		ENSG00000203837.5	5.62741	3.86847	1.07845	3.58705	0.000334435	0.0157515	chr10	116427846	116477957	+	NA	PNLIPRP3
ENSG00000167004.14	445.675	1.70309	0.182109	9.35208	8.59373e-21	5.88291e-19	chr15	43746393	43773279	+	NA	PDIA3		ENSG00000154646.9	9.30703	2.57912	0.719095	3.58663	0.000334985	0.0157515	chr21	18269115	18485879	-	NA	TMPRSS15
ENSG00000175166.17	238.987	1.51811	0.162587	9.33725	9.88707e-21	6.75586e-19	chr3	184299197	184309050	+	NA	PSMD2		ENSG00000223797.8	34.6443	0.754733	0.210389	3.58733	0.000334083	0.0157515	chr3	40313801	40453329	-	NA	ENTPD3-AS1
ENSG00000097046.13	36.5653	2.17846	0.233356	9.33536	1.00651e-20	6.85238e-19	chr1	91500850	91525764	+	NA	CDC7		ENSG00000198624.13	126.407	-0.830644	0.231588	-3.58674	0.000334839	0.0157515	chr5	151181051	151224093	-	NA	CCDC69
ENSG00000179144.5	760.595	-3.19867	0.342636	-9.33547	1.00545e-20	6.85238e-19	chr7	150514871	150521073	+	NA	GIMAP7		ENSG00000174680.10	8.81671	2.46216	0.686679	3.5856	0.000336302	0.0157851	chr21	29748174	29764002	+	NA	GRIK1-AS1
ENSG00000171067.11	35.4172	1.7571	0.188367	9.32808	1.07809e-20	7.32629e-19	chr11	68261337	68272001	-	NA	C11orf24		ENSG00000184574.10	10.769	-1.57788	0.440193	-3.58452	0.000337693	0.0158221	chr12	6618834	6635960	-	NA	LPAR5
ENSG00000178952.11	268.472	1.66366	0.178402	9.32533	1.10644e-20	7.50174e-19	chr16	28842410	28846348	-	NA	TUFM		ENSG00000167775.11	26.353	-1.30945	0.365404	-3.58357	0.000338932	0.0158519	chr19	8302126	8308358	-	NA	CD320
ENSG00000166750.10	444.524	-3.4574	0.370759	-9.32518	1.10794e-20	7.50174e-19	chr17	35243070	35273655	+	NA	SLFN5		ENSG00000188906.17	24.3258	1.80217	0.503509	3.57923	0.000344606	0.0160885	chr12	40196743	40369285	+	NA	LRRK2
ENSG00000154153.15	137.845	-2.21218	0.237293	-9.32256	1.13567e-20	7.67556e-19	chr5	16473037	16617101	-	NA	RETREG1		ENSG00000251095.8	14.1579	2.50648	0.701477	3.57314	0.000352722	0.0163511	chr4	89410959	89726752	+	NA	ENSG00000251095
ENSG00000168393.13	122.857	2.42375	0.260195	9.3151	1.21833e-20	8.21036e-19	chr2	241675746	241686944	-	NA	DTYMK		ENSG00000163288.14	7.3707	2.36198	0.661035	3.57315	0.000352708	0.0163511	chr4	46993722	47426447	+	NA	GABRB1
ENSG00000138964.17	98.0054	-1.53717	0.165021	-9.31503	1.21921e-20	8.21036e-19	chr22	44172955	44219533	+	NA	PARVG		ENSG00000206418.5	9.11925	-1.43479	0.401391	-3.57453	0.000350854	0.0163511	chr18	8609436	8639383	+	NA	RAB12
ENSG00000107815.10	51.4315	1.49184	0.160229	9.31071	1.26977e-20	8.53544e-19	chr10	100987366	100994403	+	NA	TWNK		ENSG00000205871.5	18.5629	-1.90708	0.53372	-3.57319	0.000352663	0.0163511	chr15	43115701	43116493	-	NA	RPS3AP47
ENSG00000023608.5	36.417	1.63666	0.175795	9.31006	1.27759e-20	8.57252e-19	chr14	61762419	61796428	+	NA	SNAPC1		ENSG00000086102.19	93.7297	-0.398053	0.111426	-3.57236	0.000353778	0.0163679	chr9	33290511	33371157	+	NA	NFX1
ENSG00000169251.13	77.8064	1.49394	0.160555	9.30486	1.34165e-20	8.98615e-19	chr3	161104695	161253532	+	NA	NMD3		ENSG00000164056.11	65.0938	-0.888404	0.248717	-3.57195	0.000354331	0.0163679	chr4	123396794	123403760	+	NA	SPRY1
ENSG00000139921.13	132.106	1.7683	0.190073	9.3033	1.36159e-20	9.10332e-19	chr14	51240161	51257655	+	NA	TMX1		ENSG00000135469.14	15.3645	-0.877651	0.245815	-3.57037	0.000356476	0.0164092	chr12	56266889	56270966	+	NA	COQ10A
ENSG00000163069.13	40.7386	1.95969	0.210764	9.298	1.43116e-20	9.51722e-19	chr4	52020705	52038299	-	NA	SGCB		ENSG00000141480.18	212.139	-0.927637	0.259795	-3.57065	0.000356099	0.0164092	chr17	4710595	4721499	+	NA	ARRB2
ENSG00000167604.15	41.3884	1.92082	0.20658	9.29816	1.42897e-20	9.51722e-19	chr19	35887652	35902303	-	NA	NFKBID		ENSG00000026297.17	162.243	0.648342	0.181724	3.56773	0.000360082	0.0165461	chr6	166922112	166957191	-	NA	RNASET2
ENSG00000094841.14	50.0694	1.61389	0.173571	9.29817	1.42886e-20	9.51722e-19	chrX	75156387	75304885	+	NA	UPRT		ENSG00000070190.13	74.4755	0.590216	0.165509	3.56606	0.000362393	0.0166232	chr4	99816826	99870190	+	NA	DAPP1
ENSG00000146540.15	52.6057	1.86968	0.201109	9.29687	1.44642e-20	9.58445e-19	chr7	996985	1138260	-	NA	C7orf50		ENSG00000183655.13	29.9011	0.680612	0.190893	3.5654	0.000363297	0.0166356	chr15	85759325	85794925	-	NA	KLHL25
ENSG00000107742.14	581.298	-2.17087	0.233503	-9.29698	1.44489e-20	9.58445e-19	chr10	72059033	72089032	-	NA	SPOCK2		ENSG00000261436.6	6.95947	2.66609	0.748367	3.56254	0.00036729	0.0167891	chr16	60346477	60499364	+	NA	ENSG00000261436
ENSG00000117643.15	68.5488	-2.29262	0.24663	-9.29576	1.46158e-20	9.66772e-19	chr1	25616790	25786206	+	NA	MAN1C1		ENSG00000196814.15	26.3927	-0.876004	0.246207	-3.55799	0.0003737	0.0170524	chr9	126326828	126507041	+	NA	MVB12B
ENSG00000141378.15	78.1141	2.24149	0.241158	9.2947	1.47622e-20	9.74723e-19	chr17	59674635	59707626	-	NA	PTRH2		ENSG00000165028.12	12.5774	1.81528	0.510383	3.55671	0.000375534	0.0171063	chr9	104764128	104777764	+	NA	NIPSNAP3B
ENSG00000101166.16	172.503	1.77312	0.190804	9.29289	1.50157e-20	9.89705e-19	chr20	59033144	59042809	-	NA	PRELID3B		ENSG00000023228.14	91.7674	-0.522471	0.146923	-3.55608	0.000376426	0.0171173	chr2	206114816	206159509	-	NA	NDUFS1
ENSG00000163528.13	47.0837	2.28919	0.246405	9.29036	1.53767e-20	1.01171e-18	chr3	14112076	14124870	-	NA	CHCHD4		ENSG00000037474.15	103.174	-0.401629	0.112959	-3.55552	0.000377235	0.0171244	chr5	6599238	6633291	-	NA	NSUN2
ENSG00000125384.7	40.5197	2.55448	0.275189	9.28264	1.65325e-20	1.08584e-18	chr14	52314304	52328598	+	NA	PTGER2		ENSG00000183185.10	7.34032	2.48819	0.700121	3.55394	0.000379512	0.0171683	chr3	97985101	98035315	-	NA	GABRR3
ENSG00000084073.10	103.024	1.88987	0.203653	9.27985	1.69713e-20	1.11264e-18	chr1	40258040	40294180	+	NA	ZMPSTE24		ENSG00000143569.20	199.522	-0.351597	0.0991316	-3.54677	0.000389992	0.0176121	chr1	154220178	154271510	+	NA	UBAP2L
ENSG00000162377.6	39.5127	1.61728	0.174282	9.27967	1.70003e-20	1.11264e-18	chr1	52684448	52698347	-	NA	COA7		ENSG00000163013.12	25.1699	-0.788804	0.222483	-3.54545	0.000391941	0.0176697	chr2	73254681	73284478	-	NA	FBXO41
ENSG00000101146.13	91.2704	1.42635	0.154004	9.26177	2.01063e-20	1.31361e-18	chr20	57351222	57379211	+	NA	RAE1		ENSG00000187764.12	194.319	-0.922775	0.260315	-3.54484	0.000392855	0.0176805	chr9	89360786	89498130	-	NA	SEMA4D
ENSG00000125445.11	152.349	1.98161	0.214201	9.25121	2.21963e-20	1.44762e-18	chr17	75261673	75266376	+	NA	MRPS7		ENSG00000233973.7	4.91738	3.31203	0.934993	3.54231	0.000396639	0.0177898	chr1	73305608	73355253	+	NA	LINC01360
ENSG00000119640.9	113.303	2.10458	0.227653	9.24469	2.35929e-20	1.53601e-18	chr14	75053236	75069483	-	NA	ACYP1		ENSG00000118242.17	37.7681	0.409589	0.115667	3.54111	0.000398441	0.0178401	chr2	215942583	216034096	-	NA	MREG
ENSG00000142347.19	191.187	-2.51443	0.27211	-9.24052	2.45304e-20	1.59426e-18	chr19	8520777	8577577	-	NA	MYO1F		ENSG00000108344.15	123.511	-0.462466	0.130703	-3.5383	0.000402712	0.01797	chr17	39980806	39997959	+	NA	PSMD3
ENSG00000106591.4	143.702	2.02248	0.218894	9.23953	2.47577e-20	1.60623e-18	chr7	42932375	42948958	+	NA	MRPL32		ENSG00000184216.15	91.2903	-0.596408	0.168692	-3.53549	0.000407013	0.0181311	chrX	154010505	154019902	-	NA	IRAK1
ENSG00000131507.11	203.93	2.22842	0.241238	9.23745	2.52447e-20	1.63256e-18	chr5	142108778	142154440	+	NA	NDFIP1		ENSG00000128268.12	10.6234	-1.29824	0.367291	-3.53463	0.00040834	0.0181594	chr22	39457011	39492194	+	NA	MGAT3
ENSG00000198912.12	61.3583	1.51467	0.163972	9.23742	2.52512e-20	1.63256e-18	chr1	3889124	3900293	-	NA	C1orf174		ENSG00000087842.11	11.6991	1.21472	0.343937	3.53181	0.000412724	0.0183233	chrX	15384798	15493564	-	NA	PIR
ENSG00000115053.17	1076.86	2.0438	0.221267	9.2368	2.53983e-20	1.63923e-18	chr2	231453530	231483641	-	NA	NCL		ENSG00000118946.12	13.6336	1.76074	0.499009	3.52846	0.000417979	0.0184629	chr13	57631743	57729311	+	NA	PCDH17
ENSG00000087053.20	80.9732	1.21842	0.131968	9.23272	2.63842e-20	1.69991e-18	chr11	95821765	95925315	-	NA	MTMR2		ENSG00000198000.12	132.516	-0.554235	0.157049	-3.52905	0.000417049	0.0184629	chr9	92297357	92325636	-	NA	NOL8
ENSG00000168685.15	606.058	-3.92215	0.424887	-9.23102	2.68056e-20	1.72408e-18	chr5	35852694	35879603	+	NA	IL7R		ENSG00000163811.12	116.501	-0.557081	0.157871	-3.52871	0.000417583	0.0184629	chr2	28894666	28948219	+	NA	WDR43
ENSG00000181722.18	121.059	-2.03372	0.220356	-9.22924	2.72548e-20	1.74994e-18	chr3	114314499	115147292	-	NA	ZBTB20		ENSG00000291133.1	5.91667	3.03705	0.86143	3.52559	0.000422536	0.0186328	chr7	35079988	35186248	-	NA	ENSG00000291133
ENSG00000182022.18	28.8728	-2.18358	0.236769	-9.22239	2.90551e-20	1.86233e-18	chr10	124007667	124093598	-	NA	CHST15		ENSG00000033100.17	30.5816	-0.705482	0.200178	-3.52428	0.000424636	0.018694	chr7	151232482	151240979	+	NA	CHPF2
ENSG00000133316.16	58.379	2.33738	0.253498	9.22051	2.95684e-20	1.89197e-18	chr11	62832341	62841809	-	NA	WDR74		ENSG00000225249.6	6.24095	2.68378	0.762695	3.51882	0.000433472	0.0188441	chr13	60618990	61176758	+	NA	LINC00378
ENSG00000174177.13	25.0707	2.36836	0.257228	9.20724	3.3461e-20	2.13737e-18	chr16	88706482	88715396	+	NA	CTU2		ENSG00000179165.12	5.20257	2.41854	0.687107	3.51988	0.000431739	0.0188441	chr6	36390550	36442854	-	NA	PXT1
ENSG00000167106.12	331.894	-3.21647	0.349384	-9.2061	3.38201e-20	2.15661e-18	chr9	127940581	127980989	-	NA	EEIG1		ENSG00000198967.5	10.2367	2.34349	0.665634	3.52069	0.000430424	0.0188441	chr1	158605267	158612514	+	NA	OR10Z1
ENSG00000137824.16	62.1812	1.37062	0.148949	9.20194	3.51549e-20	2.2379e-18	chr15	40735883	40755851	-	NA	RMDN3		ENSG00000261644.3	7.4402	1.92071	0.545583	3.52048	0.000430773	0.0188441	chr16	50727416	50742815	-	NA	CYLD-AS1
ENSG00000004142.12	107.334	1.52452	0.165677	9.20175	3.52179e-20	2.23808e-18	chr17	28346632	28357527	-	NA	POLDIP2		ENSG00000164292.13	29.2072	1.00556	0.285732	3.51923	0.0004328	0.0188441	chr5	95713521	95824383	+	NA	RHOBTB3
ENSG00000136522.14	142.156	1.83649	0.199592	9.20125	3.53803e-20	2.24457e-18	chr3	179588284	179604649	-	NA	MRPL47		ENSG00000115170.16	49.2194	0.623822	0.177197	3.5205	0.000430731	0.0188441	chr2	157736250	157876330	-	NA	ACVR1
ENSG00000134987.13	72.2536	1.59219	0.173141	9.19591	3.7184e-20	2.35499e-18	chr5	111092320	111130502	+	NA	WDR36		ENSG00000139514.13	101.594	-0.448226	0.127372	-3.51904	0.000433115	0.0188441	chr13	29509413	29595688	-	NA	SLC7A1
ENSG00000141385.12	64.0146	1.35355	0.147225	9.19377	3.79293e-20	2.39811e-18	chr18	12328943	12377227	-	NA	AFG3L2		ENSG00000139289.15	72.7702	-0.902841	0.256589	-3.51862	0.000433793	0.0188441	chr12	76025446	76031776	-	NA	PHLDA1
ENSG00000068885.15	40.4652	-1.39111	0.151395	-9.18863	3.97872e-20	2.51131e-18	chr3	160256985	160399880	-	NA	IFT80		ENSG00000115825.11	106.104	-0.52378	0.148898	-3.5177	0.000435305	0.0188785	chr2	37250501	37324833	-	NA	PRKD3
ENSG00000163882.10	256.379	2.00443	0.21816	9.18789	4.00624e-20	2.52014e-18	chr3	184361709	184368596	+	NA	POLR2H		ENSG00000287390.1	4.21584	3.08411	0.876963	3.51681	0.000436765	0.0188795	chr5	130655382	130944178	-	NA	ENSG00000287390
ENSG00000121895.8	68.3805	-1.89864	0.206644	-9.18797	4.0031e-20	2.52014e-18	chr4	38966743	39032922	-	NA	TMEM156		ENSG00000133106.15	31.3081	0.716527	0.203735	3.51695	0.000436533	0.0188795	chr13	42886387	42992271	-	NA	EPSTI1
ENSG00000136930.13	348.704	1.8164	0.197749	9.18541	4.09975e-20	2.57462e-18	chr9	124353464	124415444	-	NA	PSMB7		ENSG00000215475.5	25.4197	1.49478	0.425169	3.51574	0.000438536	0.0189248	chr13	45777241	45851753	-	NA	SIAH3
ENSG00000100883.13	126.765	1.43668	0.156612	9.17349	4.57944e-20	2.87102e-18	chr14	34981956	35029686	+	NA	SRP54		ENSG00000151632.18	6.41252	3.56333	1.01491	3.51099	0.000446439	0.0192343	chr10	4987774	5018031	-	NA	AKR1C2
ENSG00000170006.13	56.3696	-1.36651	0.149003	-9.17105	4.6843e-20	2.93182e-18	chr4	152618627	152680012	-	NA	TMEM154		ENSG00000286425.1	5.0314	3.16431	0.901609	3.50962	0.000448742	0.0193018	chr21	41007243	41037362	-	NA	ENSG00000286425
ENSG00000146701.12	304.208	1.66868	0.181996	9.16878	4.78388e-20	2.98912e-18	chr7	76048050	76067508	+	NA	MDH2		ENSG00000147650.12	21.192	0.987829	0.281617	3.50771	0.000451984	0.0194094	chr8	104489230	104589258	-	NA	LRP12
ENSG00000178685.14	40.0244	-1.82344	0.199135	-9.15676	5.34773e-20	3.33584e-18	chr8	143977152	144012772	-	NA	PARP10		ENSG00000147481.17	22.0407	1.69801	0.484345	3.5058	0.000455245	0.0195175	chr8	49909788	50796692	+	NA	SNTG1
ENSG00000137501.18	61.1227	-1.94508	0.212558	-9.1508	5.65128e-20	3.51929e-18	chr11	85694223	85811159	-	NA	SYTL2		ENSG00000164035.10	11.3077	2.06006	0.587885	3.50419	0.000457992	0.0195713	chr4	100395340	100880126	-	NA	EMCN
ENSG00000140374.17	172.045	1.47246	0.16096	9.14794	5.80282e-20	3.60763e-18	chr15	76188554	76311730	-	NA	ETFA		ENSG00000030066.14	80.942	-0.384793	0.109806	-3.50428	0.00045784	0.0195713	chr11	47778086	47848555	-	NA	NUP160
ENSG00000291158.1	98.752	-2.44777	0.267744	-9.14221	6.11877e-20	3.79771e-18	chr1	149606208	149705716	+	NA	LINC00869		ENSG00000291202.1	15.1735	1.13232	0.323222	3.50323	0.000459647	0.0195909	chr4	119405522	119454655	-	NA	ENSG00000291202
ENSG00000153107.13	54.859	1.56926	0.171781	9.13524	6.52605e-20	4.04376e-18	chr2	111611638	111884690	-	NA	ANAPC1		ENSG00000115159.17	36.3822	-0.771108	0.220124	-3.50306	0.000459943	0.0195909	chr2	156435289	156613735	+	NA	GPD2
ENSG00000118246.14	100.225	1.43652	0.157501	9.1207	7.46379e-20	4.61714e-18	chr2	206765356	206796189	+	NA	FASTKD2		ENSG00000140092.16	44.7927	1.15633	0.330448	3.49927	0.000466536	0.0198074	chr14	91869410	91947987	-	NA	FBLN5
ENSG00000265148.7	113.728	-1.62896	0.178609	-9.1203	7.49185e-20	4.62681e-18	chr17	58324471	58415766	+	NA	TSPOAP1-AS1		ENSG00000188786.10	59.0799	-0.547338	0.156415	-3.49928	0.00046652	0.0198074	chr1	37809573	37859592	-	NA	MTF1
ENSG00000099219.15	72.232	-1.32598	0.145613	-9.10615	8.53568e-20	5.26273e-18	chr9	5749831	5879537	-	NA	ERMP1		ENSG00000286524.1	6.16585	1.90213	0.543739	3.49825	0.000468323	0.0198512	chr2	62817763	62819706	-	NA	ENSG00000286524
ENSG00000066044.15	156.709	1.5936	0.175026	9.10496	8.62949e-20	5.31177e-18	chr19	7958572	8005659	-	NA	ELAVL1		ENSG00000139117.14	19.9619	1.11347	0.318645	3.49438	0.000475163	0.0201086	chr12	38646821	38907430	-	NA	CPNE8
ENSG00000133321.11	260.486	-3.03115	0.333115	-9.09942	9.08126e-20	5.58063e-18	chr11	63536807	63546462	+	NA	PLAAT4		ENSG00000087266.17	70.0736	-0.530733	0.151909	-3.49375	0.000476286	0.0201236	chr4	2793070	2841098	+	NA	SH3BP2
ENSG00000166347.19	120.396	1.66059	0.182695	9.08945	9.95415e-20	6.10696e-18	chr18	74250845	74291973	-	NA	CYB5A		ENSG00000185432.12	21.9125	1.21154	0.346896	3.49253	0.00047847	0.0201834	chr12	50923471	50932510	+	NA	METTL7A
ENSG00000012822.16	84.5325	-2.16062	0.237737	-9.08828	1.00617e-19	6.1628e-18	chr12	53708516	53727745	-	NA	CALCOCO1		ENSG00000157827.20	14.8478	1.25217	0.358756	3.49032	0.000482449	0.0202536	chr2	152335173	152649826	+	NA	FMNL2
ENSG00000048544.6	122.301	1.51456	0.166735	9.08361	1.05028e-19	6.42243e-18	chr6	42206806	42217861	-	NA	MRPS10		ENSG00000235162.9	205.304	-0.866488	0.248233	-3.49062	0.000481899	0.0202536	chr12	105235289	105396097	+	NA	C12orf75
ENSG00000214706.12	70.2743	2.90961	0.320356	9.08242	1.0619e-19	6.4828e-18	chr3	50287731	50292918	-	NA	IFRD2		ENSG00000213885.4	8.0243	-1.37131	0.392866	-3.49053	0.000482065	0.0202536	chr21	25361820	25381756	+	NA	RPL13AP7
ENSG00000138382.15	170.341	1.76599	0.194499	9.07971	1.08865e-19	6.63525e-18	chr2	169810080	169824931	-	NA	METTL5		ENSG00000140545.16	43.7704	-0.737303	0.211293	-3.48949	0.000483941	0.0202838	chr15	88898682	88913468	-	NA	MFGE8
ENSG00000183751.16	54.7687	1.94708	0.214653	9.07084	1.18098e-19	7.18622e-18	chr16	1972052	1982929	+	NA	TBL3		ENSG00000213465.8	16.2916	-1.1884	0.34062	-3.48892	0.000484978	0.0202948	chr11	65014159	65022184	+	NA	ARL2
ENSG00000132423.12	40.0302	2.28259	0.251689	9.06909	1.20016e-19	7.29104e-18	chr6	99369400	99394195	-	NA	COQ3		ENSG00000236882.9	4.81083	3.30237	0.947189	3.4865	0.00048939	0.0204468	chr5	95838244	95860141	+	NA	LINC01554
ENSG00000165071.15	55.5846	-2.20365	0.243051	-9.06663	1.22753e-19	7.44513e-18	chr8	132685006	132760712	-	NA	TMEM71		ENSG00000186314.12	20.3639	1.14718	0.329116	3.48563	0.000490984	0.0204808	chr5	145471798	145835369	-	NA	PRELID2
ENSG00000065183.16	96.2779	1.32007	0.145618	9.06528	1.24281e-19	7.52556e-18	chr1	117929719	117966543	+	NA	WDR3		ENSG00000224578.5	12.8299	-1.54914	0.444684	-3.4837	0.000494541	0.0205964	chr16	51553435	51647132	+	NA	HNRNPA1L3
ENSG00000108106.14	203.718	2.59776	0.286722	9.06021	1.30205e-19	7.87146e-18	chr19	55399744	55407788	-	NA	UBE2S		ENSG00000105671.12	57.3848	-0.523194	0.150203	-3.48325	0.000495367	0.0205982	chr19	18919704	18929189	+	NA	DDX49
ENSG00000100764.14	197.741	2.2392	0.247158	9.05981	1.30674e-19	7.88706e-18	chr14	90256526	90275429	+	NA	PSMC1		ENSG00000141456.16	62.688	-0.627061	0.18014	-3.48097	0.0004996	0.0207413	chr17	4669773	4704337	-	NA	PELP1
ENSG00000112312.10	71.0608	2.28992	0.252823	9.05741	1.33583e-19	8.04956e-18	chr6	24774930	24786099	+	NA	GMNN		ENSG00000164692.19	40.7708	1.60815	0.462313	3.47849	0.000504244	0.0207744	chr7	94394894	94431227	+	NA	COL1A2
ENSG00000119705.10	400.801	2.40867	0.265959	9.05656	1.34633e-19	8.09541e-18	chr14	77708070	77761104	+	NA	SLIRP		ENSG00000137309.21	296.779	-0.640386	0.184102	-3.47843	0.000504357	0.0207744	chr6	34236872	34246231	+	NA	HMGA1
ENSG00000170779.11	49.7706	2.33571	0.257906	9.05644	1.34779e-19	8.09541e-18	chr14	105009572	105021083	-	NA	CDCA4		ENSG00000158545.16	69.5163	-0.643371	0.184883	-3.47989	0.000501627	0.0207744	chr16	88570402	88631964	+	NA	ZC3H18
ENSG00000174173.7	137.085	2.22873	0.246126	9.05521	1.36306e-19	8.17397e-18	chr3	101561867	101566446	+	NA	TRMT10C		ENSG00000099308.13	45.4313	-0.886635	0.254874	-3.47872	0.00050381	0.0207744	chr19	18097777	18151692	+	NA	MAST3
ENSG00000117118.11	167.34	1.64349	0.181788	9.04072	1.55637e-19	9.31817e-18	chr1	17018663	17054032	-	NA	SDHB		ENSG00000170515.14	196.205	-1.13783	0.327088	-3.47865	0.000503939	0.0207744	chr12	56104536	56113910	+	NA	PA2G4
ENSG00000051180.17	41.8541	2.7594	0.305302	9.03824	1.59209e-19	9.51678e-18	chr15	40694773	40732340	+	NA	RAD51		ENSG00000149547.15	88.4681	-0.606307	0.174422	-3.47608	0.000508795	0.020919	chr11	125569279	125584684	+	NA	EI24
ENSG00000074582.15	52.7188	1.88067	0.20833	9.02734	1.75896e-19	1.04974e-17	chr2	218658763	218663443	+	NA	BCS1L		ENSG00000175463.12	260.805	-0.761825	0.219184	-3.47573	0.00050946	0.020919	chr11	67403914	67410089	+	NA	TBC1D10C
ENSG00000143179.16	68.9497	2.08888	0.231439	9.02563	1.78661e-19	1.06453e-17	chr1	165827613	165911618	+	NA	UCK2		ENSG00000146151.14	8.56642	2.84684	0.819694	3.47305	0.000514575	0.0210432	chr6	55434372	55579197	-	NA	HMGCLL1
ENSG00000150787.8	58.8487	2.4563	0.272163	9.02509	1.79556e-19	1.06645e-17	chr11	112226366	112269955	+	NA	PTS		ENSG00000254794.1	5.08357	2.73848	0.788361	3.47363	0.00051346	0.0210432	chr11	87917947	87917999	-	NA	ENSG00000254794
ENSG00000142765.18	52.8338	-2.57131	0.284903	-9.0252	1.79365e-19	1.06645e-17	chr1	27342019	27353937	+	NA	SYTL1		ENSG00000285184.5	9.1257	1.86866	0.538072	3.47289	0.000514892	0.0210432	chr1	150045659	150067722	-	NA	ENSG00000285184
ENSG00000104894.12	212.609	-1.60778	0.178187	-9.02301	1.82985e-19	1.08509e-17	chr19	49335170	49343335	+	NA	CD37		ENSG00000108774.15	82.7119	-0.488819	0.140824	-3.47112	0.00051829	0.0211491	chr17	42124977	42155044	-	NA	RAB5C
ENSG00000198380.13	76.6855	1.17396	0.130313	9.00879	2.08352e-19	1.23355e-17	chr2	69319779	69387250	-	NA	GFPT1		ENSG00000092969.12	6.30454	2.46855	0.711508	3.46946	0.000521504	0.0212472	chr1	218345335	218444619	+	NA	TGFB2
ENSG00000173465.8	80.3318	2.01466	0.223671	9.00725	2.11297e-19	1.249e-17	chr11	65570459	65573942	+	NA	ZNRD2		ENSG00000130402.14	183.393	-0.734646	0.211867	-3.46748	0.000525361	0.0213712	chr19	38647648	38731589	+	NA	ACTN4
ENSG00000070785.17	85.8781	2.13429	0.237342	8.99246	2.4176e-19	1.4268e-17	chr1	44850521	44986722	-	NA	EIF2B3		ENSG00000173221.14	176.71	0.768764	0.221877	3.46482	0.000530583	0.0215169	chr5	95751318	95822726	-	NA	GLRX
ENSG00000145912.10	239.234	2.40417	0.267567	8.98529	2.58044e-19	1.5205e-17	chr5	178149462	178153894	-	NA	NHP2		ENSG00000105255.11	25.2029	-0.733994	0.211892	-3.464	0.000532201	0.0215492	chr19	4304597	4323843	+	NA	FSD1
ENSG00000136143.16	75.8019	1.29075	0.143712	8.98145	2.67229e-19	1.57213e-17	chr13	47745735	48037968	-	NA	SUCLA2		ENSG00000245526.13	21.4081	1.63243	0.471644	3.46116	0.000537852	0.0217141	chr5	88507545	88691057	-	NA	LINC00461
ENSG00000113456.20	79.674	1.25527	0.139769	8.98104	2.68226e-19	1.57551e-17	chr5	34905259	34918989	-	NA	RAD1		ENSG00000161960.16	26.4564	-0.942211	0.272227	-3.46112	0.000537928	0.0217141	chr17	7572823	7579006	+	NA	EIF4A1
ENSG00000158290.19	97.4318	-1.08854	0.121246	-8.97794	2.75894e-19	1.618e-17	chrX	120505919	120604074	-	NA	CUL4B		ENSG00000123066.9	153.485	-0.417506	0.12072	-3.45848	0.000543238	0.0218947	chr12	115957904	116277693	-	NA	MED13L
ENSG00000123178.16	22.3921	2.31589	0.258001	8.9763	2.80013e-19	1.63958e-17	chr13	49912701	49936490	-	NA	SPRYD7		ENSG00000231767.5	8.01379	-1.25318	0.362516	-3.45688	0.000546464	0.0219573	chr1	192716182	192716653	+	NA	RPS27AP5
ENSG00000102575.14	26.0102	-2.45442	0.273484	-8.97466	2.84225e-19	1.66163e-17	chr19	11574652	11579993	-	NA	ACP5		ENSG00000111300.10	80.271	-0.351978	0.101845	-3.45603	0.000548186	0.0219928	chr12	112026688	112108796	-	NA	NAA25
ENSG00000115902.11	66.7257	-1.77044	0.197343	-8.97136	2.9288e-19	1.70954e-17	chr2	64988476	65023865	+	NA	SLC1A4		ENSG00000183044.12	72.4753	0.45039	0.130413	3.45356	0.000553239	0.0221368	chr16	8674595	8784575	+	NA	ABAT
ENSG00000119285.11	66.8595	1.29491	0.144385	8.96845	3.00709e-19	1.75249e-17	chr1	236549004	236604516	-	NA	HEATR1		ENSG00000102900.13	131.755	-0.458263	0.132697	-3.45345	0.000553463	0.0221368	chr16	56730117	56850286	+	NA	NUP93
ENSG00000166166.13	23.6954	2.39658	0.26738	8.96319	3.15428e-19	1.8354e-17	chr14	103529195	103537073	+	NA	TRMT61A		ENSG00000115896.17	15.7026	1.52916	0.443348	3.44913	0.000562405	0.0224285	chr2	197804592	198572581	+	NA	PLCL1
ENSG00000183010.17	48.1986	4.03717	0.450628	8.95898	3.27691e-19	1.90081e-17	chr17	81932383	81942412	-	NA	PYCR1		ENSG00000213445.10	105.414	-0.57207	0.165861	-3.4491	0.000562466	0.0224285	chr11	65638100	65650918	+	NA	SIPA1
ENSG00000144231.11	108.135	1.47516	0.164655	8.95913	3.27261e-19	1.90081e-17	chr2	127843552	127858155	-	NA	POLR2D		ENSG00000092345.14	4.48131	2.53341	0.735006	3.44679	0.00056728	0.0225862	chr3	16586791	16670306	-	NA	DAZL
ENSG00000143498.18	24.1046	1.92554	0.215099	8.95186	3.49554e-19	2.02448e-17	chr1	222557901	222589933	-	NA	TAF1A		ENSG00000132329.11	15.0223	1.04547	0.303446	3.44531	0.000570399	0.0226678	chr2	237858892	237912106	+	NA	RAMP1
ENSG00000181804.15	28.5486	-1.97948	0.221135	-8.95145	3.50858e-19	2.02887e-17	chr3	143265221	143848485	-	NA	SLC9A9		ENSG00000213468.7	34.157	1.01979	0.296019	3.445	0.000571058	0.0226678	chrX	131688778	131830862	-	NA	FIRRE
ENSG00000081026.19	41.377	-1.75164	0.195687	-8.95124	3.51526e-19	2.02959e-17	chr1	113390514	113685923	+	NA	MAGI3		ENSG00000286954.1	16.399	1.56172	0.453533	3.44346	0.000574321	0.0227464	chr6	22663506	22675493	+	NA	ENSG00000286954
ENSG00000092201.10	286.343	1.35908	0.151848	8.95024	3.54703e-19	2.04476e-17	chr14	21351475	21384019	-	NA	SUPT16H		ENSG00000062598.18	66.3072	-0.345735	0.10041	-3.44325	0.000574771	0.0227464	chr20	46366049	46432985	-	NA	ELMO2
ENSG00000198369.10	25.2521	2.1056	0.235314	8.94806	3.61775e-19	2.0823e-17	chr2	65310850	65432637	-	NA	SPRED2		ENSG00000253824.2	8.34789	1.91733	0.557033	3.44204	0.00057735	0.022814	chr8	100380485	100464613	-	NA	ENSG00000253824
ENSG00000123066.9	153.485	-1.0854	0.121378	-8.9423	3.81166e-19	2.19053e-17	chr12	115957904	116277693	-	NA	MED13L		ENSG00000076984.18	38.3674	-1.1438	0.332518	-3.43981	0.000582126	0.0229681	chr19	7903842	7914478	+	NA	MAP2K7
ENSG00000110218.9	22.8575	2.00549	0.224415	8.93651	4.01643e-19	2.30465e-17	chr11	94128840	94181968	+	NA	PANX1		ENSG00000265907.2	6.76404	2.23861	0.650912	3.43919	0.000583451	0.0229859	chr18	2948237	2960756	+	NA	ENSG00000265907
ENSG00000066583.12	42.1195	2.04864	0.229279	8.93514	4.06673e-19	2.32992e-17	chr5	129094748	129114028	+	NA	ISOC1		ENSG00000117598.14	6.81852	2.60128	0.756456	3.43877	0.000584362	0.0229873	chr1	98890244	99227929	-	NA	PLPPR5
ENSG00000102393.15	54.8361	1.60154	0.179264	8.93398	4.10949e-19	2.3508e-17	chrX	101393272	101408012	-	NA	GLA		ENSG00000119777.20	64.8121	-0.540733	0.157369	-3.43607	0.000590213	0.0231826	chr2	27032909	27041694	+	NA	TMEM214
ENSG00000148843.15	141.971	1.11976	0.125372	8.93149	4.20301e-19	2.40062e-17	chr10	103396625	103446294	+	NA	PDCD11		ENSG00000151366.13	17.3831	-1.40236	0.408358	-3.43415	0.000594424	0.0233132	chr11	78068296	78079862	-	NA	NDUFC2
ENSG00000110104.13	81.028	2.61704	0.293062	8.93001	4.25953e-19	2.42917e-17	chr11	60842112	60851081	+	NA	CCDC86		ENSG00000286757.4	19.7025	1.73899	0.507151	3.42894	0.000605933	0.0235184	chr13	99841878	99957659	-	NA	ENSG00000286757
ENSG00000110092.4	6.17434	3.18934	0.357218	8.92828	4.32665e-19	2.46368e-17	chr11	69641155	69654474	+	NA	CCND1		ENSG00000162944.11	11.8516	1.38596	0.403972	3.43083	0.000601733	0.0235184	chr2	197568223	197676045	-	NA	RFTN2
ENSG00000128228.5	168.745	2.55384	0.286097	8.92648	4.39795e-19	2.50045e-17	chr22	21642301	21644299	+	NA	SDF2L1		ENSG00000141429.14	97.082	0.473257	0.138012	3.4291	0.000605587	0.0235184	chr18	35581116	35711834	+	NA	GALNT1
ENSG00000120805.14	88.6264	1.914	0.214457	8.92484	4.46326e-19	2.53372e-17	chr12	101393115	101407772	-	NA	ARL1		ENSG00000099821.14	49.359	-0.566835	0.165276	-3.42963	0.000604411	0.0235184	chr19	617220	633537	-	NA	POLRMT
ENSG00000112759.19	72.3699	2.67456	0.299755	8.9225	4.55886e-19	2.58405e-17	chr6	44219552	44234142	+	NA	SLC29A1		ENSG00000077044.11	52.3734	-0.632661	0.184473	-3.42955	0.000604579	0.0235184	chr2	233354493	233472104	+	NA	DGKD
ENSG00000103642.12	55.701	1.39618	0.156611	8.91496	4.88002e-19	2.76189e-17	chr15	63121832	63142061	+	NA	LACTB		ENSG00000160783.19	25.0953	-0.8743	0.254861	-3.4305	0.000602476	0.0235184	chr1	156212992	156240042	+	NA	PMF1
ENSG00000196268.12	46.4408	-1.53193	0.171894	-8.91205	5.00966e-19	2.83095e-17	chr19	21397118	21427577	+	NA	ZNF493		ENSG00000108819.11	45.042	-1.35038	0.393773	-3.42933	0.000605074	0.0235184	chr17	50133736	50150677	-	NA	PPP1R9B
ENSG00000102524.12	95.3561	-3.62656	0.406991	-8.91067	5.07247e-19	2.86211e-17	chr13	108251239	108308484	+	NA	TNFSF13B		ENSG00000064692.20	11.3513	2.37209	0.692055	3.42761	0.000608919	0.0235994	chr5	122311353	122464219	+	NA	SNCAIP
ENSG00000161981.11	93.7789	2.16521	0.243089	8.9071	5.23833e-19	2.95122e-17	chr16	53827	57669	+	NA	SNRNP25		ENSG00000228224.3	8.6762	-1.4361	0.419066	-3.4269	0.000610516	0.0236264	chr8	101361793	101372707	+	NA	NACA4P
ENSG00000037241.7	133.346	2.15591	0.242129	8.90397	5.38859e-19	3.03128e-17	chr5	172958728	172969771	+	NA	RPL26L1		ENSG00000164588.8	18.1745	2.0044	0.585011	3.42626	0.00061195	0.023647	chr5	45254947	45696498	-	NA	HCN1
ENSG00000137166.18	30.6496	2.05526	0.23103	8.89607	5.78605e-19	3.24996e-17	chr6	41546380	41602384	+	NA	FOXP4		ENSG00000030304.15	15.002	2.04695	0.597692	3.42476	0.000615349	0.0236788	chr9	110668778	110806558	+	NA	MUSK
ENSG00000153944.12	136.225	-1.02013	0.11469	-8.89466	5.85989e-19	3.28648e-17	chr17	57255850	57684689	+	NA	MSI2		ENSG00000226476.7	28.017	1.85789	0.542408	3.42527	0.000614196	0.0236788	chr1	60515715	60640507	-	NA	LINC01748
ENSG00000122952.17	151.127	2.72303	0.306251	8.89151	6.02859e-19	3.37601e-17	chr10	56357226	56361273	-	NA	ZWINT		ENSG00000181026.15	97.4125	-0.324795	0.094839	-3.4247	0.000615478	0.0236788	chr15	88621336	88632281	+	NA	AEN
ENSG00000144827.9	45.3985	2.02061	0.227346	8.88781	6.23228e-19	3.48484e-17	chr3	111979009	111993368	+	NA	ABHD10		ENSG00000223803.1	5.10915	-2.05189	0.599335	-3.42361	0.000617964	0.0237396	chr3	186900197	186900557	+	NA	RPS20P14
ENSG00000225756.1	10.1301	-4.13631	0.465443	-8.88681	6.28864e-19	3.51108e-17	chr9	133654585	133657313	-	NA	DBH-AS1		ENSG00000188820.13	8.67893	1.25098	0.365467	3.42297	0.000619403	0.0237601	chr6	116461369	116463771	+	NA	CALHM6
ENSG00000160957.15	25.9008	2.31576	0.260847	8.87785	6.81667e-19	3.80019e-17	chr8	144511287	144517845	-	NA	RECQL4		ENSG00000135318.12	30.9592	-0.979792	0.286547	-3.41931	0.000627803	0.0240472	chr6	85449583	85495791	+	NA	NT5E
ENSG00000114021.12	136.285	1.31238	0.147831	8.87758	6.83313e-19	3.80367e-17	chr3	100334738	100361635	+	NA	NIT2		ENSG00000105258.9	5.97384	-1.99909	0.584965	-3.41745	0.000632096	0.0241763	chr19	36113708	36115213	-	NA	POLR2I
ENSG00000165283.16	170.551	1.82687	0.205848	8.87485	7.00269e-19	3.89224e-17	chr9	35099775	35103195	-	NA	STOML2		ENSG00000123454.12	9.22138	2.20744	0.646399	3.41498	0.000637856	0.0243611	chr9	133636362	133659329	+	NA	DBH
ENSG00000095139.15	138.87	1.25741	0.14184	8.865	7.6502e-19	4.24581e-17	chr11	118572389	118603033	+	NA	ARCN1		ENSG00000171714.13	36.3812	1.62681	0.476754	3.41226	0.000644258	0.0245698	chr11	21782658	22283567	+	NA	ANO5
ENSG00000175592.9	10.1952	3.64109	0.41076	8.86426	7.70112e-19	4.2677e-17	chr11	65892048	65900573	-	NA	FOSL1		ENSG00000167685.15	43.5973	-0.472124	0.138385	-3.41166	0.000645691	0.0245887	chr19	56132598	56160893	+	NA	ZNF444
ENSG00000120280.6	21.2103	-1.95036	0.220203	-8.85712	8.21057e-19	4.54326e-17	chrX	30558808	30577766	-	NA	TASL		ENSG00000055483.20	105.969	-0.503295	0.147595	-3.40997	0.000649708	0.0247059	chr17	78787380	78841441	-	NA	USP36
ENSG00000133731.10	68.9468	1.28319	0.14488	8.85686	8.22977e-19	4.54713e-17	chr8	81656913	81686331	-	NA	IMPA1		ENSG00000213015.9	24.036	-1.33675	0.392124	-3.40901	0.000652003	0.0247572	chr19	55635015	55643470	+	NA	ZNF580
ENSG00000072818.12	356.317	-1.959	0.221241	-8.85458	8.39979e-19	4.63419e-17	chr17	7336528	7351477	+	NA	ACAP1		ENSG00000275052.5	141.102	-0.456574	0.134125	-3.4041	0.000663833	0.02517	chr2	55547291	55618880	-	NA	PPP4R3B
ENSG00000106028.11	425.334	1.85572	0.209696	8.84956	8.7865e-19	4.84037e-17	chr7	141738333	141787922	+	NA	SSBP1		ENSG00000133706.20	245.81	-0.278233	0.0817448	-3.40368	0.000664845	0.025172	chr5	146110565	146182696	-	NA	LARS1
ENSG00000074706.14	63.303	-1.36584	0.154412	-8.84547	9.11451e-19	5.01365e-17	chr6	154154495	154356803	-	NA	IPCEF1		ENSG00000242125.3	67.5624	-1.04715	0.307709	-3.40305	0.000666372	0.0251935	chr1	28505979	28510892	+	NA	SNHG3
ENSG00000145354.12	161.653	1.92215	0.217436	8.84009	9.56432e-19	5.25332e-17	chr4	102868973	102892807	+	NA	CISD2		ENSG00000223883.2	8.78916	2.14819	0.631609	3.40115	0.00067104	0.0253335	chr1	69055837	69229607	+	NA	LINC01707
ENSG00000168310.12	137.701	-1.4385	0.162744	-8.839	9.65792e-19	5.29692e-17	chr4	184385701	184474558	-	NA	IRF2		ENSG00000163114.6	4.49876	4.02546	1.18405	3.39974	0.000674487	0.025427	chr4	95840092	95841464	+	NA	PDHA2
ENSG00000113356.13	24.1803	2.35872	0.266969	8.83519	9.99275e-19	5.4725e-17	chr5	90471747	90514557	+	NA	POLR3G		ENSG00000179059.10	5.08667	3.12564	0.920016	3.39737	0.000680367	0.0255021	chr4	187995770	188005046	+	NA	ZFP42
ENSG00000099910.17	51.1008	-1.37652	0.155871	-8.83116	1.03594e-18	5.66494e-17	chr22	20441518	20495844	-	NA	KLHL22		ENSG00000187123.15	6.96512	2.93554	0.864048	3.39743	0.000680219	0.0255021	chr2	149329984	149474138	+	NA	LYPD6
ENSG00000115607.10	30.4642	2.02119	0.229087	8.82281	1.11627e-18	6.09529e-17	chr2	102418688	102452565	+	NA	IL18RAP		ENSG00000081791.9	65.7623	-0.370946	0.109152	-3.39844	0.000677706	0.0255021	chr5	141923854	141942047	+	NA	DELE1
ENSG00000043143.22	89.2932	-0.858755	0.0973516	-8.82117	1.1327e-18	6.17597e-17	chr5	134524311	134583230	+	NA	JADE2		ENSG00000150938.10	28.6043	-1.00009	0.294317	-3.39799	0.000678825	0.0255021	chr2	36355777	36551135	+	NA	CRIM1
ENSG00000011485.15	74.2389	1.95287	0.221412	8.82007	1.14388e-18	6.22777e-17	chr19	46347086	46392981	+	NA	PPP5C		ENSG00000106636.9	73.6244	-0.35979	0.105996	-3.39439	0.000687817	0.0256713	chr7	44200958	44214294	+	NA	YKT6
ENSG00000188042.8	481.543	-2.51521	0.285306	-8.81584	1.18794e-18	6.45823e-17	chr2	234493040	234497081	-	NA	ARL4C		ENSG00000089639.11	90.0026	-0.722086	0.212702	-3.39483	0.000686707	0.0256713	chr19	19629475	19643657	-	NA	GMIP
ENSG00000164938.14	43.231	-1.85302	0.210211	-8.81504	1.19648e-18	6.49516e-17	chr8	94925971	94949378	-	NA	TP53INP1		ENSG00000269888.1	7.43281	-2.37406	0.699337	-3.39473	0.000686972	0.0256713	chr3	161429111	161429613	+	NA	ENSG00000269888
ENSG00000287263.3	66.5274	-2.51227	0.285148	-8.8104	1.24701e-18	6.75965e-17	chr5	42983635	42993340	-	NA	ENSG00000287263		ENSG00000106852.16	6.19081	3.07355	0.905869	3.39293	0.000691489	0.0257352	chr9	122202576	122229626	-	NA	LHX6
ENSG00000151725.12	94.0594	2.37256	0.269341	8.80877	1.26532e-18	6.84889e-17	chr4	184694084	184734130	-	NA	CENPU		ENSG00000290067.1	10.197	1.0791	0.318113	3.3922	0.000693333	0.0257672	chr6	131217723	131443800	-	NA	ENSG00000290067
ENSG00000145050.19	153.169	2.42869	0.275929	8.80187	1.34554e-18	7.27257e-17	chr3	51385290	51389397	+	NA	MANF		ENSG00000100994.12	37.3043	-0.537916	0.158659	-3.3904	0.00069792	0.0258621	chr20	25248084	25298012	+	NA	PYGB
ENSG00000074800.16	2731.69	1.70375	0.193571	8.80166	1.34813e-18	7.27599e-17	chr1	8860999	8879190	-	NA	ENO1		ENSG00000059588.10	56.1964	-0.683829	0.201717	-3.39003	0.000698843	0.0258621	chr1	234391312	234479179	-	NA	TARBP1
ENSG00000136436.15	189.5	-1.49483	0.169916	-8.79744	1.39973e-18	7.54353e-17	chr17	48831017	48866522	+	NA	CALCOCO2		ENSG00000169067.4	4.22347	3.45208	1.01864	3.38893	0.000701663	0.0259148	chr5	57480017	57482811	-	NA	ACTBL2
ENSG00000130775.16	51.1995	-1.58968	0.180843	-8.79035	1.491e-18	8.02384e-17	chr1	27872542	27886685	+	NA	THEMIS2		ENSG00000127586.17	28.7246	-0.55513	0.163829	-3.38847	0.000702845	0.0259148	chr16	788045	800737	+	NA	CHTF18
ENSG00000142303.14	23.3714	-2.71256	0.30862	-8.78935	1.50434e-18	8.08392e-17	chr19	8580239	8610735	-	NA	ADAMTS10		ENSG00000182919.15	35.3452	-0.764021	0.225487	-3.38832	0.000703228	0.0259148	chr11	93741590	93764749	+	NA	C11orf54
ENSG00000171453.20	95.8093	1.71875	0.19574	8.78075	1.62383e-18	8.71345e-17	chr6	43509701	43562419	+	NA	POLR1C		ENSG00000179409.11	42.1233	-0.436331	0.128808	-3.38746	0.00070543	0.0259594	chr17	744420	753999	-	NA	GEMIN4
ENSG00000196419.13	435.875	1.72094	0.196581	8.75435	2.05287e-18	1.09999e-16	chr22	41621162	41664048	+	NA	XRCC6		ENSG00000075886.11	4.25473	2.67403	0.789612	3.38651	0.000707884	0.0259769	chr2	131476118	131482934	+	NA	TUBA3D
ENSG00000185477.5	59.1931	-2.30503	0.263575	-8.74524	2.22539e-18	1.19071e-16	chr4	89236382	89307800	-	NA	GPRIN3		ENSG00000121542.12	42.1494	0.526396	0.155432	3.38667	0.000707469	0.0259769	chr3	123201926	123274136	+	NA	SEC22A
ENSG00000087995.16	59.2641	1.16539	0.133263	8.74504	2.22934e-18	1.19111e-16	chr17	62423874	62453385	+	NA	METTL2A		ENSG00000165092.13	10.4502	2.25175	0.665675	3.38265	0.000717891	0.0261249	chr9	72900670	73080442	-	NA	ALDH1A1
ENSG00000008517.19	1920.12	-1.74811	0.200124	-8.73513	2.43377e-18	1.29848e-16	chr16	3065296	3082192	+	NA	IL32		ENSG00000256862.5	56.5579	1.017	0.300594	3.38329	0.000716226	0.0261249	chr12	3871578	3910385	+	NA	PARP11-AS1
ENSG00000113569.16	82.8264	1.47848	0.16929	8.73342	2.47076e-18	1.31506e-16	chr5	37288136	37371106	-	NA	NUP155		ENSG00000114861.24	335.187	-0.433676	0.128202	-3.38277	0.000717588	0.0261249	chr3	70954692	71583978	-	NA	FOXP1
ENSG00000160695.16	82.9555	-1.15979	0.1328	-8.73337	2.47192e-18	1.31506e-16	chr11	119067817	119081972	+	NA	VPS11		ENSG00000186517.14	230.163	-0.737463	0.217992	-3.38298	0.000717031	0.0261249	chr1	161046945	161069970	-	NA	ARHGAP30
ENSG00000184640.20	745.03	-1.71205	0.196392	-8.71749	2.84429e-18	1.511e-16	chr17	77280568	77500596	+	NA	SEPTIN9		ENSG00000187688.15	45.1434	-0.818039	0.241801	-3.38311	0.000716712	0.0261249	chr17	16415570	16437003	+	NA	TRPV2
ENSG00000154582.18	373.424	1.74533	0.200286	8.7142	2.92824e-18	1.55338e-16	chr8	73939168	73972307	-	NA	ELOC		ENSG00000102383.14	12.6019	1.68012	0.496834	3.38165	0.000720507	0.0261837	chrX	75368426	75523502	-	NA	ZDHHC15
ENSG00000112659.14	57.5558	-1.26391	0.145153	-8.70747	3.10727e-18	1.64601e-16	chr6	43182183	43224587	+	NA	CUL9		ENSG00000115457.10	81.9344	-1.30532	0.386288	-3.37914	0.000727127	0.0263513	chr2	216632827	216664436	+	NA	IGFBP2
ENSG00000123136.15	298.975	2.19442	0.252094	8.70476	3.18237e-18	1.6834e-16	chr19	14408797	14419383	-	NA	DDX39A		ENSG00000170381.15	19.9263	1.77758	0.526169	3.37835	0.000729211	0.0263904	chr7	83363237	83649139	-	NA	SEMA3E
ENSG00000188976.11	111.064	2.33742	0.268635	8.70109	3.28705e-18	1.73631e-16	chr1	944202	959309	-	NA	NOC2L		ENSG00000100395.15	53.6207	-0.421501	0.124817	-3.37695	0.000732957	0.0264894	chr22	41205281	41231271	+	NA	L3MBTL2
ENSG00000182118.8	15.818	2.02656	0.232938	8.70001	3.31849e-18	1.75044e-16	chr1	231018957	231040254	-	NA	FAM89A		ENSG00000232077.2	6.12012	2.77274	0.821573	3.37491	0.00073839	0.0265977	chr1	193304744	193365953	+	NA	LINC01031
ENSG00000182481.10	262.943	1.88704	0.217013	8.69554	3.45196e-18	1.81826e-16	chr17	68035635	68047364	+	NA	KPNA2		ENSG00000166681.14	42.817	0.819549	0.242836	3.37491	0.000738403	0.0265977	chrX	103376394	103378164	+	NA	BEX3
ENSG00000152492.15	45.5489	2.02797	0.233285	8.69309	3.52711e-18	1.85522e-16	chr3	191329084	191398659	+	NA	CCDC50		ENSG00000090372.15	46.1449	-0.512895	0.152017	-3.37393	0.000741023	0.0265977	chr19	46719510	46746994	-	NA	STRN4
ENSG00000169139.12	315.433	1.66946	0.192061	8.69234	3.55047e-18	1.86487e-16	chr8	48008414	48064708	+	NA	UBE2V2		ENSG00000137076.22	311.317	-0.691339	0.204877	-3.37441	0.000739753	0.0265977	chr9	35696947	35732195	-	NA	TLN1
ENSG00000165240.22	73.5153	-1.43619	0.165255	-8.69075	3.6005e-18	1.88849e-16	chrX	77910689	78050395	+	NA	ATP7A		ENSG00000186603.7	24.9423	-0.90193	0.267306	-3.37415	0.00074044	0.0265977	chr1	45326894	45328710	+	NA	HPDL
ENSG00000121104.8	57.2777	-2.10259	0.241959	-8.68987	3.6284e-18	1.90044e-16	chr17	49710331	49789180	-	NA	FAM117A		ENSG00000154736.6	21.9579	1.77531	0.526556	3.37155	0.000747456	0.026792	chr21	26917921	26967088	-	NA	ADAMTS5
ENSG00000175115.13	144.286	-1.28197	0.147535	-8.68924	3.64859e-18	1.90833e-16	chr11	66070271	66244744	+	NA	PACS1		ENSG00000178662.16	12.1253	2.38805	0.708391	3.3711	0.000748695	0.0267998	chr2	165469646	165689407	+	NA	CSRNP3
ENSG00000123892.12	12.9959	3.09699	0.356631	8.68401	3.82049e-18	1.99544e-16	chr11	88113250	88175443	-	NA	RAB38		ENSG00000132300.19	126.925	-0.442404	0.131317	-3.36898	0.000754476	0.0269333	chr2	86106222	86142157	+	NA	PTCD3
ENSG00000100865.15	83.5331	1.69076	0.194841	8.67764	4.04059e-18	2.10745e-16	chr14	102341101	102362916	-	NA	CINP		ENSG00000231940.1	7.50604	-1.73706	0.51557	-3.36921	0.000753853	0.0269333	chr1	233288867	233289447	-	NA	RPS7P3
ENSG00000123685.9	24.0647	2.73208	0.314966	8.6742	4.16453e-18	2.16905e-16	chr1	212686416	212699840	-	NA	BATF3		ENSG00000132182.13	191.338	-0.643601	0.191065	-3.36849	0.000755808	0.0269441	chr3	13316234	13420322	-	NA	NUP210
ENSG00000174371.17	47.7379	3.1464	0.362871	8.67086	4.28883e-18	2.23067e-16	chr1	241847966	241895148	+	NA	EXO1		ENSG00000162419.13	51.3553	-0.47147	0.140012	-3.36734	0.000758966	0.02702	chr1	28668777	28719353	+	NA	GMEB1
ENSG00000126067.12	336.518	1.85702	0.214727	8.64827	5.22843e-18	2.71558e-16	chr1	35599540	35641526	-	NA	PSMB2		ENSG00000235508.3	4.4594	-1.64507	0.488784	-3.36563	0.00076368	0.027151	chr20	45640485	45641370	-	NA	RPS2P7
ENSG00000172292.15	30.5902	1.58259	0.183037	8.64629	5.32012e-18	2.75935e-16	chr2	168456248	168775134	+	NA	CERS6		ENSG00000127804.13	68.2174	-0.540855	0.160722	-3.36515	0.000765021	0.0271619	chr17	2405561	2511891	-	NA	METTL16
ENSG00000125726.11	172.258	2.00328	0.231785	8.64283	5.48371e-18	2.84024e-16	chr19	6583182	6604103	-	NA	CD70		ENSG00000285633.1	6.54232	2.9327	0.871994	3.36321	0.000770409	0.0271779	chr14	25916014	25998805	+	NA	ENSG00000285633
ENSG00000106244.13	254.165	1.16947	0.135458	8.63347	5.95183e-18	3.07842e-16	chr7	99392047	99408597	-	NA	PDAP1		ENSG00000115263.15	4.35491	2.93232	0.871626	3.36419	0.000767673	0.0271779	chr2	162142881	162152404	-	NA	GCG
ENSG00000121691.7	105.118	-1.2073	0.139937	-8.62744	6.27428e-18	3.24069e-16	chr11	34438933	34472060	+	NA	CAT		ENSG00000103043.15	43.8564	-0.58348	0.173443	-3.36411	0.00076792	0.0271779	chr16	70687438	70801160	-	NA	VAC14
ENSG00000136111.14	150.166	2.2722	0.263384	8.62695	6.30119e-18	3.25009e-16	chr13	75283502	75482169	-	NA	TBC1D4		ENSG00000126903.16	30.6182	-0.649771	0.193182	-3.36352	0.00076956	0.0271779	chrX	154487305	154490690	-	NA	SLC10A3
ENSG00000177479.20	178.563	0.879667	0.101972	8.62652	6.32468e-18	3.25769e-16	chr3	48918820	48986382	+	NA	ARIH2		ENSG00000165512.5	25.8761	-1.4158	0.420977	-3.36313	0.000770653	0.0271779	chr10	45000922	45005326	+	NA	ZNF22
ENSG00000011260.14	101.096	1.63216	0.189238	8.62489	6.41558e-18	3.29995e-16	chr17	51260545	51297936	+	NA	UTP18		ENSG00000150275.20	27.8257	1.60169	0.476653	3.36029	0.000778617	0.0273817	chr10	53802770	55627942	-	NA	PCDH15
ENSG00000130520.11	197.882	2.00876	0.232924	8.6241	6.45976e-18	3.31568e-16	chr19	18306235	18323112	-	NA	LSM4		ENSG00000121310.17	65.5767	0.552326	0.164365	3.36036	0.000778417	0.0273817	chr1	52895909	52927212	-	NA	ECHDC2
ENSG00000184992.13	58.3488	1.87464	0.217374	8.62403	6.46396e-18	3.31568e-16	chr12	124993644	125031231	+	NA	BRI3BP		ENSG00000135945.10	60.1232	-0.365011	0.108636	-3.35995	0.000779563	0.0273817	chr2	99400474	99490035	-	NA	REV1
ENSG00000111913.20	184.492	-2.22212	0.25771	-8.62259	6.54581e-18	3.35304e-16	chr6	24804281	25042170	-	NA	RIPOR2		ENSG00000286121.1	4.6239	2.96553	0.882858	3.35901	0.000782224	0.0274019	chr5	91642642	91799234	+	NA	ENSG00000286121
ENSG00000123146.20	154.838	1.31673	0.152721	8.62179	6.59128e-18	3.37169e-16	chr19	14380500	14408725	+	NA	ADGRE5		ENSG00000144644.15	15.9926	2.02642	0.60325	3.35917	0.00078178	0.0274019	chr3	30726196	30894661	-	NA	GADL1
ENSG00000092208.19	35.6792	1.60256	0.185888	8.62111	6.63102e-18	3.38737e-16	chr14	39114284	39136973	+	NA	GEMIN2		ENSG00000136014.12	20.3426	-0.817311	0.243427	-3.35752	0.00078645	0.0275132	chr12	95516559	95551476	-	NA	USP44
ENSG00000100567.13	369.664	2.03709	0.236398	8.6172	6.86094e-18	3.50002e-16	chr14	58244842	58272012	+	NA	PSMA3		ENSG00000072657.10	19.8785	1.64393	0.489804	3.35631	0.000789912	0.0275975	chr12	72087265	72670758	+	NA	TRHDE
ENSG00000139343.11	382.447	2.13235	0.2475	8.61555	6.96075e-18	3.54608e-16	chr12	95858951	95903828	+	NA	SNRPF		ENSG00000144935.17	4.85979	2.59964	0.774642	3.35593	0.000790997	0.0275986	chr3	142724033	142807888	+	NA	TRPC1
ENSG00000112118.20	218.566	1.88554	0.21897	8.61096	7.24496e-18	3.68582e-16	chr6	52264013	52284881	-	NA	MCM3		ENSG00000160050.16	62.3733	0.632419	0.18855	3.35412	0.000796189	0.0276782	chr1	32200594	32205453	+	NA	CCDC28B
ENSG00000087263.17	94.1163	1.02944	0.119578	8.60894	7.37383e-18	3.74627e-16	chr16	56451520	56479104	+	NA	OGFOD1		ENSG00000240682.10	69.7547	-0.467935	0.139486	-3.3547	0.000794504	0.0276782	chr3	129127414	129161063	-	NA	ISY1
ENSG00000101220.18	48.6622	1.76999	0.205633	8.60753	7.4652e-18	3.78752e-16	chr20	3753507	3767781	-	NA	ADISSP		ENSG00000160803.8	26.9186	-0.534369	0.159322	-3.35403	0.000796442	0.0276782	chr1	156035298	156053798	-	NA	UBQLN4
ENSG00000164182.12	108.41	1.46905	0.170682	8.60696	7.50236e-18	3.8012e-16	chr5	60945176	61154531	+	NA	NDUFAF2		ENSG00000174130.13	14.1392	1.23586	0.36858	3.35303	0.000799308	0.0277044	chr4	38822896	38856817	-	NA	TLR6
ENSG00000170606.16	145.303	1.41123	0.163992	8.60547	7.60078e-18	3.84583e-16	chr5	133052012	133106449	+	NA	HSPA4		ENSG00000135736.6	18.1772	-0.756065	0.225465	-3.35336	0.000798369	0.0277044	chr16	57512180	57536571	-	NA	CCDC102A
ENSG00000106268.16	108.227	2.03532	0.236538	8.60464	7.65574e-18	3.86838e-16	chr7	2242225	2251146	+	NA	NUDT1		ENSG00000033050.9	37.2311	-0.778253	0.232258	-3.35081	0.000805765	0.0278914	chr7	151211483	151227205	-	NA	ABCF2
ENSG00000117090.16	96.5803	1.55446	0.180741	8.60051	7.93624e-18	4.00468e-16	chr1	160608105	160647044	-	NA	SLAMF1		ENSG00000286592.2	6.42067	2.66598	0.795813	3.35001	0.000808084	0.027898	chr22	34756675	35002862	-	NA	LINC02885
ENSG00000111728.11	49.274	-2.40958	0.280181	-8.60007	7.96673e-18	4.01463e-16	chr12	22063772	22437041	-	NA	ST8SIA1		ENSG00000181192.12	46.3117	-0.495146	0.147838	-3.34925	0.000810309	0.0279014	chr10	12068953	12123221	+	NA	DHTKD1
ENSG00000100418.8	58.8884	1.91549	0.222824	8.59641	8.22475e-18	4.13905e-16	chr22	41598027	41621043	-	NA	DESI1		ENSG00000261236.8	80.6167	-0.634997	0.189579	-3.34951	0.000809556	0.0279014	chr8	144262044	144291438	-	NA	BOP1
ENSG00000065357.20	295.635	-1.99604	0.232293	-8.59278	8.48926e-18	4.2664e-16	chr12	55927318	55954027	+	NA	DGKA		ENSG00000105656.13	34.9354	-0.689135	0.20584	-3.34792	0.000814218	0.0279993	chr19	18442662	18522116	-	NA	ELL
ENSG00000135205.15	20.3375	-2.52257	0.293637	-8.59076	8.63926e-18	4.33593e-16	chr7	77122433	77329533	+	NA	CCDC146		ENSG00000255109.6	6.69321	2.34039	0.699689	3.3449	0.000823133	0.0281582	chr11	42183291	42253721	-	NA	LINC02740
ENSG00000167984.18	174.398	-3.27101	0.380785	-8.59019	8.68219e-18	4.35161e-16	chr16	3539032	3577403	-	NA	NLRC3		ENSG00000165733.8	137.01	-0.384086	0.114793	-3.34589	0.000820188	0.0281582	chr10	42782794	42834937	+	NA	BMS1
ENSG00000150054.19	42.7749	-2.03695	0.237271	-8.58494	9.08873e-18	4.54925e-16	chr10	28050992	28334486	-	NA	MPP7		ENSG00000168924.15	63.6482	-0.536635	0.160414	-3.34531	0.000821918	0.0281582	chr4	1811478	1856156	-	NA	LETM1
ENSG00000189057.11	40.708	2.97165	0.346253	8.58232	9.29791e-18	4.64771e-16	chr11	59107184	59127412	+	NA	FAM111B		ENSG00000236013.8	5.05033	3.23235	0.966681	3.34376	0.000826502	0.028202	chr6	139976351	140093724	+	NA	LINC02941
ENSG00000105374.10	171.583	4.39011	0.511564	8.58174	9.34483e-18	4.66205e-16	chr19	51371605	51372701	-	NA	NKG7		ENSG00000136891.14	50.0417	-0.562754	0.168301	-3.34374	0.000826562	0.028202	chr9	100302076	100352942	-	NA	TEX10
ENSG00000102898.13	208.378	1.58721	0.184954	8.58166	9.35164e-18	4.66205e-16	chr16	67846881	67872567	+	NA	NUTF2		ENSG00000134709.13	18.4243	1.09982	0.328964	3.34328	0.000827938	0.0282123	chr1	59814785	59876322	+	NA	HOOK1
ENSG00000048162.22	54.8233	2.1655	0.252617	8.57226	1.01472e-17	5.05188e-16	chr5	176383945	176388927	-	NA	NOP16		ENSG00000234967.2	5.60557	2.72915	0.816524	3.3424	0.000830571	0.0282286	chr20	47950796	47954808	+	NA	ENSG00000234967
ENSG00000214194.9	101.294	1.8327	0.213848	8.5701	1.03393e-17	5.14067e-16	chr7	113116717	113118560	-	NA	SMIM30		ENSG00000206072.13	8.46194	2.26075	0.67637	3.34248	0.000830337	0.0282286	chr18	63647578	63726432	+	NA	SERPINB11
ENSG00000162062.15	15.4506	3.68921	0.430506	8.56946	1.03971e-17	5.16249e-16	chr16	2460085	2464963	+	NA	TEDC2		ENSG00000125753.15	162.236	-0.530699	0.158871	-3.34043	0.000836487	0.028393	chr19	45506578	45526989	+	NA	VASP
ENSG00000071539.14	43.9233	2.81495	0.328981	8.55657	1.16275e-17	5.76576e-16	chr5	892883	919357	+	NA	TRIP13		ENSG00000264920.4	39.1576	0.57266	0.171524	3.33866	0.000841828	0.0285373	chr17	47891218	47895844	-	NA	SP2-DT
ENSG00000167881.15	156.115	1.04699	0.122387	8.55478	1.18097e-17	5.84833e-16	chr17	76038774	76072517	-	NA	SRP68		ENSG00000198417.7	42.5006	-1.01398	0.303755	-3.33816	0.000843355	0.0285522	chr16	56657730	56660698	+	NA	MT1F
ENSG00000164733.23	324.635	-1.37902	0.161202	-8.55459	1.18291e-17	5.85012e-16	chr8	11842523	11869533	-	NA	CTSB		ENSG00000176087.16	93.0339	-0.467635	0.140129	-3.33717	0.000846376	0.0286175	chr5	140564445	140569100	+	NA	SLC35A4
ENSG00000099992.16	77.8062	-1.47866	0.172866	-8.55382	1.19078e-17	5.88124e-16	chr22	30291989	30326947	-	NA	TBC1D10A		ENSG00000087263.17	94.1163	-0.350933	0.105173	-3.33671	0.000847754	0.0286272	chr16	56451520	56479104	+	NA	OGFOD1
ENSG00000116815.16	119.286	1.76821	0.206746	8.55258	1.20365e-17	5.93695e-16	chr1	116514533	116571039	-	NA	CD58		ENSG00000083812.13	15.2031	-1.06789	0.320133	-3.33576	0.000850654	0.0286883	chr19	58467055	58475436	+	NA	ZNF324
ENSG00000171552.14	79.3837	2.58553	0.302406	8.54988	1.2322e-17	6.0697e-16	chr20	31664451	31723989	-	NA	BCL2L1		ENSG00000125971.18	7.38764	1.11619	0.33472	3.33469	0.000853958	0.0287258	chr20	34516394	34540958	+	NA	DYNLRB1
ENSG00000134324.12	110.981	-1.26241	0.14775	-8.5442	1.29434e-17	6.36742e-16	chr2	11677594	11827409	+	NA	LPIN1		ENSG00000080854.16	65.7963	-0.83453	0.250257	-3.33469	0.000853947	0.0287258	chr11	133896437	133956968	-	NA	IGSF9B
ENSG00000185885.17	630.848	-1.86251	0.218087	-8.54018	1.34009e-17	6.58377e-16	chr11	310040	315272	+	NA	IFITM1		ENSG00000285605.1	4.28845	2.8287	0.848546	3.33358	0.000857364	0.0287299	chr5	144439203	144468471	-	NA	ENSG00000285605
ENSG00000205937.12	384.756	1.67491	0.196141	8.53935	1.34977e-17	6.62257e-16	chr16	2253115	2268397	-	NA	RNPS1		ENSG00000171560.18	6.68833	2.51461	0.754277	3.3338	0.000856675	0.0287299	chr4	154583125	154590742	-	NA	FGA
ENSG00000129675.16	181.282	-2.2738	0.266298	-8.53858	1.35887e-17	6.65845e-16	chrX	136665546	136780932	-	NA	ARHGEF6		ENSG00000196616.15	11.4674	2.06679	0.619923	3.33394	0.00085624	0.0287299	chr4	99304970	99321401	-	NA	ADH1B
ENSG00000089693.11	181.273	1.6702	0.195868	8.52715	1.50001e-17	7.3404e-16	chr12	6747995	6767475	-	NA	MLF2		ENSG00000104824.18	286.02	-0.467386	0.140277	-3.33187	0.000862641	0.0288583	chr19	38836369	38852347	-	NA	HNRNPL
ENSG00000206053.13	70.344	1.55198	0.182051	8.52496	1.52857e-17	7.47035e-16	chr16	1678255	1702280	+	NA	JPT2		ENSG00000089335.22	42.4701	-0.951786	0.285742	-3.33092	0.000865584	0.0288583	chr19	34677638	34686397	+	NA	ZNF302
ENSG00000172336.5	82.1057	2.02725	0.23806	8.5157	1.65588e-17	8.08193e-16	chr7	100706120	100707486	+	NA	POP7		ENSG00000160593.20	452.824	-0.959239	0.287951	-3.33126	0.000864546	0.0288583	chr11	118193724	118225092	-	NA	JAML
ENSG00000132361.18	59.2915	2.17962	0.256016	8.5136	1.68617e-17	8.21897e-16	chr17	2689385	2712663	-	NA	CLUH		ENSG00000187193.9	6.92847	-1.73375	0.520501	-3.33092	0.000865594	0.0288583	chr16	56682469	56684196	+	NA	MT1X
ENSG00000168884.15	75.7745	1.5223	0.178938	8.50737	1.77919e-17	8.66103e-16	chr4	2741647	2756342	-	NA	TNIP2		ENSG00000028137.19	142.391	-0.856728	0.257316	-3.32948	0.00087009	0.0289714	chr1	12166990	12209228	+	NA	TNFRSF1B
ENSG00000108854.16	107.464	-1.75504	0.20636	-8.50475	1.8199e-17	8.84764e-16	chr17	64542281	64662307	-	NA	SMURF2		ENSG00000236497.2	6.27362	2.9894	0.898216	3.32816	0.000874222	0.0290721	chr1	232727250	232751299	-	NA	LINC01744
ENSG00000198464.14	44.1539	-2.6644	0.31329	-8.5046	1.82228e-17	8.84769e-16	chr19	52297168	52325922	+	NA	ZNF480		ENSG00000180357.10	91.9261	-0.462343	0.13898	-3.32668	0.000878868	0.0291526	chr15	64460577	64686068	+	NA	ZNF609
ENSG00000183431.12	192.567	1.22232	0.143734	8.50406	1.83079e-17	8.87743e-16	chr1	37956974	37990075	-	NA	SF3A3		ENSG00000152413.15	16.7303	-0.722986	0.217346	-3.32643	0.000879652	0.0291526	chr5	79372635	79514134	-	NA	HOMER1
ENSG00000106348.19	32.3926	1.72891	0.203459	8.49762	1.93515e-17	9.37125e-16	chr7	128392276	128409986	-	NA	IMPDH1		ENSG00000220370.1	7.77295	-1.84729	0.555352	-3.32633	0.000879977	0.0291526	chr6	94344736	94344962	+	NA	ENSG00000220370
ENSG00000103035.11	228.829	2.02938	0.239016	8.49056	2.0565e-17	9.94597e-16	chr16	74296813	74306288	+	NA	PSMD7		ENSG00000169508.7	133.077	1.18974	0.357734	3.32577	0.00088176	0.0291678	chr13	99294538	99307399	-	NA	GPR183
ENSG00000136982.6	29.6588	2.47993	0.292201	8.48707	2.11918e-17	1.02358e-15	chr8	119833975	119855894	-	NA	DSCC1		ENSG00000156860.16	119.436	-0.940783	0.282901	-3.32548	0.000882661	0.0291678	chr16	30658430	30670810	+	NA	FBRS
ENSG00000133985.3	64.9669	-1.41354	0.166653	-8.48195	2.2145e-17	1.06824e-15	chr14	70641915	70675366	+	NA	TTC9		ENSG00000187607.16	13.4946	-0.794533	0.239005	-3.32434	0.000886276	0.0292504	chr17	15699576	15720787	+	NA	ZNF286A
ENSG00000181704.12	64.4252	1.2011	0.141629	8.48065	2.23938e-17	1.07884e-15	chrX	68498561	68537282	+	NA	YIPF6		ENSG00000248555.7	4.0367	3.31878	0.998666	3.32322	0.000889855	0.0292812	chr5	90153051	90290078	-	NA	LINC01339
ENSG00000227039.8	20.2743	-3.21756	0.379539	-8.47753	2.30032e-17	1.10677e-15	chr21	44921050	44929680	+	NA	ITGB2-AS1		ENSG00000069275.13	467.759	-0.650588	0.19575	-3.32358	0.000888714	0.0292812	chr1	205712821	205750182	-	NA	NUCKS1
ENSG00000203667.10	48.0522	2.02262	0.238616	8.4765	2.32078e-17	1.11517e-15	chr1	244835615	244845057	+	NA	COX20		ENSG00000160326.14	13.6327	-0.85842	0.258327	-3.323	0.000890556	0.0292812	chr9	133471093	133479127	-	NA	SLC2A6
ENSG00000042088.14	93.4806	1.59702	0.188428	8.47552	2.34022e-17	1.12306e-15	chr14	89954938	90044764	+	NA	TDP1		ENSG00000072310.18	38.0491	-0.569647	0.171533	-3.32093	0.000897191	0.0294625	chr17	17810398	17837002	-	NA	SREBF1
ENSG00000091592.17	196.611	-1.76761	0.208874	-8.46254	2.61623e-17	1.2539e-15	chr17	5499414	5619424	-	NA	NLRP1		ENSG00000228971.4	12.7297	2.25344	0.679235	3.31761	0.00090791	0.0297619	chr1	95510058	95782342	+	NA	LINC02607
ENSG00000163606.11	34.554	-2.03561	0.240658	-8.45851	2.7081e-17	1.29627e-15	chr3	112921204	112975103	-	NA	CD200R1		ENSG00000121067.19	160.325	-0.511498	0.154186	-3.31741	0.000908578	0.0297619	chr17	49598883	49678163	-	NA	SPOP
ENSG00000161835.11	19.1088	2.56043	0.302893	8.45325	2.83305e-17	1.35433e-15	chr12	52006945	52015889	+	NA	TAMALIN		ENSG00000104321.11	8.84806	2.01114	0.60635	3.3168	0.000910541	0.029781	chr8	72019916	72075584	-	NA	TRPA1
ENSG00000067225.21	1131.41	1.53829	0.182005	8.4519	2.86601e-17	1.36834e-15	chr15	72199028	72231819	-	NA	PKM		ENSG00000165113.13	12.272	1.30077	0.392286	3.31588	0.000913544	0.029781	chr9	83739424	83829516	-	NA	GKAP1
ENSG00000117586.11	71.5892	3.50634	0.41551	8.43864	3.21042e-17	1.53081e-15	chr1	173183730	173207331	-	NA	TNFSF4		ENSG00000166888.12	248.184	-0.369893	0.111549	-3.31597	0.000913264	0.029781	chr12	57095407	57132139	-	NA	STAT6
ENSG00000170873.19	59.5305	2.12588	0.251989	8.43639	3.27296e-17	1.55863e-15	chr8	124550783	124728473	-	NA	MTSS1		ENSG00000178951.9	169.845	-1.07463	0.32409	-3.31583	0.000913701	0.029781	chr19	4043302	4066899	-	NA	ZBTB7A
ENSG00000159147.18	43.5724	1.79896	0.213267	8.43523	3.30549e-17	1.57211e-15	chr21	33559541	33588706	-	NA	DONSON		ENSG00000253967.1	4.47586	2.64449	0.79776	3.31489	0.000916785	0.0298444	chr8	70471133	70485687	+	NA	LINC03020
ENSG00000137101.14	34.0458	3.85833	0.457592	8.43181	3.40352e-17	1.61667e-15	chr9	35609981	35646810	-	NA	CD72		ENSG00000250910.8	9.96214	1.70947	0.516416	3.31026	0.000932086	0.03023	chr4	155173715	155381694	+	NA	MAP9-AS1
ENSG00000073605.19	48.1965	-1.74397	0.206883	-8.42976	3.46376e-17	1.64319e-15	chr17	39904594	39919854	-	NA	GSDMB		ENSG00000088836.14	5.39555	-1.60873	0.485935	-3.31058	0.000931028	0.03023	chr20	3227416	3239559	-	NA	SLC4A11
ENSG00000174749.6	71.1726	1.29053	0.153161	8.42595	3.57831e-17	1.69537e-15	chr4	112145453	112195256	+	NA	FAM241A		ENSG00000104427.13	13.5098	0.982015	0.296751	3.30922	0.000935552	0.0302851	chr8	78666049	78719765	+	NA	ZC2HC1A
ENSG00000081307.15	102.094	1.31862	0.156519	8.42464	3.61875e-17	1.71235e-15	chr3	132654445	132679794	+	NA	UBA5		ENSG00000227615.1	88.8438	-2.07849	0.628121	-3.30906	0.000936094	0.0302851	chr11	74745715	74746114	-	NA	ENSG00000227615
ENSG00000142864.15	568.895	2.03394	0.241432	8.42448	3.62364e-17	1.71249e-15	chr1	67407809	67430415	-	NA	SERBP1		ENSG00000280048.1	8.2943	2.09411	0.6338	3.30405	0.000952982	0.0305303	chr15	96112627	96116051	-	NA	ENSG00000280048
ENSG00000167528.13	39.3079	-2.08819	0.24788	-8.42422	3.63151e-17	1.71404e-15	chr12	48337179	48351414	-	NA	ZNF641		ENSG00000147894.17	26.3175	0.690235	0.208779	3.30605	0.000946203	0.0305303	chr9	27535639	27573866	-	NA	C9orf72
ENSG00000198890.9	33.3046	1.69538	0.201294	8.4224	3.68847e-17	1.73872e-15	chr1	107056673	107067636	+	NA	PRMT6		ENSG00000143190.23	61.7487	-0.49575	0.150026	-3.30443	0.000951698	0.0305303	chr1	167220875	167427345	+	NA	POU2F1
ENSG00000118308.16	138.094	-1.60379	0.19045	-8.42105	3.73131e-17	1.75669e-15	chr12	25004341	25108335	+	NA	IRAG2		ENSG00000151849.16	45.843	-0.614292	0.185857	-3.30519	0.00094911	0.0305303	chr13	24882278	24922889	-	NA	CENPJ
ENSG00000133641.18	43.2481	1.62933	0.193525	8.41922	3.79013e-17	1.78213e-15	chr12	88033845	88050160	+	NA	C12orf29		ENSG00000131759.18	25.7521	-1.27734	0.386525	-3.30468	0.000950839	0.0305303	chr17	40309179	40357643	+	NA	RARA
ENSG00000164430.17	57.5716	1.58691	0.188562	8.41583	3.9011e-17	1.83199e-15	chr6	73413514	73452297	-	NA	CGAS		ENSG00000198042.11	54.9945	-0.434084	0.131444	-3.30242	0.000958542	0.0306579	chr8	33485181	33501262	+	NA	MAK16
ENSG00000145293.17	65.1681	1.69714	0.201922	8.40494	4.28075e-17	2.00775e-15	chr4	82430589	82461177	+	NA	ENOPH1		ENSG00000106723.17	51.6703	-0.520473	0.157614	-3.3022	0.0009593	0.0306579	chr9	88388429	88478694	+	NA	SPIN1
ENSG00000168827.15	109.856	0.916342	0.109041	8.40361	4.32965e-17	2.02813e-15	chr3	158644526	158695581	+	NA	GFM1		ENSG00000163576.18	9.96723	2.28552	0.692225	3.3017	0.000961005	0.0306611	chr3	19879471	19947025	-	NA	EFHB
ENSG00000106355.10	286.077	1.918	0.228262	8.40261	4.36655e-17	2.04284e-15	chr7	32485337	32495283	-	NA	LSM5		ENSG00000085415.16	62.8989	-0.386075	0.11694	-3.30149	0.000961739	0.0306611	chr18	12947132	12987536	+	NA	SEH1L
ENSG00000132963.9	929.463	2.07685	0.247287	8.39854	4.52051e-17	2.11222e-15	chr13	28659064	28678959	+	NA	POMP		ENSG00000176946.13	60.539	-0.518932	0.157238	-3.30029	0.000965836	0.0307544	chr2	241584404	241637158	-	NA	THAP4
ENSG00000099194.6	96.5086	1.48453	0.176785	8.3974	4.56467e-17	2.13018e-15	chr10	100347232	100364826	+	NA	SCD		ENSG00000234663.7	63.2155	0.50348	0.152598	3.2994	0.000968934	0.0308156	chr2	181086075	181409321	+	NA	LINC01934
ENSG00000029639.11	65.846	1.53053	0.182287	8.39627	4.6088e-17	2.14808e-15	chr6	155256133	155314493	-	NA	TFB1M		ENSG00000104687.14	81.3204	-0.563947	0.170967	-3.29857	0.000971775	0.0308416	chr8	30678065	30727846	-	NA	GSR
ENSG00000215068.10	36.7312	-2.2528	0.26835	-8.395	4.65912e-17	2.16882e-15	chr5	43041571	43064272	+	NA	ANXA2R-AS1		ENSG00000179361.18	43.9134	-0.799143	0.242276	-3.29848	0.0009721	0.0308416	chr15	74541205	74598131	+	NA	ARID3B
ENSG00000114480.13	41.9925	1.82913	0.217915	8.39376	4.70826e-17	2.18896e-15	chr3	81489702	81761645	-	NA	GBE1		ENSG00000214929.4	8.24264	2.44545	0.741796	3.29666	0.000978405	0.0309098	chr9	81988771	81995253	+	NA	SPATA31D1
ENSG00000095002.15	96.6839	1.2121	0.144464	8.39033	4.84788e-17	2.25106e-15	chr2	47403066	47663146	+	NA	MSH2		ENSG00000204843.13	56.3558	-0.40204	0.121926	-3.29742	0.000975773	0.0309098	chr2	74361153	74392087	-	NA	DCTN1
ENSG00000165244.7	21.84	2.32198	0.276883	8.38614	5.02356e-17	2.32957e-15	chr9	96385940	96418370	-	NA	ZNF367		ENSG00000087152.16	45.0252	-0.480419	0.145735	-3.29653	0.000978865	0.0309098	chr17	44191804	44200113	-	NA	ATXN7L3
ENSG00000113648.17	319.726	1.09439	0.130501	8.386	5.02947e-17	2.32957e-15	chr5	135334380	135399914	-	NA	MACROH2A1		ENSG00000105063.19	113.832	-0.514829	0.156174	-3.2965	0.000978963	0.0309098	chr19	55229778	55259017	-	NA	PPP6R1
ENSG00000225783.9	155.486	-2.25255	0.269038	-8.37261	5.63539e-17	2.60698e-15	chr22	26646410	26676475	+	NA	MIAT		ENSG00000280953.2	9.70736	2.15754	0.654701	3.29545	0.000982634	0.0309884	chr10	128181031	128317726	+	NA	LINC01163
ENSG00000025772.8	63.9757	1.83144	0.218753	8.37219	5.65551e-17	2.61304e-15	chr20	44942129	44960397	-	NA	TOMM34		ENSG00000151338.21	31.3026	1.69082	0.513173	3.29483	0.000984816	0.0310199	chr14	37197893	37579125	+	NA	MIPOL1
ENSG00000117054.15	161.153	1.12897	0.13492	8.36775	5.87303e-17	2.71018e-15	chr1	75724430	75787575	+	NA	ACADM		ENSG00000234264.1	4.53245	2.64086	0.802288	3.29167	0.000995951	0.0312955	chr1	68496675	68538627	+	NA	DEPDC1-AS1
ENSG00000212232.1	19.3902	3.36658	0.402482	8.36454	6.03511e-17	2.78153e-15	chr20	17962709	17962946	-	NA	SNORD17		ENSG00000249330.3	6.87448	2.55951	0.777772	3.29083	0.000998921	0.0313322	chr4	46390254	46510194	+	NA	ENSG00000249330
ENSG00000184162.15	51.7528	2.07059	0.247636	8.36144	6.19583e-17	2.85207e-15	chr19	19201408	19203414	-	NA	NR2C2AP		ENSG00000164796.18	33.9116	1.91941	0.583295	3.29064	0.000999597	0.0313322	chr8	112222927	113436939	-	NA	CSMD3
ENSG00000103342.13	221.815	1.20168	0.143858	8.35322	6.6427e-17	3.054e-15	chr16	11868127	11916082	-	NA	GSPT1		ENSG00000218018.4	12.9425	1.48242	0.450539	3.29033	0.0010007	0.0313322	chr20	57376880	57393062	-	NA	RBM38-AS1
ENSG00000185404.17	97.5305	-1.24084	0.148578	-8.3514	6.74583e-17	3.09759e-15	chr2	230327183	230403732	+	NA	SP140L		ENSG00000197081.16	528.709	-1.45776	0.443089	-3.28999	0.0010019	0.0313322	chr6	159969081	160113507	+	NA	IGF2R
ENSG00000139182.15	156.831	-1.20087	0.143814	-8.35013	6.81877e-17	3.12723e-15	chr12	7129697	7158945	+	NA	CLSTN3		ENSG00000168743.13	10.585	1.8688	0.568142	3.28933	0.00100428	0.0313694	chr4	105894774	106004027	+	NA	NPNT
ENSG00000086061.16	453.302	1.95465	0.234126	8.34869	6.90235e-17	3.16167e-15	chr9	33025272	33039907	+	NA	DNAJA1		ENSG00000139180.11	36.2762	-0.799749	0.243206	-3.28836	0.00100771	0.0314392	chr12	4649094	4694317	+	NA	NDUFA9
ENSG00000137713.16	62.4767	1.35632	0.16248	8.3476	6.96619e-17	3.18699e-15	chr11	111726907	111766389	-	NA	PPP2R1B		ENSG00000261336.1	5.35391	2.7354	0.832738	3.28482	0.00102046	0.031799	chr16	47565089	47566884	-	NA	EIF4BP5
ENSG00000179841.8	20.892	-2.27607	0.272667	-8.34743	6.97615e-17	3.18763e-15	chr14	64465498	64474503	+	NA	AKAP5		ENSG00000266944.1	4.81614	-1.74786	0.532484	-3.28247	0.00102902	0.0320277	chr19	3130716	3131398	+	NA	ENSG00000266944
ENSG00000137628.18	61.5442	-1.36095	0.163074	-8.34561	7.08487e-17	3.23334e-15	chr4	168216290	168318883	-	NA	DDX60		ENSG00000134882.16	122.73	-0.481336	0.146728	-3.28046	0.00103637	0.0321801	chr13	99200773	99386504	+	NA	UBAC2
ENSG00000227218.7	24.11	-3.71195	0.444837	-8.34453	7.14966e-17	3.25892e-15	chr9	127934502	127940952	+	NA	ENSG00000227218		ENSG00000185641.6	10.244	-1.79487	0.547106	-3.28065	0.00103567	0.0321801	chr5	116051916	116052289	-	NA	ENSG00000185641
ENSG00000097021.21	66.1501	2.07846	0.249159	8.34189	7.3111e-17	3.32843e-15	chr1	6264268	6393767	-	NA	ACOT7		ENSG00000165192.14	6.52329	2.80752	0.855944	3.28003	0.00103797	0.0321919	chrX	15281696	15315640	-	NA	ASB11
ENSG00000153044.10	48.507	2.10114	0.251902	8.34113	7.35838e-17	3.34586e-15	chr5	69189573	69210357	+	NA	CENPH		ENSG00000170681.7	8.66042	1.99344	0.608659	3.27514	0.00105609	0.0325172	chr9	100578078	100588389	+	NA	CAVIN4
ENSG00000143727.16	248.511	1.79236	0.21492	8.33966	7.45048e-17	3.38361e-15	chr2	264139	278283	+	NA	ACP1		ENSG00000163393.13	8.31943	1.97878	0.604244	3.2748	0.00105738	0.0325172	chr1	115976512	116070054	+	NA	SLC22A15
ENSG00000256862.5	56.5579	-2.22045	0.266394	-8.33521	7.73637e-17	3.50916e-15	chr12	3871578	3910385	+	NA	PARP11-AS1		ENSG00000186103.5	10.6485	1.88772	0.576538	3.27424	0.00105947	0.0325172	chr3	121567948	121590622	+	NA	ARGFX
ENSG00000147224.13	149.492	1.17912	0.141495	8.33325	7.86507e-17	3.5632e-15	chrX	107628427	107651993	+	NA	PRPS1		ENSG00000108349.17	117.437	-0.46315	0.141381	-3.27589	0.00105329	0.0325172	chr17	40140317	40172171	+	NA	CASC3
ENSG00000127824.15	206.714	1.93697	0.23253	8.32996	8.08698e-17	3.65928e-15	chr2	219249709	219277902	-	NA	TUBA4A		ENSG00000134644.16	138.055	-0.529166	0.161565	-3.27526	0.00105563	0.0325172	chr1	30931505	31065991	-	NA	PUM1
ENSG00000143870.13	273.853	2.52403	0.303077	8.32801	8.22151e-17	3.71564e-15	chr2	10783390	10837977	-	NA	PDIA6		ENSG00000088247.19	307.746	-0.533221	0.162855	-3.2742	0.00105962	0.0325172	chr19	6413101	6424811	-	NA	KHSRP
ENSG00000165475.15	30.7585	-1.60929	0.193252	-8.32742	8.26258e-17	3.72968e-15	chr13	20403665	20525873	-	NA	CRYL1		ENSG00000182552.15	22.3084	-0.545482	0.166569	-3.27481	0.00105733	0.0325172	chr4	183639634	183659203	-	NA	RWDD4
ENSG00000094880.11	70.7282	1.59885	0.192051	8.32511	8.42536e-17	3.79855e-15	chr5	138187649	138213343	-	NA	CDC23		ENSG00000043462.13	419.482	-0.656509	0.200509	-3.27421	0.0010596	0.0325172	chr5	170246232	170297815	-	NA	LCP2
ENSG00000160179.19	44.0391	-1.73548	0.208566	-8.32101	8.72159e-17	3.92735e-15	chr21	42199688	42297244	+	NA	ABCG1		ENSG00000196923.14	17.3245	-0.844357	0.257832	-3.27483	0.00105725	0.0325172	chr5	177483393	177497606	-	NA	PDLIM7
ENSG00000143891.17	113.115	1.80913	0.217457	8.31949	8.83439e-17	3.97334e-15	chr2	38666080	38741237	+	NA	GALM		ENSG00000136877.15	79.543	-0.469406	0.143419	-3.27296	0.00106427	0.0325895	chr9	127794596	127814327	+	NA	FPGS
ENSG00000103591.13	101.916	1.01534	0.122107	8.3152	9.15943e-17	4.11456e-15	chr15	67200666	67255195	-	NA	AAGAB		ENSG00000183688.4	193.617	-1.4381	0.43944	-3.27258	0.0010657	0.0325895	chr17	439977	445939	-	NA	RFLNB
ENSG00000143771.12	186.936	2.20825	0.265671	8.31198	9.41185e-17	4.22286e-15	chr1	224356857	224379459	+	NA	CNIH4		ENSG00000258028.3	16.2912	1.81794	0.555616	3.27193	0.00106816	0.0326268	chr14	28936888	29372406	+	NA	ENSG00000258028
ENSG00000153283.13	726.022	-2.11056	0.254055	-8.30748	9.77555e-17	4.38077e-15	chr3	111292718	111665750	+	NA	CD96		ENSG00000251680.6	16.912	1.75924	0.538243	3.26849	0.00108124	0.0328755	chr5	129500360	129905917	-	NA	ENSG00000251680
ENSG00000100220.12	174.758	1.60845	0.193637	8.30652	9.85536e-17	4.41122e-15	chr22	32387581	32412248	-	NA	RTCB		ENSG00000163322.14	24.2715	0.742627	0.227323	3.26683	0.00108758	0.0328755	chr4	83459516	83523348	-	NA	ABRAXAS1
ENSG00000138018.19	54.6386	1.79241	0.21597	8.29938	1.04658e-16	4.67881e-15	chr2	26308546	26395885	+	NA	SELENOI		ENSG00000140650.13	70.9594	-0.41678	0.127566	-3.26716	0.00108632	0.0328755	chr16	8788822	8862534	+	NA	PMM2
ENSG00000143314.12	172.47	1.73084	0.208741	8.29178	1.11569e-16	4.98182e-15	chr1	156737302	156741590	-	NA	MRPL24		ENSG00000166133.18	34.5567	-0.493639	0.151093	-3.26712	0.00108647	0.0328755	chr15	40569298	40574949	+	NA	RPUSD2
ENSG00000185627.19	224.454	1.6052	0.193673	8.2882	1.14979e-16	5.12791e-15	chr11	236965	252984	+	NA	PSMD13		ENSG00000115239.24	45.7741	-0.53171	0.162734	-3.26736	0.00108554	0.0328755	chr2	53532671	53860160	-	NA	ASB3
ENSG00000163519.14	168.503	-2.18193	0.263287	-8.28727	1.15877e-16	5.16179e-15	chr3	108822769	108855005	+	NA	TRAT1		ENSG00000105397.15	89.7552	-0.560083	0.171424	-3.26724	0.00108602	0.0328755	chr19	10350532	10380608	-	NA	TYK2
ENSG00000106462.12	144.898	1.5797	0.190706	8.2834	1.19709e-16	5.32613e-15	chr7	148807256	148884321	-	NA	EZH2		ENSG00000121716.21	25.0188	-0.842515	0.257868	-3.26723	0.00108605	0.0328755	chr7	100352175	100367831	+	NA	PILRB
ENSG00000126453.11	50.2399	1.83632	0.221812	8.27872	1.24507e-16	5.53298e-15	chr19	49665141	49673916	+	NA	BCL2L12		ENSG00000128739.23	16.697	-0.924573	0.282839	-3.2689	0.00107966	0.0328755	chr15	24823636	24978723	+	NA	SNRPN
ENSG00000134321.13	33.7279	-1.90067	0.229647	-8.27647	1.26876e-16	5.63154e-15	chr2	6865556	6898239	+	NA	RSAD2		ENSG00000151611.17	34.519	0.552927	0.169308	3.26581	0.00109153	0.0328811	chr4	145599041	145660033	+	NA	MMAA
ENSG00000092470.12	60.4008	1.80694	0.218361	8.27502	1.28431e-16	5.69376e-15	chr15	43826979	43868412	+	NA	WDR76		ENSG00000230629.2	21.1834	-1.91836	0.587319	-3.26629	0.00108966	0.0328811	chrX	70962963	70963293	+	NA	RPS23P8
ENSG00000140968.12	87.2307	3.47056	0.419534	8.27242	1.31272e-16	5.81282e-15	chr16	85899115	85922606	+	NA	IRF8		ENSG00000156234.8	63.5785	1.06249	0.325385	3.26535	0.0010933	0.0328968	chr4	77511752	77611834	+	NA	CXCL13
ENSG00000074842.8	182.982	2.21677	0.268089	8.2688	1.35319e-16	5.9849e-15	chr19	4641373	4670362	-	NA	MYDGF		ENSG00000089154.11	133.162	-0.437022	0.133896	-3.2639	0.0010989	0.0329232	chr12	120127201	120194715	-	NA	GCN1
ENSG00000111615.14	145.941	1.31592	0.15924	8.26373	1.41195e-16	6.23739e-15	chr12	75490862	75511636	-	NA	KRR1		ENSG00000101104.13	33.6306	-0.608651	0.186471	-3.26404	0.00109834	0.0329232	chr20	44910059	44959035	+	NA	PABPC1L
ENSG00000137814.12	46.7572	1.8152	0.219731	8.26102	1.44433e-16	6.37286e-15	chr15	42548827	42569994	+	NA	HAUS2		ENSG00000007968.7	36.0807	-0.729862	0.223622	-3.26382	0.0010992	0.0329232	chr1	23506437	23531233	-	NA	E2F2
ENSG00000085760.15	75.0692	1.54727	0.187306	8.26062	1.44913e-16	6.38646e-15	chr2	55236594	55269347	-	NA	MTIF2		ENSG00000144339.12	6.93478	2.22547	0.682427	3.26111	0.00110978	0.0329768	chr2	191949042	192194933	-	NA	TMEFF2
ENSG00000105173.14	25.1686	2.04198	0.247421	8.25306	1.54389e-16	6.79602e-15	chr19	29811990	29824312	+	NA	CCNE1		ENSG00000223812.8	17.8889	1.66132	0.50935	3.26164	0.00110769	0.0329768	chr3	191425492	191591097	+	NA	PYDC2-AS1
ENSG00000109606.13	179.827	1.57952	0.19139	8.25287	1.54638e-16	6.79896e-15	chr4	24517440	24584554	-	NA	DHX15		ENSG00000168710.18	111.832	-0.50229	0.154023	-3.26113	0.00110968	0.0329768	chr1	109984764	110023742	+	NA	AHCYL1
ENSG00000213341.11	57.7028	1.36582	0.165519	8.25173	1.56115e-16	6.85581e-15	chr10	100188299	100229596	-	NA	CHUK		ENSG00000140332.18	175.784	-0.587769	0.180183	-3.26206	0.00110607	0.0329768	chr15	70047789	70098176	-	NA	TLE3
ENSG00000143476.18	78.1629	2.89003	0.350288	8.25044	1.57807e-16	6.92194e-15	chr1	212035552	212107400	+	NA	DTL		ENSG00000006831.10	50.3204	-0.602046	0.184592	-3.26149	0.00110828	0.0329768	chr12	1688573	1788674	+	NA	ADIPOR2
ENSG00000204954.10	42.1437	1.77887	0.215618	8.25008	1.58289e-16	6.93494e-15	chr12	103940762	103965708	-	NA	UQCC6		ENSG00000138640.15	38.2956	1.19405	0.366259	3.26013	0.00111362	0.0330534	chr4	88725954	89111398	-	NA	FAM13A
ENSG00000177697.19	40.2916	1.68073	0.203743	8.24929	1.59341e-16	6.96661e-15	chr11	832886	839831	+	NA	CD151		ENSG00000104760.17	4.86233	2.7512	0.844908	3.25621	0.0011291	0.033253	chr8	17864379	17910365	-	NA	FGL1
ENSG00000041357.16	506.551	1.52773	0.185196	8.24925	1.59386e-16	6.96661e-15	chr15	78540404	78552417	+	NA	PSMA4		ENSG00000240086.7	19.0808	1.76745	0.542774	3.25632	0.00112866	0.033253	chr3	135138468	135439888	-	NA	ENSG00000240086
ENSG00000188229.6	138.955	1.85321	0.224745	8.24583	1.64024e-16	7.16089e-15	chr9	137241286	137243707	+	NA	TUBB4B		ENSG00000115590.14	13.073	1.39289	0.42763	3.25723	0.00112506	0.033253	chr2	101991959	102028544	+	NA	IL1R2
ENSG00000161980.6	164.885	2.17919	0.264463	8.24005	1.72139e-16	7.50639e-15	chr16	46406	53608	-	NA	POLR3K		ENSG00000008256.17	10.8962	1.36377	0.418777	3.25655	0.00112776	0.033253	chr7	6161778	6272644	-	NA	CYTH3
ENSG00000167986.15	229.04	0.629434	0.0764649	8.23167	1.84615e-16	8.04101e-15	chr11	61299450	61342596	-	NA	DDB1		ENSG00000142192.22	61.6263	0.668975	0.205373	3.25737	0.00112452	0.033253	chr21	25880534	26171128	-	NA	APP
ENSG00000071655.18	49.5348	1.38798	0.168718	8.22659	1.92625e-16	8.38011e-15	chr19	1573595	1592865	-	NA	MBD3		ENSG00000087086.15	4504.7	-0.809225	0.24852	-3.25618	0.00112922	0.033253	chr19	48965308	48966879	+	NA	FTL
ENSG00000151465.14	301.501	1.95228	0.237487	8.22056	2.02561e-16	8.80206e-15	chr10	12195964	12250589	+	NA	CDC123		ENSG00000100055.21	104.794	-0.943676	0.289807	-3.25622	0.00112905	0.033253	chr22	37282026	37315341	+	NA	CYTH4
ENSG00000163950.13	148.729	1.83048	0.222718	8.21884	2.05481e-16	8.90814e-15	chr4	1692730	1712344	-	NA	SLBP		ENSG00000188107.15	23.8961	1.58724	0.487517	3.25576	0.00113091	0.0332654	chr6	63719979	65707226	-	NA	EYS
ENSG00000163636.11	189.654	1.53878	0.187223	8.21898	2.05246e-16	8.90814e-15	chr3	64010549	64024010	-	NA	PSMD6		ENSG00000117713.21	216.298	-0.703277	0.216148	-3.25369	0.00113917	0.033471	chr1	26693235	26782104	+	NA	ARID1A
ENSG00000115875.19	475.012	1.74943	0.212949	8.21528	2.11674e-16	9.166e-15	chr2	38743598	38751494	-	NA	SRSF7		ENSG00000279204.1	4.95688	2.26194	0.695282	3.25327	0.00114086	0.033483	chr5	159106379	159108617	+	NA	ENSG00000279204
ENSG00000125629.16	79.2266	1.44639	0.176065	8.21508	2.12018e-16	9.17021e-15	chr2	118088451	118110997	+	NA	INSIG2		ENSG00000135374.11	12.537	1.88159	0.578904	3.25027	0.00115296	0.0338004	chr11	34478790	34525193	-	NA	ELF5
ENSG00000185721.13	141.434	1.67065	0.203369	8.21486	2.12412e-16	9.17659e-15	chr22	31399603	31530634	+	NA	DRG1		ENSG00000205593.12	17.3072	-1.09265	0.336301	-3.24904	0.00115796	0.0339092	chr22	50309029	50327012	-	NA	DENND6B
ENSG00000168610.16	262.46	1.22598	0.149282	8.21248	2.16668e-16	9.3496e-15	chr17	42313323	42388540	-	NA	STAT3		ENSG00000289192.1	7.004	1.99814	0.615089	3.24854	0.00115998	0.0339304	chr1	101964792	101967614	-	NA	ENSG00000289192
ENSG00000123562.18	142.661	2.1795	0.265491	8.20932	2.22442e-16	9.58767e-15	chrX	103675495	103688158	-	NA	MORF4L2		ENSG00000078114.19	29.1519	1.51794	0.46783	3.24465	0.00117595	0.0341688	chr10	20779972	21293011	-	NA	NEBL
ENSG00000129696.13	38.6708	2.00432	0.244228	8.20677	2.27212e-16	9.78192e-15	chr8	33473385	33513185	-	NA	TTI2		ENSG00000272886.6	108.836	-0.469473	0.144648	-3.24563	0.00117191	0.0341688	chr3	53283428	53347586	-	NA	DCP1A
ENSG00000156802.13	124.33	1.67802	0.204519	8.20469	2.31188e-16	9.94161e-15	chr8	123319849	123416350	-	NA	ATAD2		ENSG00000169241.19	81.4475	-0.575657	0.177392	-3.24512	0.00117402	0.0341688	chr1	155135343	155138857	+	NA	SLC50A1
ENSG00000095319.14	95.8218	1.00365	0.122333	8.20425	2.32027e-16	9.96617e-15	chr9	128947698	129007096	+	NA	NUP188		ENSG00000077585.14	14.9864	-0.763979	0.235404	-3.2454	0.00117285	0.0341688	chr1	236142504	236221865	+	NA	GPR137B
ENSG00000120158.12	41.6865	1.13725	0.138637	8.2031	2.34262e-16	1.00506e-14	chr9	4792943	4885917	+	NA	RCL1		ENSG00000211747.3	43.4627	0.989214	0.304962	3.24373	0.00117974	0.0342412	chr7	142626648	142627399	+	NA	TRBV20-1
ENSG00000133706.20	245.81	0.723422	0.0881967	8.20237	2.35684e-16	1.01e-14	chr5	146110565	146182696	-	NA	LARS1		ENSG00000198939.8	5.57106	2.18633	0.674145	3.24312	0.00118228	0.0342768	chr5	178895897	178933212	+	NA	ZFP2
ENSG00000100401.21	111.18	1.24947	0.152368	8.20036	2.39667e-16	1.02588e-14	chr22	41244778	41286187	-	NA	RANGAP1		ENSG00000143674.11	15.0113	1.49209	0.460189	3.24234	0.00118552	0.0342826	chr1	233327723	233385148	+	NA	MAP3K21
ENSG00000205744.10	118.611	-1.62441	0.19812	-8.19911	2.42175e-16	1.03543e-14	chr19	6467206	6482557	-	NA	DENND1C		ENSG00000133704.10	57.4264	-0.488813	0.150768	-3.24216	0.00118627	0.0342826	chr12	30628987	30695869	-	NA	IPO8
ENSG00000077348.10	68.296	1.48031	0.180568	8.19806	2.44303e-16	1.04333e-14	chr19	41386370	41397362	-	NA	EXOSC5		ENSG00000122678.17	32.776	-0.755367	0.233007	-3.24182	0.0011877	0.0342826	chr7	44072061	44082530	-	NA	POLM
ENSG00000063241.8	57.04	1.25875	0.153547	8.19785	2.4472e-16	1.04391e-14	chr19	55452984	55462343	-	NA	ISOC2		ENSG00000171813.14	6.40128	-1.69372	0.52244	-3.24195	0.00118716	0.0342826	chr10	132397167	132417859	+	NA	PWWP2B
ENSG00000130816.17	314.912	0.986067	0.120531	8.18103	2.81437e-16	1.19917e-14	chr19	10133341	10231286	-	NA	DNMT1		ENSG00000173786.17	87.0841	-0.339301	0.104705	-3.24053	0.00119306	0.0343996	chr17	41966762	41977740	+	NA	CNP
ENSG00000178977.4	47.3198	-2.28934	0.280196	-8.1705	3.07109e-16	1.30706e-14	chr17	8220623	8224043	-	NA	LINC00324		ENSG00000169020.10	32.9079	-1.63572	0.504858	-3.23996	0.00119547	0.0344096	chr4	672435	674330	-	NA	ATP5ME
ENSG00000112149.10	79.7422	2.04592	0.250441	8.16929	3.10217e-16	1.31878e-14	chr6	14117255	14136918	+	NA	CD83		ENSG00000077235.18	82.9753	-0.509593	0.157368	-3.23823	0.00120272	0.0344884	chr16	27459554	27549913	-	NA	GTF3C1
ENSG00000140307.11	268.926	1.68083	0.205791	8.16767	3.14406e-16	1.33506e-14	chr15	59638061	59657541	-	NA	GTF2A2		ENSG00000090621.15	147.824	-1.00009	0.308833	-3.23829	0.0012025	0.0344884	chr1	39560708	39576790	-	NA	PABPC4
ENSG00000153140.9	98.2768	1.71649	0.210352	8.1601	3.34754e-16	1.41984e-14	chr5	90392256	90409766	-	NA	CETN3		ENSG00000102468.11	7.70515	2.02666	0.626032	3.2373	0.00120665	0.0344901	chr13	46831545	46897076	-	NA	HTR2A
ENSG00000088833.18	126.76	1.46482	0.179591	8.15639	3.45174e-16	1.46238e-14	chr20	1442161	1473842	-	NA	NSFL1C		ENSG00000106105.15	155.807	-0.584728	0.180596	-3.23777	0.00120466	0.0344901	chr7	30580532	30634033	+	NA	GARS1
ENSG00000065328.17	79.6409	2.86223	0.350958	8.15548	3.478e-16	1.47183e-14	chr10	13161557	13211110	+	NA	MCM10		ENSG00000233276.9	45.8268	1.19104	0.368008	3.23645	0.00121027	0.034519	chr3	49357173	49358605	-	NA	GPX1
ENSG00000113552.16	73.4466	1.58937	0.194892	8.1551	3.48894e-16	1.47478e-14	chr5	141991748	142013041	-	NA	GNPDA1		ENSG00000219200.12	12.9854	0.830169	0.256508	3.23643	0.00121036	0.034519	chr17	7012416	7014532	+	NA	RNASEK
ENSG00000147586.10	46.7454	2.20628	0.270549	8.15483	3.49659e-16	1.47634e-14	chr8	79918716	80030289	-	NA	MRPS28		ENSG00000062485.19	144.752	-0.420072	0.129816	-3.23591	0.00121255	0.0345439	chr12	56271698	56300391	-	NA	CS
ENSG00000121579.14	153.697	1.85988	0.228411	8.1427	3.86563e-16	1.63031e-14	chr3	113716457	113746300	-	NA	NAA50		ENSG00000126088.14	127.47	0.544248	0.168227	3.2352	0.00121558	0.0345926	chr1	45010949	45015575	+	NA	UROD
ENSG00000172005.11	127.553	-2.45649	0.30174	-8.1411	3.91688e-16	1.65005e-14	chr2	95025676	95053992	+	NA	MAL		ENSG00000109686.20	19.7174	1.76133	0.544697	3.23359	0.00122243	0.0347498	chr4	151102750	151325605	-	NA	SH3D19
ENSG00000171497.5	78.6841	1.96955	0.241939	8.14066	3.93115e-16	1.65419e-14	chr4	158709126	158723396	-	NA	PPID		ENSG00000086712.13	49.9215	-0.465066	0.143899	-3.23188	0.00122977	0.0347713	chrX	16786431	16844519	+	NA	TXLNG
ENSG00000156697.13	47.3798	1.57408	0.193436	8.13746	4.03654e-16	1.69662e-14	chrX	129906120	129929761	+	NA	UTP14A		ENSG00000143772.11	77.9781	-0.699204	0.216367	-3.23157	0.00123114	0.0347713	chr1	226631689	226739323	-	NA	ITPKB
ENSG00000166432.16	17.9067	-2.53468	0.311543	-8.13589	4.08908e-16	1.71677e-14	chrX	101882287	101932031	-	NA	ZMAT1		ENSG00000153283.13	726.022	-0.822626	0.254454	-3.23291	0.00122536	0.0347713	chr3	111292718	111665750	+	NA	CD96
ENSG00000103507.14	45.9136	1.51012	0.18564	8.13466	4.13085e-16	1.73235e-14	chr16	31106106	31112791	+	NA	BCKDK		ENSG00000117592.9	196.855	-0.858583	0.265671	-3.23175	0.00123033	0.0347713	chr1	173477329	173488815	+	NA	PRDX6
ENSG00000112081.17	687.533	1.66766	0.205011	8.13449	4.13673e-16	1.73286e-14	chr6	36594352	36605600	+	NA	SRSF3		ENSG00000183741.12	141.905	-0.947091	0.29306	-3.23173	0.00123042	0.0347713	chr22	38861421	38872249	-	NA	CBX6
ENSG00000159055.4	53.2283	1.96863	0.242073	8.13239	4.20897e-16	1.76115e-14	chr21	32268227	32279049	-	NA	MIS18A		ENSG00000126749.17	19.8291	-1.07443	0.332368	-3.23265	0.00122646	0.0347713	chr12	6970912	6979936	+	NA	EMG1
ENSG00000108666.11	49.6884	1.49011	0.183268	8.13078	4.26529e-16	1.78271e-14	chr17	32324564	32350023	-	NA	C17orf75		ENSG00000198546.15	8.93162	-1.46781	0.45437	-3.23043	0.00123604	0.0348723	chr10	133308913	133313162	+	NA	ZNF511
ENSG00000198176.13	134.309	1.73451	0.213357	8.1296	4.30721e-16	1.79821e-14	chr13	113584720	113641473	+	NA	TFDP1		ENSG00000196104.11	6.55888	2.28689	0.708199	3.22916	0.00124155	0.0349426	chr4	166733383	167234796	-	NA	SPOCK3
ENSG00000164105.4	83.9139	1.65547	0.203756	8.12477	4.48195e-16	1.86907e-14	chr4	173369968	173377532	+	NA	SAP30		ENSG00000061676.16	52.9332	1.21308	0.375687	3.22895	0.00124245	0.0349426	chr2	182909114	183038858	-	NA	NCKAP1
ENSG00000141076.18	109.454	2.50322	0.308373	8.11752	4.75796e-16	1.98195e-14	chr16	69131290	69231130	+	NA	UTP4		ENSG00000136717.15	191.204	-0.598653	0.185403	-3.22893	0.00124253	0.0349426	chr2	127048026	127107288	-	NA	BIN1
ENSG00000172172.8	243.992	1.78012	0.219341	8.11578	4.82675e-16	2.00836e-14	chr8	120380760	120445402	-	NA	MRPL13		ENSG00000142102.16	118.584	-1.54622	0.479078	-3.22749	0.00124882	0.0350819	chr11	289125	296107	+	NA	PGGHG
ENSG00000138399.18	49.8439	1.17527	0.14487	8.11262	4.9539e-16	2.05897e-14	chr2	169528507	169573875	-	NA	FASTKD1		ENSG00000197312.13	95.504	-0.772152	0.239337	-3.22622	0.00125437	0.0352002	chr1	15617457	15669044	+	NA	DDI2
ENSG00000136897.8	117.754	1.87321	0.230964	8.11038	5.04636e-16	2.09505e-14	chr9	101387632	101398618	-	NA	MRPL50		ENSG00000100083.19	92.4088	-0.51542	0.159782	-3.22578	0.0012563	0.0352166	chr22	37608724	37633564	+	NA	GGA1
ENSG00000100592.16	66.9787	-1.28165	0.158098	-8.10669	5.20163e-16	2.15711e-14	chr14	59188645	59371405	+	NA	DAAM1		ENSG00000284966.3	18.3297	1.85446	0.575102	3.22457	0.0012616	0.0353276	chr13	106491146	106521630	+	NA	ENSG00000284966
ENSG00000123416.15	66.7611	2.57345	0.318154	8.08869	6.03092e-16	2.49824e-14	chr12	49127781	49131397	-	NA	TUBA1B		ENSG00000178562.18	84.3452	0.621353	0.192732	3.22391	0.00126452	0.0353714	chr2	203706474	203738912	+	NA	CD28
ENSG00000091490.11	93.7486	-1.2159	0.150391	-8.08491	6.22083e-16	2.57404e-14	chr4	25747432	25863760	-	NA	SEL1L3		ENSG00000105854.13	27.4916	0.563973	0.175	3.22271	0.00126985	0.0354829	chr7	95404861	95435329	-	NA	PON2
ENSG00000171241.9	48.3535	2.69845	0.333811	8.08377	6.27939e-16	2.59539e-14	chr16	46578590	46621379	-	NA	SHCBP1		ENSG00000079432.9	40.4776	-0.902094	0.279978	-3.22201	0.00127293	0.035531	chr19	42268536	42295797	+	NA	CIC
ENSG00000123737.13	127.082	1.74999	0.21654	8.0816	6.39222e-16	2.63909e-14	chr4	121801317	121817021	+	NA	EXOSC9		ENSG00000099256.19	6.09328	1.95939	0.608244	3.22139	0.00127573	0.0355334	chr10	24848613	24952606	-	NA	PRTFDC1
ENSG00000196405.13	449.65	-2.85548	0.353589	-8.0757	6.7089e-16	2.76677e-14	chr14	99971448	100144236	+	NA	EVL		ENSG00000073910.23	53.8167	1.36807	0.424682	3.2214	0.00127565	0.0355334	chr13	31846712	32299125	+	NA	FRY
ENSG00000162980.17	102.855	1.79583	0.222388	8.07522	6.73557e-16	2.77163e-14	chr2	151788983	151828492	-	NA	ARL5A		ENSG00000232884.11	8.83525	2.29264	0.712175	3.21921	0.00128545	0.0357662	chr21	14676688	14763259	-	NA	ENSG00000232884
ENSG00000135972.9	54.0918	1.60216	0.198403	8.07529	6.73169e-16	2.77163e-14	chr2	105038068	105099960	+	NA	MRPS9		ENSG00000280291.1	7.28102	2.23032	0.693001	3.21835	0.00128929	0.0358353	chr15	96294934	96298023	-	NA	ENSG00000280291
ENSG00000124406.17	67.4987	-1.94397	0.240826	-8.07211	6.90952e-16	2.84007e-14	chr4	42408372	42657121	-	NA	ATP8A1		ENSG00000253877.6	14.4305	1.84676	0.574279	3.21579	0.00130086	0.0361184	chr8	110899995	111040372	-	NA	LINC01608
ENSG00000165055.16	63.6844	1.15217	0.142749	8.07129	6.95604e-16	2.85604e-14	chr7	128476728	128506602	+	NA	METTL2B		ENSG00000267325.2	6.65488	1.78899	0.556405	3.21527	0.00130321	0.0361454	chr18	55776726	55781722	-	NA	LINC01415
ENSG00000164111.15	268.208	1.86965	0.231687	8.06972	7.04601e-16	2.88979e-14	chr4	121667945	121696995	-	NA	ANXA5		ENSG00000173762.8	245.47	-0.659491	0.205228	-3.21346	0.00131148	0.0363365	chr17	82314867	82317608	-	NA	CD7
ENSG00000109919.10	153.313	1.45073	0.179847	8.06647	7.23627e-16	2.96456e-14	chr11	47617314	47642607	-	NA	MTCH2		ENSG00000196498.15	73.6313	-0.627006	0.195157	-3.21282	0.00131437	0.0363399	chr12	124324414	124567612	-	NA	NCOR2
ENSG00000103194.16	119.889	1.02064	0.126532	8.06622	7.25071e-16	2.96721e-14	chr16	84699985	84779922	+	NA	USP10		ENSG00000100077.16	62.3692	-0.641581	0.199691	-3.21287	0.00131417	0.0363399	chr22	25564674	25729294	+	NA	GRK3
ENSG00000093009.11	58.9269	3.56791	0.442351	8.06578	7.27682e-16	2.97463e-14	chr22	19479456	19520612	+	NA	CDC45		ENSG00000100403.12	81.335	-0.457314	0.14243	-3.21081	0.00132362	0.0365569	chr22	41301524	41360147	+	NA	ZC3H7B
ENSG00000166181.13	152.157	1.29798	0.161098	8.05703	7.81692e-16	3.19191e-14	chr11	43311962	43344529	+	NA	API5		ENSG00000234222.6	11.5391	1.26154	0.393058	3.20955	0.00132944	0.0366719	chr1	145926589	145959179	+	NA	LIX1L-AS1
ENSG00000176890.16	77.2071	3.3308	0.413557	8.05404	8.01026e-16	3.26727e-14	chr18	657652	673578	+	NA	TYMS		ENSG00000089053.13	222.022	-0.405443	0.126341	-3.20911	0.00133146	0.0366719	chr12	121308244	121399896	-	NA	ANAPC5
ENSG00000116898.12	126.344	1.53407	0.190498	8.05295	8.08231e-16	3.29305e-14	chr1	36455717	36464384	-	NA	MRPS15		ENSG00000103365.15	108.779	-0.372544	0.116117	-3.20834	0.00133503	0.0367174	chr16	23463541	23521995	-	NA	GGA2
ENSG00000133056.14	78.3363	-1.44322	0.179332	-8.04776	8.43211e-16	3.43182e-14	chr1	204422627	204494805	-	NA	PIK3C2B		ENSG00000223930.9	21.5956	1.54942	0.483069	3.20744	0.00133922	0.0367942	chr3	178164007	178385479	-	NA	ENSG00000223930
ENSG00000131368.9	97.4495	1.56967	0.195081	8.04623	8.53823e-16	3.47122e-14	chr3	15009610	15065339	-	NA	MRPS25		ENSG00000197302.11	61.9572	0.498258	0.155365	3.20702	0.00134119	0.0368097	chr16	31713228	31794869	+	NA	KRBOX5
ENSG00000071462.13	196.159	1.56739	0.195064	8.03527	9.33731e-16	3.79194e-14	chr7	73683596	73698212	+	NA	BUD23		ENSG00000172432.19	38.9939	-0.601141	0.187592	-3.20452	0.00135289	0.037092	chr6	43605315	43629264	-	NA	GTPBP2
ENSG00000132603.15	102.237	1.77028	0.220388	8.03256	9.54617e-16	3.87254e-14	chr16	69337995	69343106	+	NA	NIP7		ENSG00000265241.8	52.8974	-0.972676	0.303699	-3.20276	0.00136118	0.0372804	chr1	145921555	145927678	-	NA	RBM8A
ENSG00000128654.14	51.8334	1.68718	0.210056	8.03204	9.58628e-16	3.88458e-14	chr2	176269394	176338025	+	NA	MTX2		ENSG00000120925.16	58.5002	0.467647	0.146028	3.20243	0.00136272	0.0372836	chr8	42849636	42897290	-	NA	RNF170
ENSG00000149929.16	69.7197	1.78208	0.222153	8.02186	1.0416e-15	4.2162e-14	chr16	29992329	29996074	-	NA	HIRIP3		ENSG00000186283.14	102.386	-0.447248	0.139804	-3.1991	0.00137858	0.0376391	chr1	179082069	179098023	+	NA	TOR3A
ENSG00000169194.10	62.1061	4.53129	0.565323	8.0154	1.09783e-15	4.439e-14	chr5	132656262	132661110	+	NA	IL13		ENSG00000162946.24	23.4587	1.60819	0.502834	3.19825	0.00138265	0.0377109	chr1	231626789	232041272	+	NA	DISC1
ENSG00000137267.7	4.23947	3.6517	0.455861	8.01056	1.14191e-15	4.61221e-14	chr6	3153496	3157544	-	NA	TUBB2A		ENSG00000189007.16	46.7822	-0.405399	0.126796	-3.19725	0.00138744	0.0378022	chr6	143422831	143450695	-	NA	ADAT2
ENSG00000173638.19	30.5002	1.89358	0.236404	8.00991	1.14795e-15	4.6316e-14	chr21	45493571	45573365	-	NA	SLC19A1		ENSG00000152822.15	18.3581	1.51619	0.474412	3.19593	0.00139383	0.0378471	chr6	146027645	146437601	+	NA	GRM1
ENSG00000101337.16	78.8864	0.831886	0.103884	8.00787	1.16715e-15	4.70398e-14	chr20	32109713	32167258	+	NA	TM9SF4		ENSG00000114279.15	22.0522	1.42038	0.444465	3.19571	0.00139485	0.0378471	chr3	192139389	192767764	-	NA	FGF12
ENSG00000135698.10	140.928	1.51103	0.188763	8.00493	1.19537e-15	4.8125e-14	chr16	82147797	82170224	-	NA	MPHOSPH6		ENSG00000143110.12	116.532	0.841421	0.263238	3.19643	0.00139141	0.0378471	chr1	111473791	111478512	+	NA	C1orf162
ENSG00000138073.14	94.5654	1.49905	0.187302	8.00337	1.21055e-15	4.86833e-14	chr2	27130755	27134666	-	NA	PREB		ENSG00000196756.15	103.419	-0.301244	0.0942546	-3.19606	0.00139316	0.0378471	chr20	38419637	38435409	-	NA	SNHG17
ENSG00000156515.25	277.126	0.874177	0.109232	8.00291	1.21517e-15	4.88166e-14	chr10	69269983	69401884	+	NA	HK1		ENSG00000214954.9	11.0539	-1.13765	0.35617	-3.19411	0.00140262	0.0380186	chr8	91101831	91219257	+	NA	LRRC69
ENSG00000172661.20	46.4415	-1.28586	0.160739	-7.99968	1.24746e-15	5.00597e-14	chr10	45727199	45792964	+	NA	WASHC2C		ENSG00000236841.8	8.95189	2.41684	0.756813	3.19344	0.00140589	0.0380677	chr2	162159761	162173223	+	NA	ENSG00000236841
ENSG00000100749.9	206.644	1.61129	0.201424	7.99952	1.24904e-15	5.00691e-14	chr14	96797303	96954846	+	NA	VRK1		ENSG00000139239.7	13.0633	-1.65608	0.518706	-3.19271	0.00140944	0.0381246	chr12	62965324	62965969	+	NA	RPL14P1
ENSG00000154217.16	89.2375	-1.27673	0.159609	-7.99913	1.25303e-15	5.0175e-14	chr17	67377280	67697256	+	NA	PITPNC1		ENSG00000104447.13	33.2406	0.736684	0.230801	3.19186	0.00141357	0.0381971	chr8	115408495	115809673	-	NA	TRPS1
ENSG00000242861.1	20.0074	-4.05303	0.506773	-7.99772	1.26743e-15	5.06972e-14	chr1	225840882	225846522	-	NA	ENSG00000242861		ENSG00000103148.17	31.6578	-0.651702	0.20424	-3.19087	0.00141846	0.0382896	chr16	84270	138677	-	NA	NPRL3
ENSG00000175305.18	36.6299	3.59255	0.449301	7.99586	1.28676e-15	5.1415e-14	chr8	94879769	94896678	-	NA	CCNE2		ENSG00000124882.4	15.6439	1.61321	0.505768	3.18962	0.00142462	0.0383871	chr4	74365144	74388749	+	NA	EREG
ENSG00000128951.14	278.188	2.60793	0.326214	7.99452	1.30077e-15	5.19193e-14	chr15	48331010	48343373	+	NA	DUT		ENSG00000146373.17	18.9355	1.4311	0.448695	3.18948	0.00142528	0.0383871	chr6	124962436	125092633	+	NA	RNF217
ENSG00000148187.18	75.4988	1.11917	0.14002	7.99295	1.3175e-15	5.25309e-14	chr9	122264602	122331337	+	NA	MRRF		ENSG00000145907.16	317.377	-0.372048	0.116657	-3.18924	0.00142646	0.0383871	chr5	151771044	151812911	+	NA	G3BP1
ENSG00000110660.15	45.0763	1.06455	0.133223	7.99075	1.34115e-15	5.34165e-14	chr11	107790990	107928293	-	NA	SLC35F2		ENSG00000135587.9	9.88286	-0.911535	0.285911	-3.18818	0.00143172	0.0384893	chr6	109440723	109443919	+	NA	SMPD2
ENSG00000126602.11	82.387	2.44107	0.305503	7.99033	1.34581e-15	5.35449e-14	chr16	3651638	3717553	-	NA	TRAP1		ENSG00000007202.16	99.5968	-0.53051	0.166493	-3.18638	0.00144063	0.0386497	chr17	28614445	28645454	-	NA	BLTP2
ENSG00000246526.3	33.028	-3.71281	0.464849	-7.98713	1.38112e-15	5.48912e-14	chr4	6687447	6690544	-	NA	LINC02481		ENSG00000128394.17	60.5783	-0.546422	0.171481	-3.18648	0.00144014	0.0386497	chr22	39040603	39055972	+	NA	APOBEC3F
ENSG00000138363.15	137.932	1.76509	0.221015	7.9863	1.39047e-15	5.52038e-14	chr2	215311955	215349773	+	NA	ATIC		ENSG00000141668.10	4.94945	2.55264	0.801513	3.18478	0.00144862	0.0388243	chr18	72536679	72638521	-	NA	CBLN2
ENSG00000105185.12	329.976	2.19036	0.274401	7.98233	1.43595e-15	5.69484e-14	chr19	32581189	32587453	+	NA	PDCD5		ENSG00000284959.3	13.6919	1.80059	0.565692	3.18298	0.00145767	0.039027	chr14	81012098	81170429	-	NA	ENSG00000284959
ENSG00000023892.12	341.408	-1.61096	0.201964	-7.97644	1.50609e-15	5.96668e-14	chr6	35297817	35321771	+	NA	DEF6		ENSG00000144228.9	31.7071	-0.493113	0.154938	-3.18265	0.00145933	0.0390315	chr2	138501769	138573547	+	NA	SPOPL
ENSG00000066651.20	42.9597	1.44848	0.181715	7.97117	1.57175e-15	6.2202e-14	chr6	125986478	126203817	+	NA	TRMT11		ENSG00000253311.3	16.693	1.77442	0.557586	3.18232	0.00146098	0.0390358	chr5	159698585	159937766	-	NA	LINC01847
ENSG00000151247.13	209.09	2.38033	0.298664	7.96992	1.58778e-15	6.27695e-14	chr4	98879275	98929133	-	NA	EIF4E		ENSG00000168959.15	6.36136	2.85542	0.897643	3.18102	0.00146758	0.0390531	chr11	88504575	89065982	-	NA	GRM5
ENSG00000108771.13	17.1289	-2.16828	0.272081	-7.96925	1.59636e-15	6.30418e-14	chr17	42101403	42112714	-	NA	DHX58		ENSG00000102743.16	30.0327	-0.451498	0.141931	-3.1811	0.00146715	0.0390531	chr13	40789411	40812460	+	NA	SLC25A15
ENSG00000066557.6	41.5595	1.55481	0.19527	7.96236	1.68791e-15	6.65865e-14	chr1	70144804	70205579	-	NA	LRRC40		ENSG00000143543.15	26.9338	-1.56497	0.491969	-3.18103	0.00146752	0.0390531	chr1	153974268	153977674	-	NA	JTB
ENSG00000171861.11	34.6781	1.7655	0.221747	7.96177	1.69594e-15	6.67799e-14	chr17	782352	792509	+	NA	MRM3		ENSG00000245970.2	4.17438	-1.69221	0.532132	-3.18006	0.00147245	0.0391429	chr8	98041725	98044121	+	NA	RPL30-AS1
ENSG00000091140.15	160.468	1.61022	0.202244	7.96174	1.6964e-15	6.67799e-14	chr7	107891161	107931730	+	NA	DLD		ENSG00000087884.16	25.5229	0.784203	0.24678	3.17774	0.00148427	0.0394173	chr11	77821108	77918432	+	NA	AAMDC
ENSG00000230590.13	122.42	-1.26962	0.15947	-7.96147	1.70009e-15	6.68547e-14	chrX	73940434	74293574	-	NA	FTX		ENSG00000048540.16	25.1214	1.56989	0.49409	3.17734	0.00148634	0.0394324	chr12	16548371	16610594	-	NA	LMO3
ENSG00000164045.12	36.8085	2.97185	0.373345	7.96007	1.71945e-15	6.75445e-14	chr3	48157145	48188417	-	NA	CDC25A		ENSG00000141384.13	35.0433	-0.477619	0.150356	-3.17658	0.00149021	0.0394951	chr18	26226444	26391685	+	NA	TAF4B
ENSG00000172057.10	99.0959	-1.51395	0.190206	-7.95949	1.72746e-15	6.77879e-14	chr17	39921040	39927601	-	NA	ORMDL3		ENSG00000147526.20	187.506	-0.703392	0.221501	-3.17558	0.00149539	0.0395923	chr8	38728185	38853028	+	NA	TACC1
ENSG00000100591.8	151.212	1.66489	0.209283	7.95522	1.78813e-15	7.00947e-14	chr14	77457869	77469472	+	NA	AHSA1		ENSG00000281655.3	4.49845	2.70115	0.850748	3.17503	0.00149821	0.0396271	chr11	102641077	102683922	+	NA	ENSG00000281655
ENSG00000113525.10	40.5395	6.22371	0.782456	7.95406	1.8049e-15	7.06776e-14	chr5	132541444	132556838	-	NA	IL5		ENSG00000145147.20	22.745	1.56779	0.49395	3.17399	0.00150361	0.0396899	chr4	20251904	20620561	+	NA	SLIT2
ENSG00000155657.29	266.331	-1.73252	0.217912	-7.95055	1.85678e-15	7.26329e-14	chr2	178525988	178830802	-	NA	TTN		ENSG00000214748.2	11.1498	-1.68586	0.531121	-3.17415	0.00150275	0.0396899	chrX	137324971	137325049	-	NA	ENSG00000214748
ENSG00000135272.13	150.643	2.04393	0.257153	7.94829	1.89097e-15	7.38926e-14	chr7	114922093	115019917	+	NA	MDFIC		ENSG00000163161.14	80.3403	-0.372005	0.11722	-3.17357	0.00150578	0.0397071	chr2	127257289	127294166	-	NA	ERCC3
ENSG00000128944.14	34.4603	1.84357	0.231994	7.9466	1.91699e-15	7.48311e-14	chr15	40382720	40394288	+	NA	KNSTRN		ENSG00000230750.1	7.2685	1.69213	0.533429	3.17218	0.00151301	0.0398235	chr20	10385778	10387806	+	NA	SDAD1P2
ENSG00000076043.11	136.775	1.54876	0.194994	7.94259	1.98002e-15	7.72105e-14	chr11	114439434	114450279	+	NA	REXO2		ENSG00000184787.19	188.838	-0.596701	0.188107	-3.17214	0.00151323	0.0398235	chr21	44768579	44801826	-	NA	UBE2G2
ENSG00000160209.19	109.663	1.04517	0.13169	7.93657	2.07848e-15	8.09652e-14	chr21	43719093	43762307	+	NA	PDXK		ENSG00000254093.9	17.5778	-0.999316	0.315123	-3.17119	0.00151816	0.0399134	chr8	10764960	10839884	-	NA	PINX1
ENSG00000237440.9	30.968	-1.46035	0.184121	-7.93145	2.16602e-15	8.42869e-14	chr19	20535824	20565809	-	NA	ZNF737		ENSG00000155099.8	15.3634	0.946265	0.298438	3.17072	0.0015206	0.0399375	chr8	90993801	91040872	-	NA	PIP4P2
ENSG00000184903.10	21.3619	2.296	0.289567	7.92908	2.20767e-15	8.5818e-14	chr7	110662643	111562517	-	NA	IMMP2L		ENSG00000106829.21	103.645	-0.549979	0.173508	-3.16976	0.00152566	0.0400303	chr9	79571772	79726882	+	NA	TLE4
ENSG00000132357.14	18.1456	-1.90596	0.240403	-7.92818	2.22381e-15	8.63553e-14	chr5	40841307	40860175	+	NA	CARD6		ENSG00000249267.8	16.1947	1.73558	0.547844	3.16801	0.00153486	0.0401512	chr12	125958687	125983665	-	NA	LINC00939
ENSG00000134809.9	182.49	1.99764	0.251989	7.92747	2.23657e-15	8.67603e-14	chr11	57528463	57530803	-	NA	TIMM10		ENSG00000162241.13	59.9637	0.735904	0.232328	3.16752	0.00153747	0.0401795	chr11	65375191	65383701	-	NA	SLC25A45
ENSG00000151304.6	55.7347	1.53096	0.193158	7.92596	2.26395e-15	8.77309e-14	chr5	121961974	122075570	+	NA	SRFBP1		ENSG00000279395.3	4.13306	3.07692	0.972063	3.16535	0.00154895	0.0403188	chr11	55811366	55812476	+	NA	OR5L1
ENSG00000182934.12	147.764	1.48313	0.187159	7.92444	2.29175e-15	8.87159e-14	chr11	126262937	126269144	-	NA	SRPRA		ENSG00000138669.10	13.2619	1.84021	0.581309	3.16563	0.00154745	0.0403188	chr4	81087369	81215222	-	NA	PRKG2
ENSG00000183508.5	45.9341	-1.66478	0.21018	-7.92072	2.36132e-15	9.13141e-14	chr1	117606047	117628389	+	NA	TENT5C		ENSG00000101546.13	16.6768	-0.835166	0.263874	-3.16502	0.00155071	0.0403247	chr18	80034388	80050651	+	NA	RBFA
ENSG00000144136.11	96.9748	1.91168	0.241566	7.91368	2.49886e-15	9.65328e-14	chr2	112645938	112663825	+	NA	SLC20A1		ENSG00000241685.10	11.2965	-1.41614	0.447574	-3.16403	0.00155602	0.0404225	chr7	99325897	99366262	+	NA	ARPC1A
ENSG00000130309.12	61.494	1.3061	0.165054	7.91318	2.50886e-15	9.68187e-14	chr19	17555648	17583162	+	NA	COLGALT1		ENSG00000233967.7	11.7424	1.8738	0.592318	3.16351	0.00155881	0.0404551	chr6	80441294	80466674	+	NA	ENSG00000233967
ENSG00000165304.8	54.794	2.52697	0.319433	7.91081	2.5573e-15	9.85856e-14	chr9	36572861	36677683	+	NA	MELK		ENSG00000184349.14	19.3782	1.55008	0.49007	3.16299	0.0015616	0.0404712	chr5	107376893	107670937	-	NA	EFNA5
ENSG00000143612.21	212.365	1.34077	0.169508	7.90975	2.57912e-15	9.93241e-14	chr1	154206695	154220637	-	NA	C1orf43		ENSG00000064886.14	41.504	1.08029	0.341589	3.16253	0.00156403	0.0404712	chr1	111200770	111243440	+	NA	CHI3L2
ENSG00000100372.15	59.6926	1.49708	0.189378	7.90526	2.67378e-15	1.02863e-13	chr22	40769629	40819399	-	NA	SLC25A17		ENSG00000245552.9	27.8954	0.916761	0.289909	3.16224	0.0015656	0.0404712	chr11	95150538	95234391	+	NA	LNCRNA-IUR
ENSG00000198612.11	147.606	1.19425	0.1511	7.90371	2.70717e-15	1.0404e-13	chr2	237085881	237100474	+	NA	COPS8		ENSG00000177733.7	230.626	-0.435032	0.137564	-3.16239	0.0015648	0.0404712	chr5	137745650	137754363	-	NA	HNRNPA0
ENSG00000254858.10	24.889	2.07157	0.262129	7.90288	2.7253e-15	1.04629e-13	chr19	18193217	18196948	+	NA	MPV17L2		ENSG00000288580.1	4.93451	2.78478	0.881218	3.16015	0.00157687	0.0406951	chr8	2923567	2926689	+	NA	ENSG00000288580
ENSG00000160613.15	165.904	-0.860652	0.108915	-7.90202	2.74416e-15	1.05245e-13	chr11	117204336	117232525	-	NA	PCSK7		ENSG00000254162.1	7.00114	2.15467	0.681967	3.15949	0.00158047	0.0406951	chr8	80535005	80539135	-	NA	ENSG00000254162
ENSG00000167130.18	32.6903	1.63006	0.206307	7.90114	2.76363e-15	1.05882e-13	chr9	129081110	129090438	+	NA	DOLPP1		ENSG00000111707.12	70.5401	-0.467432	0.147944	-3.15952	0.00158029	0.0406951	chr12	118376554	118418033	+	NA	SUDS3
ENSG00000184588.18	83.2776	-1.14099	0.14443	-7.89996	2.78988e-15	1.06778e-13	chr1	65792513	66374579	+	NA	PDE4B		ENSG00000087365.16	321.054	-0.549153	0.173799	-3.1597	0.00157929	0.0406951	chr11	66050728	66069308	+	NA	SF3B2
ENSG00000289976.1	16.8134	-5.07615	0.642743	-7.89763	2.84257e-15	1.08683e-13	chr11	11152350	11156539	-	NA	ENSG00000289976		ENSG00000253517.1	8.03226	1.85102	0.585958	3.15896	0.00158334	0.040729	chr8	62855067	62857134	-	NA	XRCC6P4
ENSG00000141699.11	103.194	-1.3968	0.176884	-7.8967	2.86395e-15	1.09388e-13	chr17	42579512	42610623	-	NA	RETREG3		ENSG00000154263.18	18.066	1.3943	0.441441	3.15852	0.0015857	0.0407498	chr17	69147213	69244846	-	NA	ABCA10
ENSG00000009335.19	131.932	1.09493	0.13871	7.89368	2.93415e-15	1.11955e-13	chr7	157138925	157269370	+	NA	UBE3C		ENSG00000143390.18	63.0836	-0.540842	0.171253	-3.15815	0.00158776	0.040763	chr1	151340639	151347326	-	NA	RFX5
ENSG00000116062.19	84.8195	1.05378	0.133559	7.89	3.02187e-15	1.15184e-13	chr2	47695529	47810063	+	NA	MSH6		ENSG00000286627.1	10.3764	1.91436	0.60629	3.1575	0.00159129	0.0407968	chr18	8012256	8016565	-	NA	ENSG00000286627
ENSG00000065427.15	243.044	1.36543	0.173232	7.88211	3.21903e-15	1.22573e-13	chr16	75627473	75648643	-	NA	KARS1		ENSG00000197506.8	12.5985	1.58035	0.500533	3.15733	0.00159219	0.0407968	chr9	84275456	84340758	-	NA	SLC28A3
ENSG00000220008.4	22.2554	-3.09459	0.392647	-7.88137	3.23819e-15	1.23177e-13	chr19	2287163	2308154	-	NA	LINGO3		ENSG00000144028.15	227.265	-0.541099	0.171436	-3.15628	0.00159794	0.040904	chr2	96274337	96321271	-	NA	SNRNP200
ENSG00000144591.20	80.2241	1.46033	0.185292	7.88122	3.24202e-15	1.23197e-13	chr2	219498864	219513898	+	NA	GMPPA		ENSG00000253554.7	7.8486	2.04531	0.648119	3.15577	0.00160075	0.0409362	chr8	63687178	64369176	-	NA	LINC01414
ENSG00000170312.17	143.69	2.96013	0.375638	7.88027	3.26677e-15	1.24011e-13	chr10	60778330	60794852	+	NA	CDK1		ENSG00000283462.3	7.36745	2.21815	0.703161	3.15454	0.0016075	0.0409889	chr5	103880128	103891433	-	NA	ENSG00000283462
ENSG00000167695.15	19.5164	2.78908	0.353995	7.87885	3.30396e-15	1.25295e-13	chr17	732411	742968	+	NA	TLCD3A		ENSG00000174437.18	101.521	-0.641794	0.203446	-3.15462	0.00160705	0.0409889	chr12	110280755	110351093	+	NA	ATP2A2
ENSG00000070423.18	105.573	1.46284	0.185676	7.87846	3.31428e-15	1.25558e-13	chr19	647525	663233	-	NA	RNF126		ENSG00000084774.14	98.0488	-0.660535	0.209371	-3.15486	0.00160575	0.0409889	chr2	27217368	27243943	+	NA	CAD
ENSG00000228956.9	64.9184	-1.74235	0.221235	-7.87557	3.39199e-15	1.28372e-13	chr3	18445023	18923280	+	NA	SATB1-AS1		ENSG00000233762.3	38.1286	-1.53378	0.486434	-3.1531	0.00161546	0.0411121	chr2	171517269	171517716	-	NA	RPS15P4
ENSG00000040341.18	65.2141	-1.30361	0.16564	-7.87014	3.54247e-15	1.3393e-13	chr8	73420368	73747708	-	NA	STAU2		ENSG00000100324.14	30.4321	-0.539606	0.17117	-3.15245	0.00161909	0.0411644	chr22	39399777	39437060	+	NA	TAB1
ENSG00000141499.18	44.0074	1.58106	0.200969	7.86717	3.62748e-15	1.37006e-13	chr17	7686070	7703502	+	NA	WRAP53		ENSG00000122420.10	6.73474	2.31558	0.734624	3.15205	0.00162126	0.0411798	chr1	78303883	78540701	+	NA	PTGFR
ENSG00000203760.9	100.554	2.64245	0.335912	7.8665	3.64705e-15	1.37605e-13	chr6	126340114	126348875	+	NA	CENPW		ENSG00000219274.1	8.19133	-2.08308	0.661039	-3.15123	0.00162586	0.0412567	chr16	1329077	1329777	+	NA	RPS20P2
ENSG00000137054.16	43.3637	1.31035	0.166598	7.86535	3.68078e-15	1.38737e-13	chr9	37485947	37503697	+	NA	POLR1E		ENSG00000189091.13	257.654	-0.351331	0.11152	-3.15037	0.00163064	0.0413379	chr16	70523790	70577670	+	NA	SF3B3
ENSG00000175110.14	68.2225	1.49044	0.18962	7.86018	3.83594e-15	1.44439e-13	chr3	139005805	139360497	+	NA	MRPS22		ENSG00000184611.14	11.0263	2.16334	0.686891	3.14947	0.00163569	0.0414258	chr2	162371406	162838767	-	NA	KCNH7
ENSG00000265354.4	69.647	1.89482	0.241124	7.85831	3.89349e-15	1.4631e-13	chr10	45972488	46003742	+	NA	TIMM23		ENSG00000156298.13	6.45582	2.49661	0.792854	3.14889	0.00163892	0.0414677	chrX	38561541	38688920	+	NA	TSPAN7
ENSG00000101811.15	90.6447	1.75721	0.223612	7.85834	3.89271e-15	1.4631e-13	chrX	100820390	100841520	+	NA	CSTF2		ENSG00000173988.14	10.4404	1.2708	0.403694	3.14793	0.00164433	0.0415645	chr13	46211927	46277115	+	NA	LRRC63
ENSG00000204392.11	36.4442	2.43156	0.30949	7.85668	3.94456e-15	1.4808e-13	chr6	31797395	31806966	-	NA	LSM2		ENSG00000164733.23	324.635	0.5191	0.164924	3.1475	0.00164671	0.0415846	chr8	11842523	11869533	-	NA	CTSB
ENSG00000135925.9	13.0854	-3.15321	0.401396	-7.85562	3.97788e-15	1.4918e-13	chr2	218880851	218899581	+	NA	WNT10A		ENSG00000285336.1	4.47205	3.08186	0.979696	3.14573	0.00165674	0.0416774	chr3	180707588	180871005	-	NA	ENSG00000285336
ENSG00000197451.12	202.216	2.4467	0.311519	7.85411	4.02617e-15	1.5084e-13	chr5	178204532	178211163	+	NA	HNRNPAB		ENSG00000258903.2	7.25645	2.06388	0.655984	3.14624	0.00165385	0.0416774	chr14	62103121	62117175	-	NA	ENSG00000258903
ENSG00000164167.12	188.32	1.73162	0.220515	7.85262	4.07444e-15	1.52495e-13	chr4	146175702	146200000	+	NA	LSM6		ENSG00000128039.13	9.68933	1.4197	0.451199	3.14651	0.00165234	0.0416774	chr4	55346212	55373100	+	NA	SRD5A3
ENSG00000135723.14	105.324	1.60737	0.204702	7.85223	4.08716e-15	1.52817e-13	chr16	67229386	67247481	-	NA	FHOD1		ENSG00000183386.10	16.114	-0.655132	0.208243	-3.146	0.0016552	0.0416774	chr1	37996769	38005606	-	NA	FHL3
ENSG00000116922.15	39.0121	1.46245	0.18633	7.84867	4.2046e-15	1.5705e-13	chr1	37681569	37692249	-	NA	C1orf109		ENSG00000206043.7	6.14601	2.29613	0.73015	3.14474	0.00166233	0.0417379	chr18	74315838	74359189	+	NA	C18orf63
ENSG00000143793.13	72.4905	1.74127	0.222274	7.83388	4.73031e-15	1.7651e-13	chr1	228100725	228105411	-	NA	C1orf35		ENSG00000104907.13	100.296	-0.461352	0.146694	-3.145	0.00166089	0.0417379	chr19	13104901	13117567	-	NA	TRMT1
ENSG00000108219.16	289.755	-1.41964	0.181329	-7.82909	4.91414e-15	1.83186e-13	chr10	80454264	80533124	+	NA	TSPAN14		ENSG00000104435.14	7.76583	1.86527	0.593289	3.14395	0.00166684	0.0417597	chr8	79611116	79666158	+	NA	STMN2
ENSG00000103018.18	209.132	1.18624	0.151608	7.82439	5.10118e-15	1.89968e-13	chr16	69398401	69466264	+	NA	CYB5B		ENSG00000234705.3	16.3685	-0.857948	0.272906	-3.14375	0.00166797	0.0417597	chr9	128663128	128684493	-	NA	HMGA1P4
ENSG00000060688.13	129.612	1.29483	0.165969	7.80165	6.11024e-15	2.27318e-13	chr1	31259567	31296788	-	NA	SNRNP40		ENSG00000107242.20	24.3195	-1.3903	0.442216	-3.14395	0.00166685	0.0417597	chr9	68705239	69009176	+	NA	PIP5K1B
ENSG00000112208.11	29.6597	1.68943	0.216687	7.79664	6.35794e-15	2.36297e-13	chr6	57172325	57189833	+	NA	BAG2		ENSG00000287271.1	4.06879	3.35802	1.06838	3.14309	0.00167174	0.0418142	chr19	38975160	39014527	+	NA	ENSG00000287271
ENSG00000134265.13	62.5529	1.07442	0.137815	7.79609	6.38526e-15	2.37076e-13	chr18	10525904	10552764	+	NA	NAPG		ENSG00000224616.5	18.1553	1.15558	0.367906	3.14096	0.00168395	0.0420062	chr1	100251527	100266182	-	NA	RTCA-AS1
ENSG00000112419.15	128.757	1.33171	0.170842	7.79496	6.44279e-15	2.38974e-13	chr6	143536844	143831185	+	NA	PHACTR2		ENSG00000104897.10	42.3627	-1.1106	0.353591	-3.14091	0.00168422	0.0420062	chr19	2236823	2248655	+	NA	SF3A2
ENSG00000267364.4	46.2967	-3.0336	0.389231	-7.79383	6.50072e-15	2.40882e-13	chr17	35313441	35325449	+	NA	ENSG00000267364		ENSG00000092847.14	83.5312	-0.389587	0.124072	-3.14	0.00168948	0.0420615	chr1	35869807	35930532	+	NA	AGO1
ENSG00000140157.16	67.6254	1.79953	0.230966	7.79132	6.63151e-15	2.45485e-13	chr15	22838643	22869362	+	NA	NIPA2		ENSG00000082898.19	222.206	-0.464842	0.14804	-3.13997	0.00168964	0.0420615	chr2	61476031	61538741	-	NA	XPO1
ENSG00000124562.10	394.538	1.69753	0.217896	7.79055	6.67182e-15	2.46731e-13	chr6	34757504	34773857	+	NA	SNRPC		ENSG00000181035.14	35.4705	-0.721897	0.230014	-3.13849	0.00169823	0.0422351	chr19	19063993	19113030	+	NA	SLC25A42
ENSG00000197093.11	25.8694	-2.79248	0.358855	-7.78163	7.15959e-15	2.64507e-13	chr7	100159243	100168617	-	NA	GAL3ST4		ENSG00000250781.2	4.39149	2.43224	0.775125	3.13787	0.00170179	0.0422837	chr4	42281829	42391651	-	NA	ENSG00000250781
ENSG00000121417.14	33.9255	-1.62636	0.209042	-7.78006	7.24907e-15	2.67547e-13	chr19	57630394	57644041	+	NA	ZNF211		ENSG00000196341.3	10.2232	1.79177	0.571185	3.13694	0.00170723	0.0423751	chr11	124302830	124315099	-	NA	OR8D1
ENSG00000132436.13	25.1835	2.35222	0.30243	7.77774	7.38323e-15	2.72229e-13	chr7	50444127	50450390	-	NA	FIGNL1		ENSG00000139921.13	132.106	-0.556921	0.177551	-3.13668	0.0017087	0.0423751	chr14	51240161	51257655	+	NA	TMX1
ENSG00000196705.8	55.9461	-1.22782	0.157929	-7.77451	7.57406e-15	2.78989e-13	chr19	21142023	21196053	+	NA	ZNF431		ENSG00000291213.1	4.48915	3.00508	0.958201	3.13617	0.00171169	0.0423824	chr7	29684641	29742417	+	NA	DPY19L2P3
ENSG00000027869.12	168.511	1.41873	0.182489	7.77436	7.58323e-15	2.79051e-13	chr1	156806242	156816848	-	NA	SH2D2A		ENSG00000196365.12	88.7308	-0.432288	0.137843	-3.13608	0.00171223	0.0423824	chr19	5691833	5720572	-	NA	LONP1
ENSG00000129187.15	90.3484	1.09593	0.141021	7.77145	7.75925e-15	2.85246e-13	chr4	182890059	182917936	-	NA	DCTD		ENSG00000153012.12	11.9783	1.84101	0.587158	3.13546	0.00171585	0.042432	chr4	24998846	25030946	-	NA	LGI2
ENSG00000044574.9	1007.07	2.25229	0.289897	7.7693	7.89233e-15	2.89853e-13	chr9	125234852	125241382	-	NA	HSPA5		ENSG00000138696.11	19.5049	1.57153	0.501267	3.13512	0.00171783	0.042441	chr4	94757954	95158448	+	NA	BMPR1B
ENSG00000171208.10	25.4228	2.15767	0.277837	7.76596	8.1028e-15	2.97289e-13	chr16	47077702	47143945	-	NA	NETO2		ENSG00000164659.15	23.8175	1.15979	0.369974	3.1348	0.0017197	0.0424429	chr7	86876905	87059654	-	NA	ELAPOR2
ENSG00000127564.17	33.8247	3.47228	0.447459	7.76	8.49303e-15	3.113e-13	chr16	2968023	2980479	-	NA	PKMYT1		ENSG00000226979.9	124.738	0.759262	0.24223	3.13446	0.00172168	0.0424429	chr6	31572053	31574324	+	NA	LTA
ENSG00000111300.10	80.271	0.911875	0.117551	7.75727	8.67762e-15	3.17753e-13	chr12	112026688	112108796	-	NA	NAA25		ENSG00000130826.19	198.782	-0.411332	0.131236	-3.13428	0.00172276	0.0424429	chrX	154762741	154777689	+	NA	DKC1
ENSG00000135069.14	63.9463	1.25174	0.16137	7.75695	8.6998e-15	3.18252e-13	chr9	78297124	78330093	+	NA	PSAT1		ENSG00000259134.7	11.3	1.83036	0.584215	3.13303	0.00173012	0.0425046	chr15	95326527	95507865	+	NA	LINC00924
ENSG00000023330.15	78.4218	1.31944	0.170114	7.75622	8.74996e-15	3.19773e-13	chr3	52198085	52214327	+	NA	ALAS1		ENSG00000182070.7	11.2017	1.66241	0.530572	3.13324	0.00172886	0.0425046	chr11	5146823	5154757	-	NA	OR52A1
ENSG00000123219.13	129.039	1.74689	0.225424	7.74933	9.23774e-15	3.37268e-13	chr5	65517765	65563168	-	NA	CENPK		ENSG00000125386.16	52.3919	-0.503525	0.160687	-3.13357	0.00172692	0.0425046	chr4	2536646	2732573	+	NA	FAM193A
ENSG00000070190.13	74.4755	-1.19828	0.154711	-7.74531	9.53519e-15	3.47787e-13	chr4	99816826	99870190	+	NA	DAPP1		ENSG00000254470.3	28.8706	-0.544708	0.173914	-3.13205	0.00173593	0.0426073	chr11	65773897	65780976	-	NA	AP5B1
ENSG00000204287.14	118.599	-1.81205	0.233959	-7.74513	9.54823e-15	3.47922e-13	chr6	32439877	32445046	+	NA	HLA-DRA		ENSG00000160188.10	5.04581	2.75186	0.879065	3.13044	0.00174545	0.0426416	chr21	42472485	42496246	-	NA	RSPH1
ENSG00000149100.13	386.278	1.80851	0.233636	7.74074	9.88377e-15	3.59796e-13	chr11	32583797	32606264	+	NA	EIF3M		ENSG00000133083.15	20.048	1.80994	0.578134	3.13065	0.00174418	0.0426416	chr13	35768651	36131382	-	NA	DCLK1
ENSG00000181789.14	101.282	1.18567	0.15326	7.73633	1.02324e-14	3.72124e-13	chr3	129249605	129277773	+	NA	COPG1		ENSG00000287382.1	11.8876	1.32125	0.421994	3.13097	0.0017423	0.0426416	chr4	55938152	55947996	-	NA	ENSG00000287382
ENSG00000009844.16	131.445	1.41557	0.18304	7.73367	1.04488e-14	3.79622e-13	chr6	142147161	142224685	+	NA	VTA1		ENSG00000241468.8	81.5305	-0.712059	0.22742	-3.13103	0.00174196	0.0426416	chr7	99448474	99466186	-	NA	ATP5MF
ENSG00000118985.16	72.5187	1.56046	0.201813	7.73223	1.05679e-14	3.83577e-13	chr5	95885097	95961851	-	NA	ELL2		ENSG00000185864.19	4.77306	-1.48922	0.475665	-3.13081	0.00174326	0.0426416	chr16	21834581	21880827	-	NA	NPIPB4
ENSG00000136810.13	860.783	1.93865	0.250828	7.729	1.08391e-14	3.93035e-13	chr9	110243809	110256507	-	NA	TXN		ENSG00000236935.3	25.3043	1.15876	0.370266	3.12953	0.00175089	0.042665	chr11	64325049	64340154	-	NA	ENSG00000236935
ENSG00000100522.10	30.8863	1.944	0.251823	7.71971	1.16594e-14	4.21958e-13	chr14	52775192	52791668	-	NA	GNPNAT1		ENSG00000162929.14	20.9467	0.903909	0.288839	3.12946	0.00175128	0.042665	chr2	61065870	61138034	+	NA	SANBR
ENSG00000082515.18	250.169	1.53469	0.198801	7.71973	1.16579e-14	4.21958e-13	chr5	154941072	154969411	+	NA	MRPL22		ENSG00000221887.6	8.29917	0.903185	0.288603	3.12951	0.001751	0.042665	chr18	63949300	63981774	+	NA	HMSD
ENSG00000083814.13	20.5303	-1.88503	0.244259	-7.71734	1.18783e-14	4.29465e-13	chr19	57719750	57727624	-	NA	ZNF671		ENSG00000236366.3	4.41475	2.81972	0.901255	3.12866	0.00175607	0.0427418	chr6	142526454	142637889	-	NA	ENSG00000236366
ENSG00000169710.9	78.7676	2.21337	0.286841	7.71636	1.19701e-14	4.32365e-13	chr17	82078337	82098294	-	NA	FASN		ENSG00000081985.14	74.9554	-0.817845	0.261496	-3.12757	0.00176259	0.042822	chr1	67307363	67398724	+	NA	IL12RB2
ENSG00000165775.18	98.7465	1.27995	0.165955	7.71262	1.23263e-14	4.44797e-13	chrX	155025979	155060304	+	NA	FUNDC2		ENSG00000173482.17	24.9391	1.37307	0.439357	3.12519	0.00177693	0.0431296	chr18	7566781	8406861	+	NA	PTPRM
ENSG00000081985.14	74.9554	2.15234	0.279142	7.71056	1.25263e-14	4.51576e-13	chr1	67307363	67398724	+	NA	IL12RB2		ENSG00000230734.1	10.0187	-1.14307	0.365854	-3.12439	0.00178177	0.043207	chr9	117180627	117181095	-	NA	RPL10P3
ENSG00000148688.14	107.745	1.5269	0.19807	7.7089	1.26907e-14	4.5706e-13	chr10	90871951	90908553	+	NA	RPP30		ENSG00000166670.10	4.76859	2.61985	0.838765	3.12346	0.00178738	0.0432232	chr11	102770501	102780628	-	NA	MMP10
ENSG00000135439.12	68.7965	-1.35401	0.175681	-7.70721	1.28601e-14	4.62713e-13	chr12	57723760	57742157	-	NA	AGAP2		ENSG00000183783.7	8.07757	1.20352	0.385268	3.12384	0.00178506	0.0432232	chr4	44173902	44448809	-	NA	KCTD8
ENSG00000170291.16	111.249	1.62605	0.211261	7.69689	1.39423e-14	5.01167e-13	chr17	7251415	7259940	+	NA	ELP5		ENSG00000249797.2	5.64342	1.89113	0.605611	3.12269	0.00179209	0.0432974	chr5	117730514	118266267	+	NA	LINC02147
ENSG00000135632.12	27.372	1.5179	0.197352	7.69134	1.45604e-14	5.22882e-13	chr2	73214221	73227221	+	NA	SMYD5		ENSG00000124019.10	8.58255	1.83943	0.589174	3.12204	0.00179601	0.0433123	chr2	224378697	224402107	-	NA	FAM124B
ENSG00000138166.6	22.6564	3.05941	0.39797	7.68752	1.5001e-14	5.38188e-13	chr10	110497906	110511533	+	NA	DUSP5		ENSG00000250565.7	12.1025	0.993051	0.318064	3.12217	0.00179521	0.0433123	chr2	46490749	46542577	-	NA	ATP6V1E2
ENSG00000174695.10	177.134	2.03444	0.264749	7.68442	1.5369e-14	5.50858e-13	chr5	83052845	83077863	-	NA	TMEM167A		ENSG00000279032.1	7.4944	2.19229	0.702418	3.12107	0.00180197	0.0434159	chr14	30370107	30373115	+	NA	ENSG00000279032
ENSG00000132313.15	100.786	1.7041	0.221802	7.68294	1.55475e-14	5.5672e-13	chr2	86199354	86213790	+	NA	MRPL35		ENSG00000138138.14	85.0453	-0.370878	0.118875	-3.1199	0.00180912	0.0435482	chr10	87751511	87841361	-	NA	ATAD1
ENSG00000242372.9	267.089	1.76255	0.229467	7.68104	1.57799e-14	5.645e-13	chr20	35278906	35284985	-	NA	EIF6		ENSG00000251596.1	7.08341	2.08781	0.669489	3.11851	0.0018177	0.0436348	chr4	165404066	165406350	-	NA	HADHAP1
ENSG00000176463.14	62.344	-1.16355	0.151527	-7.67882	1.6056e-14	5.73825e-13	chr15	91853707	92172435	+	NA	SLCO3A1		ENSG00000166803.14	39.5505	-1.22855	0.393906	-3.1189	0.0018153	0.0436348	chr15	64364303	64387687	-	NA	PCLAF
ENSG00000118507.19	31.0524	-1.44424	0.188113	-7.67752	1.62194e-14	5.79107e-13	chr6	131135466	131283535	+	NA	AKAP7		ENSG00000110107.9	106.367	-0.516102	0.165601	-3.11653	0.0018299	0.0438875	chr11	60890546	60906585	-	NA	PRPF19
ENSG00000106479.11	36.6645	-1.70063	0.221534	-7.67661	1.63351e-14	5.8268e-13	chr7	149838374	149867479	+	NA	ZNF862		ENSG00000134897.14	37.1337	-0.676892	0.217277	-3.11535	0.00183728	0.0439841	chr13	102799118	102841533	+	NA	BIVM
ENSG00000092199.19	718.78	1.42774	0.186133	7.67054	1.71275e-14	6.10362e-13	chr14	21209135	21269494	-	NA	HNRNPC		ENSG00000259039.3	5.55784	2.00488	0.643629	3.11497	0.00183963	0.0440003	chr14	57578408	57600404	+	NA	ENSG00000259039
ENSG00000178974.11	91.8814	-1.96028	0.255647	-7.66791	1.74824e-14	6.22413e-13	chr14	55271343	55370053	+	NA	FBXO34		ENSG00000167258.16	135.012	-0.52067	0.167182	-3.11439	0.00184327	0.0440472	chr17	39461485	39567559	+	NA	CDK12
ENSG00000106399.11	170.398	1.997	0.260535	7.66498	1.78854e-14	6.36153e-13	chr7	7636517	7718607	-	NA	RPA3		ENSG00000157259.8	42.3975	-0.708326	0.227485	-3.11373	0.00184737	0.044105	chr7	92447481	92460075	+	NA	GATAD1
ENSG00000186891.14	88.7958	2.36819	0.30906	7.66254	1.8229e-14	6.47756e-13	chr1	1203507	1206592	-	NA	TNFRSF18		ENSG00000257335.8	8.40933	1.95754	0.629108	3.11161	0.0018607	0.0442539	chr7	141907812	142106747	+	NA	MGAM
ENSG00000093144.19	114.943	1.44448	0.18855	7.66098	1.84519e-14	6.55051e-13	chr6	127288711	127343609	-	NA	ECHDC1		ENSG00000153896.19	14.4132	0.816563	0.262364	3.11233	0.00185619	0.0442539	chr19	34758072	34773229	-	NA	ZNF599
ENSG00000213281.5	170.983	0.886521	0.115738	7.65975	1.86292e-14	6.60714e-13	chr1	114704468	114716771	-	NA	NRAS		ENSG00000154310.17	93.2347	0.402933	0.129485	3.11181	0.00185945	0.0442539	chr3	171058413	171460408	-	NA	TNIK
ENSG00000164054.17	211.311	-1.39054	0.181549	-7.6593	1.86951e-14	6.62422e-13	chr3	48467797	48504826	-	NA	SHISA5		ENSG00000134516.20	204.275	-0.426955	0.13721	-3.11169	0.00186021	0.0442539	chr5	169637267	170083382	+	NA	DOCK2
ENSG00000099785.11	31.5764	-1.69821	0.221732	-7.65885	1.87608e-14	6.64117e-13	chr19	8413269	8439017	+	NA	MARCHF2		ENSG00000157693.15	35.6822	-0.490172	0.157541	-3.1114	0.00186204	0.0442539	chr9	114611205	114646422	+	NA	TMEM268
ENSG00000116830.12	95.1842	1.19681	0.15629	7.65759	1.89454e-14	6.70015e-13	chr1	117060325	117107453	+	NA	TTF2		ENSG00000156858.12	64.4622	-0.858815	0.276071	-3.11085	0.00186548	0.0442955	chr16	30650716	30656413	+	NA	PRR14
ENSG00000056558.11	293.95	1.97178	0.257548	7.65599	1.91828e-14	6.77767e-13	chr9	120902392	120929173	-	NA	TRAF1		ENSG00000235173.7	22.3671	-0.601895	0.193506	-3.11047	0.00186789	0.0443126	chr8	144137773	144140851	+	NA	HGH1
ENSG00000019582.17	1377.11	-1.52351	0.199064	-7.65339	1.95748e-14	6.90964e-13	chr5	150401636	150412969	-	NA	CD74		ENSG00000101981.12	5.25921	2.79473	0.898779	3.10947	0.00187422	0.0443825	chrX	139530738	139563459	+	NA	F9
ENSG00000165490.13	26.7697	2.89255	0.377983	7.65261	1.96935e-14	6.94493e-13	chr11	82899974	82958277	+	NA	DDIAS		ENSG00000103145.11	23.649	-1.08726	0.349643	-3.10963	0.00187324	0.0443825	chr16	3022624	3024286	-	NA	HCFC1R1
ENSG00000072858.11	34.9108	-1.46368	0.191469	-7.64447	2.09805e-14	7.39182e-13	chr3	113532554	113629575	+	NA	SIDT1		ENSG00000148704.13	4.67002	2.43554	0.783337	3.10918	0.00187606	0.0443829	chr10	117128520	117138301	-	NA	VAX1
ENSG00000117419.16	88.2906	1.65903	0.217119	7.64109	2.15384e-14	7.5812e-13	chr1	44221069	44355260	-	NA	ERI3		ENSG00000105248.16	17.4619	-1.18521	0.381225	-3.10894	0.00187762	0.0443829	chr19	4247079	4269088	+	NA	YJU2
ENSG00000154822.18	52.4555	-1.21598	0.159229	-7.63666	2.22933e-14	7.8395e-13	chr3	16802650	17090604	+	NA	PLCL2		ENSG00000236581.9	8.12843	2.50128	0.804913	3.10752	0.00188666	0.0445565	chr13	33180400	33281584	+	NA	STARD13-AS
ENSG00000189223.15	74.715	-1.06024	0.138854	-7.63564	2.24705e-14	7.89435e-13	chr2	113211420	113276581	+	NA	PAX8-AS1		ENSG00000065150.21	132.977	-0.469665	0.151165	-3.10696	0.00189021	0.0445655	chr13	97953657	98024296	+	NA	IPO5
ENSG00000149636.16	49.907	1.86761	0.24468	7.63288	2.29564e-14	8.05747e-13	chr20	36751790	36773818	-	NA	DSN1		ENSG00000185838.14	13.2968	-0.941032	0.302882	-3.10693	0.00189044	0.0445655	chr22	19783222	19854939	-	NA	GNB1L
ENSG00000134698.11	41.8775	-1.76277	0.231014	-7.63056	2.33739e-14	8.19628e-13	chr1	35808015	35857890	+	NA	AGO4		ENSG00000233725.7	8.66146	2.1806	0.702065	3.10598	0.00189648	0.0446678	chr13	43908668	44030461	+	NA	NRAD1
ENSG00000196743.9	47.1804	-1.43384	0.188016	-7.62614	2.41889e-14	8.47409e-13	chr5	151212149	151270440	+	NA	GM2A		ENSG00000204581.3	6.86703	2.35876	0.759579	3.10535	0.00190051	0.0447225	chr2	111098344	111116407	-	NA	ACOXL-AS1
ENSG00000101911.13	71.5797	1.17301	0.15386	7.62391	2.46114e-14	8.61399e-13	chrX	12791354	12824222	+	NA	PRPS2		ENSG00000232626.3	4.94811	2.19999	0.708521	3.10505	0.00190248	0.0447288	chr1	202438395	202439957	+	NA	ENSG00000232626
ENSG00000102054.18	188.329	1.34246	0.176143	7.6214	2.50932e-14	8.77437e-13	chrX	16839282	16870362	-	NA	RBBP7		ENSG00000130962.18	10.6518	2.16483	0.697599	3.10326	0.00191401	0.0449595	chrX	37349308	37457292	+	NA	PRRG1
ENSG00000143889.16	85.153	1.39374	0.182915	7.6196	2.54473e-14	8.88983e-13	chr2	38561968	38603586	-	NA	HNRNPLL		ENSG00000288104.1	6.34852	2.42465	0.781675	3.10187	0.00192302	0.0450502	chr3	175473918	175477602	-	NA	ENSG00000288104
ENSG00000153130.18	75.3946	1.45893	0.191639	7.61293	2.67961e-14	9.35227e-13	chr4	140257285	140385728	+	NA	SCOC		ENSG00000215305.10	56.5728	-0.41683	0.134377	-3.10193	0.00192262	0.0450502	chr20	2840702	2866732	+	NA	VPS16
ENSG00000160014.17	444.099	1.44887	0.190327	7.61251	2.68822e-14	9.37353e-13	chr19	46601073	46610782	+	NA	CALM3		ENSG00000145901.16	182.051	-0.529555	0.1707	-3.10226	0.00192051	0.0450502	chr5	151029944	151093577	-	NA	TNIP1
ENSG00000120889.13	41.272	1.2546	0.165005	7.60337	2.88508e-14	1.00505e-12	chr8	23020132	23069031	-	NA	TNFRSF10B		ENSG00000155256.18	42.316	-0.408812	0.131825	-3.10116	0.00192764	0.045078	chr10	97737120	97760907	+	NA	ZFYVE27
ENSG00000184898.7	20.9265	-1.72555	0.226997	-7.60166	2.92361e-14	1.01753e-12	chr2	151247939	151261863	-	NA	RBM43		ENSG00000103126.15	25.9643	-0.751362	0.24259	-3.09726	0.00195321	0.0455947	chr16	287439	352723	-	NA	AXIN1
ENSG00000186603.7	24.9423	2.41295	0.317505	7.59971	2.96799e-14	1.03201e-12	chr1	45326894	45328710	+	NA	HPDL		ENSG00000283503.4	15.3197	1.89374	0.611522	3.09676	0.00195645	0.0456296	chr18	39841677	39896298	+	NA	LINC01902
ENSG00000072786.13	203.219	-1.72478	0.227051	-7.59643	3.04422e-14	1.05753e-12	chr5	172042078	172188224	-	NA	STK10		ENSG00000287559.1	5.29483	2.56017	0.827014	3.09568	0.00196365	0.0457214	chr6	17224242	17281424	-	NA	ENSG00000287559
ENSG00000245954.10	57.6768	-1.75411	0.23092	-7.59619	3.04987e-14	1.0585e-12	chr4	152090458	152110157	+	NA	LINC02273		ENSG00000163092.22	21.0915	1.9677	0.635637	3.09564	0.00196387	0.0457214	chr2	166888479	167259753	+	NA	XIRP2
ENSG00000233184.9	31.9082	-1.75566	0.231144	-7.59551	3.06577e-14	1.06303e-12	chr1	101025843	101090513	+	NA	DPH5-DT		ENSG00000163235.16	9.243	1.7956	0.580167	3.09497	0.00196835	0.0457527	chr2	70447283	70554193	-	NA	TGFA
ENSG00000092871.17	43.4449	-1.74576	0.229855	-7.59504	3.07706e-14	1.06595e-12	chr17	35005989	35089319	-	NA	RFFL		ENSG00000086062.13	91.0378	-0.631719	0.204115	-3.09491	0.0019687	0.0457527	chr9	33104081	33167356	-	NA	B4GALT1
ENSG00000128626.12	161.099	1.98645	0.261567	7.5944	3.09214e-14	1.07018e-12	chr19	38930943	38933168	+	NA	MRPS12		ENSG00000082293.13	31.3053	1.47032	0.475149	3.09445	0.00197181	0.0457843	chr6	69866555	70212468	+	NA	COL19A1
ENSG00000165672.7	344.624	1.86292	0.245383	7.59188	3.15288e-14	1.0898e-12	chr10	119167719	119178812	-	NA	PRDX3		ENSG00000124831.20	456.955	-0.829668	0.268143	-3.09412	0.00197396	0.0457939	chr2	237627586	237813682	+	NA	LRRFIP1
ENSG00000124191.18	14.8058	-3.20978	0.422795	-7.59181	3.15468e-14	1.0898e-12	chr20	43914851	44069616	+	NA	TOX2		ENSG00000112280.18	25.8505	1.60612	0.519242	3.09321	0.00198006	0.0458947	chr6	70216039	70303084	-	NA	COL9A1
ENSG00000215021.10	302.382	1.7435	0.229735	7.58919	3.21905e-14	1.111e-12	chr12	6965326	6970780	-	NA	PHB2		ENSG00000162378.13	41.1343	0.475202	0.153662	3.09251	0.00198474	0.0459625	chr1	52726452	52827336	+	NA	ZYG11B
ENSG00000196655.12	149.518	1.71189	0.225838	7.58017	3.45096e-14	1.18994e-12	chr11	119018762	119025454	+	NA	TRAPPC4		ENSG00000257545.5	6.49948	2.32374	0.75154	3.09198	0.00198829	0.0459636	chr12	106495957	106774926	-	NA	ENSG00000257545
ENSG00000148450.13	26.8701	-1.68598	0.222476	-7.57825	3.50238e-14	1.20655e-12	chr10	23095578	23122013	+	NA	MSRB2		ENSG00000068354.16	26.3589	-0.633374	0.204838	-3.09207	0.00198767	0.0459636	chrX	48539713	48562609	+	NA	TBC1D25
ENSG00000105717.14	27.1945	-1.80722	0.238569	-7.57524	3.58476e-14	1.23379e-12	chr19	19561706	19618693	-	NA	PBX4		ENSG00000287919.1	4.22383	3.0149	0.975343	3.09111	0.00199407	0.0459906	chr1	95282232	95287702	+	NA	ENSG00000287919
ENSG00000162241.13	59.9637	-1.60884	0.212388	-7.575	3.59117e-14	1.23486e-12	chr11	65375191	65383701	-	NA	SLC25A45		ENSG00000258654.1	6.07339	2.96487	0.959102	3.0913	0.00199284	0.0459906	chr15	20344735	20359166	+	NA	ENSG00000258654
ENSG00000143569.20	199.522	0.808722	0.106781	7.57361	3.62984e-14	1.247e-12	chr1	154220178	154271510	+	NA	UBAP2L		ENSG00000173327.8	53.5511	-0.520443	0.16841	-3.09034	0.0019993	0.0460558	chr11	65597755	65615382	-	NA	MAP3K11
ENSG00000110955.9	623.481	1.62426	0.214582	7.56938	3.75005e-14	1.28711e-12	chr12	56638174	56645984	-	NA	ATP5F1B		ENSG00000118733.17	6.98848	2.64728	0.856815	3.08968	0.00200374	0.0461177	chr1	101802559	101996926	-	NA	OLFM3
ENSG00000111711.10	98.8059	1.97566	0.261034	7.5686	3.77272e-14	1.2937e-12	chr12	21501780	21518408	+	NA	GOLT1B		ENSG00000120705.13	136.244	-0.490136	0.158663	-3.08917	0.00200718	0.0461563	chr5	138506094	138543236	-	NA	ETF1
ENSG00000111647.13	59.3181	1.53323	0.202584	7.56837	3.77938e-14	1.29479e-12	chr12	100028454	100142874	-	NA	BLTP3B		ENSG00000213237.4	4.64122	-1.83344	0.593618	-3.08859	0.00201109	0.0461654	chr7	138404194	138404523	-	NA	PTMAP10
ENSG00000173207.13	222.831	2.17845	0.287913	7.56633	3.8393e-14	1.31411e-12	chr1	154974652	154979251	+	NA	CKS1B		ENSG00000161405.17	274.35	-0.93787	0.303743	-3.08771	0.00201705	0.0462617	chr17	39757717	39864312	-	NA	IKZF3
ENSG00000118369.13	27.5044	-1.62399	0.214738	-7.56263	3.94995e-14	1.35075e-12	chr11	78188811	78215232	+	NA	USP35		ENSG00000137819.14	11.4689	1.87837	0.608589	3.08643	0.00202573	0.0463824	chr15	69298911	69407780	+	NA	PAQR5
ENSG00000176087.16	93.0339	1.16941	0.154658	7.5613	3.99065e-14	1.36341e-12	chr5	140564445	140569100	+	NA	SLC35A4		ENSG00000198720.13	11.0805	-1.00786	0.326548	-3.08642	0.00202585	0.0463824	chr17	29589768	29614761	+	NA	ANKRD13B
ENSG00000103490.14	19.0823	-3.57233	0.472755	-7.5564	4.14393e-14	1.41448e-12	chr16	31201485	31203450	-	NA	PYCARD		ENSG00000077498.9	6.54781	2.43712	0.789696	3.08615	0.00202764	0.046383	chr11	89177874	89295759	+	NA	TYR
ENSG00000130706.13	220.053	1.94515	0.257485	7.55442	4.20721e-14	1.43477e-12	chr20	62302092	62308862	+	NA	ADRM1		ENSG00000168268.11	30.3092	-0.854912	0.277076	-3.08548	0.00203222	0.0464471	chr3	52524384	52535054	-	NA	NT5DC2
ENSG00000070761.8	81.7942	1.50478	0.199259	7.55188	4.29035e-14	1.46178e-12	chr16	58113591	58129381	-	NA	CFAP20		ENSG00000073282.14	20.5583	1.5596	0.505617	3.08454	0.00203866	0.0464531	chr3	189631388	189897276	+	NA	TP63
ENSG00000100906.12	663.201	1.81738	0.240677	7.55113	4.31512e-14	1.46754e-12	chr14	35401078	35404749	-	NA	NFKBIA		ENSG00000165762.3	19.2059	1.39875	0.453529	3.08415	0.00204133	0.0464531	chr14	19875141	19883932	+	NA	OR4K2
ENSG00000167114.13	25.97	1.44992	0.192013	7.55117	4.31368e-14	1.46754e-12	chr9	128340526	128361470	+	NA	SLC27A4		ENSG00000108883.13	95.1347	-0.600212	0.194576	-3.08472	0.00203745	0.0464531	chr17	44849947	44899445	-	NA	EFTUD2
ENSG00000120992.18	139.936	1.50424	0.199216	7.55078	4.32656e-14	1.47008e-12	chr8	54046366	54102017	-	NA	LYPLA1		ENSG00000111642.16	85.5297	-0.989716	0.320865	-3.08453	0.00203876	0.0464531	chr12	6570081	6614524	-	NA	CHD4
ENSG00000197324.9	85.8201	-1.87307	0.248099	-7.54969	4.36285e-14	1.48106e-12	chr14	22871739	22881713	+	NA	LRP10		ENSG00000180245.7	11.8197	1.94904	0.632048	3.08369	0.00204448	0.0464844	chr4	109827971	109849123	+	NA	RRH
ENSG00000100162.15	72.8655	2.2802	0.302054	7.54898	4.3868e-14	1.48784e-12	chr22	41938736	41947152	-	NA	CENPM		ENSG00000251372.7	44.5269	1.61507	0.52379	3.08343	0.00204631	0.0464857	chr4	138309612	138663403	+	NA	LINC00499
ENSG00000105011.9	64.0288	2.48981	0.32984	7.54854	4.40151e-14	1.49147e-12	chr19	14119511	14136613	-	NA	ASF1B		ENSG00000125848.10	6.07726	2.84787	0.925099	3.07845	0.00208077	0.0466313	chr20	14322984	14337614	-	NA	FLRT3
ENSG00000183718.6	31.3104	-1.65143	0.218828	-7.54671	4.46399e-14	1.51126e-12	chr5	181254076	181261150	-	NA	TRIM52		ENSG00000249345.8	13.5692	1.693	0.549551	3.08069	0.00206522	0.0466313	chr12	126915198	127060565	-	NA	LINC02405
ENSG00000137841.12	86.5056	-1.84402	0.244363	-7.54625	4.47982e-14	1.51525e-12	chr15	40278175	40307935	-	NA	PLCB2		ENSG00000151458.12	14.7574	1.53517	0.498608	3.07891	0.00207762	0.0466313	chr4	124664047	124712732	-	NA	ANKRD50
ENSG00000179091.5	182.036	1.75218	0.232269	7.54374	4.56671e-14	1.54323e-12	chr8	144095038	144097525	+	NA	CYC1		ENSG00000291052.1	23.0792	1.52335	0.494715	3.07925	0.00207523	0.0466313	chr21	14236205	14338017	+	NA	ABCC13
ENSG00000105677.12	127.064	2.17562	0.2885	7.54115	4.65858e-14	1.57285e-12	chr19	35545599	35547526	+	NA	TMEM147		ENSG00000159176.14	86.3606	-0.352221	0.114417	-3.0784	0.00208115	0.0466313	chr1	201483529	201509456	-	NA	CSRP1
ENSG00000288809.1	18.3493	4.94466	0.655803	7.53985	4.70508e-14	1.58711e-12	chr11	86244352	86244973	-	NA	ENSG00000288809		ENSG00000025770.19	70.4842	-0.416303	0.135231	-3.07845	0.00208079	0.0466313	chr22	50508223	50524780	+	NA	NCAPH2
ENSG00000120875.9	311.547	2.63495	0.34966	7.53575	4.85544e-14	1.63635e-12	chr8	29333063	29350684	-	NA	DUSP4		ENSG00000134987.13	72.2536	-0.475904	0.154518	-3.07993	0.00207052	0.0466313	chr5	111092320	111130502	+	NA	WDR36
ENSG00000187118.14	100.454	1.70501	0.226555	7.5258	5.23984e-14	1.7643e-12	chr3	28241583	28325142	+	NA	CMC1		ENSG00000114867.22	262.302	-0.575786	0.187035	-3.0785	0.00208044	0.0466313	chr3	184314494	184335358	+	NA	EIF4G1
ENSG00000108639.8	175.64	1.34565	0.178814	7.52542	5.25519e-14	1.76787e-12	chr17	78168580	78173527	+	NA	SYNGR2		ENSG00000119969.16	158.582	-0.588718	0.191041	-3.08163	0.00205873	0.0466313	chr10	94545328	94613905	+	NA	HELLS
ENSG00000082516.9	46.826	1.22127	0.162305	7.52457	5.28947e-14	1.7778e-12	chr5	154887410	154938211	-	NA	GEMIN5		ENSG00000176340.4	51.9242	-1.5864	0.514883	-3.08109	0.00206241	0.0466313	chr11	63974619	63976543	+	NA	COX8A
ENSG00000127774.7	56.8908	2.33028	0.309879	7.51996	5.47938e-14	1.83996e-12	chr17	3668811	3669668	+	NA	EMC6		ENSG00000138675.17	11.6141	1.86432	0.605825	3.07732	0.0020887	0.0467281	chr4	80266638	80336680	+	NA	FGF5
ENSG00000135930.15	207.007	1.2326	0.163914	7.51978	5.487e-14	1.84086e-12	chr2	232550658	232583644	+	NA	EIF4E2		ENSG00000198863.8	39.6832	-0.520161	0.169033	-3.07727	0.00208903	0.0467281	chr17	42980564	42995142	+	NA	RUNDC1
ENSG00000166200.15	96.9037	1.2463	0.16586	7.5142	5.726e-14	1.91932e-12	chr15	49106067	49155661	-	NA	COPS2		ENSG00000214992.6	5.83905	2.12275	0.689879	3.07698	0.00209107	0.0467339	chrX	119249345	119257667	-	NA	AKAP17BP
ENSG00000125912.11	63.115	1.83	0.243569	7.51324	5.76823e-14	1.93174e-12	chr19	3185562	3209575	+	NA	NCLN		ENSG00000250723.7	9.24519	2.20283	0.716352	3.07507	0.00210451	0.0468778	chr4	33850590	33982349	+	NA	ENSG00000250723
ENSG00000181381.15	52.4505	-1.30739	0.174023	-7.51275	5.78971e-14	1.93718e-12	chr4	168356734	168537786	-	NA	DDX60L		ENSG00000229588.3	6.03989	2.12149	0.689904	3.07505	0.00210466	0.0468778	chr1	166165851	166340900	+	NA	ENSG00000229588
ENSG00000164051.14	32.2102	1.6957	0.225837	7.50854	5.97914e-14	1.99877e-12	chr3	48432163	48440456	-	NA	CCDC51		ENSG00000003436.16	23.6314	1.60834	0.523005	3.07518	0.00210374	0.0468778	chr2	187464229	187565760	-	NA	TFPI
ENSG00000198805.13	80.1461	1.39138	0.185472	7.50185	6.29216e-14	2.10152e-12	chr14	20461991	20477094	+	NA	PNP		ENSG00000010165.20	79.1784	-0.389098	0.126517	-3.07546	0.00210177	0.0468778	chr1	171781659	171814023	+	NA	METTL13
ENSG00000156804.7	49.0961	-1.88999	0.252151	-7.49548	6.60567e-14	2.20426e-12	chr8	123497888	123541206	-	NA	FBXO32		ENSG00000198121.15	8.84957	2.08496	0.678208	3.07421	0.00211059	0.0469595	chr9	110873262	111038470	-	NA	LPAR1
ENSG00000163956.13	143.336	1.45688	0.194384	7.49485	6.63747e-14	2.21289e-12	chr4	3503611	3532446	-	NA	LRPAP1		ENSG00000173436.15	28.6705	-0.747752	0.243249	-3.07403	0.00211191	0.0469595	chr1	19484402	19629821	+	NA	MICOS10
ENSG00000156469.9	42.749	1.51856	0.202621	7.49458	6.65091e-14	2.21538e-12	chr8	96239397	96261610	-	NA	MTERF3		ENSG00000140391.15	71.6933	-0.413334	0.134475	-3.07369	0.00211428	0.0469726	chr15	77041403	77083984	-	NA	TSPAN3
ENSG00000142856.17	77.2655	1.85454	0.247528	7.49224	6.77095e-14	2.25335e-12	chr1	63440769	63593721	-	NA	ITGB3BP		ENSG00000135046.14	120.502	0.884359	0.287756	3.07329	0.00211712	0.0469958	chr9	73151864	73170393	+	NA	ANXA1
ENSG00000182180.14	150.286	1.52094	0.203096	7.48876	6.95257e-14	2.31173e-12	chr10	73248842	73252693	-	NA	MRPS16		ENSG00000286863.2	6.9221	2.20079	0.716499	3.07159	0.00212923	0.0472245	chr1	72283169	72753772	+	NA	ENSG00000286863
ENSG00000186665.10	12.5768	2.88683	0.385557	7.48741	7.02455e-14	2.33358e-12	chr17	67991098	67996469	-	NA	C17orf58		ENSG00000096093.16	48.1463	1.21574	0.395859	3.07114	0.0021324	0.0472342	chr6	52362122	52529886	+	NA	EFHC1
ENSG00000031691.7	29.2879	2.11819	0.283026	7.48409	7.20473e-14	2.3913e-12	chr6	49463369	49493107	+	NA	CENPQ		ENSG00000236780.7	6.82175	2.08279	0.678534	3.06954	0.0021439	0.0473548	chr2	67123356	67397980	-	NA	LINC01829
ENSG00000143761.17	522.941	1.36942	0.183047	7.48127	7.36103e-14	2.441e-12	chr1	228082707	228099212	+	NA	ARF1		ENSG00000267374.3	28.249	1.34668	0.43873	3.06951	0.00214412	0.0473548	chr18	39206916	39800322	-	NA	MIR924HG
ENSG00000155926.14	208.571	1.7071	0.228236	7.47951	7.46019e-14	2.47169e-12	chr8	133036727	133102912	-	NA	SLA		ENSG00000112902.12	35.3277	1.46345	0.476935	3.06844	0.00215178	0.047484	chr5	9035032	9546075	-	NA	SEMA5A
ENSG00000104885.19	52.617	2.34857	0.314022	7.479	7.48896e-14	2.47901e-12	chr19	2163932	2232578	+	NA	DOT1L		ENSG00000136267.14	21.8963	1.52463	0.49714	3.06681	0.00216358	0.0475443	chr7	14145048	14974777	-	NA	DGKB
ENSG00000114315.4	4.96125	3.36096	0.449734	7.47322	7.82572e-14	2.58819e-12	chr3	194136147	194138732	+	NA	HES1		ENSG00000120278.17	32.2694	1.12795	0.367766	3.06703	0.00216198	0.0475443	chr6	150599882	150843665	+	NA	PLEKHG1
ENSG00000125821.13	68.974	1.02183	0.136782	7.47049	7.98982e-14	2.64011e-12	chr20	18587941	18766644	+	NA	DTD1		ENSG00000113013.16	284.02	-0.524525	0.170998	-3.06743	0.00215907	0.0475443	chr5	138553755	138575675	-	NA	HSPA9
ENSG00000127022.16	394.888	1.38189	0.185065	7.46705	8.20101e-14	2.7075e-12	chr5	179678627	179731641	+	NA	CANX		ENSG00000108773.11	35.4953	-0.694364	0.226348	-3.06768	0.00215727	0.0475443	chr17	42113110	42121367	-	NA	KAT2A
ENSG00000147996.17	61.4601	1.89613	0.254046	7.46375	8.40955e-14	2.77388e-12	chr9	65668804	65734041	+	NA	ZNG1E		ENSG00000232573.1	24.2148	-1.84373	0.601102	-3.06725	0.00216041	0.0475443	chr14	98972878	98973301	-	NA	RPL3P4
ENSG00000085563.15	71.5182	-1.77822	0.238332	-7.46112	8.57887e-14	2.82723e-12	chr7	87503016	87713323	-	NA	ABCB1		ENSG00000160072.20	48.5402	-0.512232	0.167153	-3.06445	0.0021807	0.0478556	chr1	1471764	1497848	+	NA	ATAD3B
ENSG00000139289.15	72.7702	2.05025	0.274979	7.45603	8.91713e-14	2.93611e-12	chr12	76025446	76031776	-	NA	PHLDA1		ENSG00000168411.14	62.4106	-0.656764	0.214341	-3.06411	0.00218321	0.0478556	chr16	74621398	74666877	-	NA	RFWD3
ENSG00000039068.20	26.7127	-3.03359	0.40688	-7.45575	8.93547e-14	2.93955e-12	chr16	68737291	68835537	+	NA	CDH1		ENSG00000237077.1	4.30477	-1.53449	0.500786	-3.06416	0.00218285	0.0478556	chr2	77788381	77793087	+	NA	RPL38P2
ENSG00000168214.22	454.338	1.71484	0.230007	7.45558	8.94755e-14	2.94092e-12	chr4	26163454	26435131	+	NA	RBPJ		ENSG00000237250.3	8.52077	2.49236	0.813624	3.06329	0.00218919	0.0478667	chr1	237862174	237928321	+	NA	ENSG00000237250
ENSG00000114738.11	91.9455	1.01754	0.136486	7.45532	8.96505e-14	2.94408e-12	chr3	50611519	50649291	+	NA	MAPKAPK3		ENSG00000142330.20	36.314	-0.471017	0.153749	-3.06355	0.00218728	0.0478667	chr2	240586733	240617705	+	NA	CAPN10
ENSG00000214530.10	12.0974	-2.45964	0.330069	-7.45188	9.20175e-14	3.01915e-12	chr11	72754728	72794047	-	NA	STARD10		ENSG00000166136.16	26.3456	-1.37785	0.449779	-3.0634	0.0021884	0.0478667	chr10	100523739	100530000	-	NA	NDUFB8
ENSG00000137288.10	198.528	1.68861	0.226894	7.44229	9.8956e-14	3.24395e-12	chr6	33694292	33711727	-	NA	UQCC2		ENSG00000145721.12	10.4546	1.56832	0.512367	3.06094	0.00220644	0.048046	chr5	97091866	97142753	-	NA	LIX1
ENSG00000213203.3	83.8252	-2.95432	0.397284	-7.43628	1.0356e-13	3.39187e-12	chr7	150716605	150724284	+	NA	GIMAP1		ENSG00000165929.13	130.374	1.34341	0.43889	3.06092	0.00220655	0.048046	chr14	91779745	91867536	-	NA	TC2N
ENSG00000260442.7	12.9837	2.92454	0.393366	7.43465	1.04849e-13	3.43109e-12	chr16	28877937	28879938	-	NA	ATP2A1-AS1		ENSG00000172053.18	139.473	-0.676681	0.221021	-3.06162	0.00220143	0.048046	chr3	49095931	49105130	-	NA	QARS1
ENSG00000101347.11	227.466	-1.61558	0.217405	-7.43118	1.07637e-13	3.51922e-12	chr20	36890228	36951893	-	NA	SAMHD1		ENSG00000130726.12	168.729	-0.75498	0.246612	-3.06141	0.00220301	0.048046	chr19	58544063	58550722	+	NA	TRIM28
ENSG00000230989.8	210.338	1.48399	0.199722	7.43025	1.08393e-13	3.54083e-12	chr16	83719310	83819737	+	NA	HSBP1		ENSG00000073050.12	32.2474	-0.907649	0.296443	-3.06179	0.00220015	0.048046	chr19	43543310	43580473	-	NA	XRCC1
ENSG00000223865.11	27.7542	-3.26511	0.439618	-7.42716	1.10956e-13	3.62138e-12	chr6	33075989	33089696	+	NA	HLA-DPB1		ENSG00000005810.20	229.7	-0.578597	0.189127	-3.0593	0.00221852	0.0482266	chr13	77042473	77327094	-	NA	MYCBP2
ENSG00000079134.13	67.3442	1.13836	0.15329	7.42619	1.11767e-13	3.64467e-12	chr18	214519	268050	-	NA	THOC1		ENSG00000168137.20	206.196	-0.397405	0.129927	-3.05867	0.00222321	0.0482886	chr3	9397614	9479240	+	NA	SETD5
ENSG00000221829.11	30.6955	1.97647	0.266316	7.42151	1.1579e-13	3.77254e-12	chr9	35073834	35080004	-	NA	FANCG		ENSG00000136026.14	23.1193	0.649593	0.212435	3.05785	0.00222931	0.0483809	chr12	106237880	106304279	-	NA	CKAP4
ENSG00000094804.12	98.8	3.1518	0.424729	7.42074	1.16471e-13	3.79143e-12	chr17	40287878	40304657	+	NA	CDC6		ENSG00000196383.7	4.61508	2.69531	0.882487	3.05422	0.00225645	0.0485617	chr14	19999912	20004760	+	NA	OR4Q2
ENSG00000099817.12	307.432	1.49473	0.201437	7.42032	1.16834e-13	3.79992e-12	chr19	1086573	1095380	-	NA	POLR2E		ENSG00000250602.6	5.86876	2.2408	0.733663	3.05426	0.00225616	0.0485617	chr5	126372476	126509021	-	NA	ENSG00000250602
ENSG00000118689.15	42.7623	-1.28676	0.173614	-7.41159	1.24798e-13	4.05539e-12	chr6	108559834	108684774	+	NA	FOXO3		ENSG00000289310.1	7.12301	1.90038	0.621904	3.05575	0.00224501	0.0485617	chr12	40229955	40231409	+	NA	ENSG00000289310
ENSG00000143368.10	232.522	1.42445	0.192201	7.41126	1.25105e-13	4.06183e-12	chr1	149923316	149927803	-	NA	SF3B4		ENSG00000132623.16	15.9359	1.3011	0.426004	3.0542	0.00225662	0.0485617	chr20	9986125	10058303	+	NA	ANKEF1
ENSG00000112182.16	153.115	1.60427	0.216485	7.41052	1.25806e-13	4.08101e-12	chr6	89926527	90296843	-	NA	BACH2		ENSG00000237352.6	27.1026	1.28401	0.420286	3.05508	0.00225002	0.0485617	chr1	58933642	59240555	+	NA	LINC01358
ENSG00000166669.14	81.2735	-1.11256	0.150148	-7.40974	1.26549e-13	4.10154e-12	chr16	10326433	10483638	+	NA	ATF7IP2		ENSG00000071127.18	368.054	-0.41363	0.135436	-3.05407	0.00225759	0.0485617	chr4	10068088	10116972	-	NA	WDR1
ENSG00000115758.14	141.369	2.10086	0.283536	7.4095	1.26778e-13	4.1054e-12	chr2	10439967	10448327	-	NA	ODC1		ENSG00000180198.17	87.3484	-0.430116	0.140839	-3.05395	0.00225848	0.0485617	chr1	28505942	28539300	+	NA	RCC1
ENSG00000049618.25	209.283	-0.962843	0.129961	-7.40873	1.27517e-13	4.12575e-12	chr6	156776019	157210779	+	NA	ARID1B		ENSG00000241839.10	24.4916	-0.619856	0.20282	-3.05618	0.00224173	0.0485617	chr15	64841882	64868002	+	NA	PLEKHO2
ENSG00000106638.18	40.4069	1.1547	0.155862	7.40852	1.27714e-13	4.12852e-12	chr7	73567536	73578791	-	NA	TBL2		ENSG00000108578.15	115.897	-0.628178	0.205598	-3.05536	0.0022479	0.0485617	chr17	30248202	30292056	-	NA	BLMH
ENSG00000139636.16	58.0556	-1.13195	0.152805	-7.40784	1.28371e-13	4.14618e-12	chr12	49097135	49110900	-	NA	LMBR1L		ENSG00000155744.10	50.7482	-0.778338	0.254878	-3.05377	0.00225985	0.0485617	chr2	200973717	201071671	-	NA	HYCC2
ENSG00000134070.5	21.8823	-1.73305	0.234015	-7.40572	1.3044e-13	4.20935e-12	chr3	10164918	10243745	+	NA	IRAK2		ENSG00000166925.9	90.714	-0.880615	0.288215	-3.05541	0.00224755	0.0485617	chr7	100463358	100479232	-	NA	TSC22D4
ENSG00000165724.6	36.9916	2.02648	0.27367	7.40484	1.3131e-13	4.23376e-12	chr9	137582080	137590512	-	NA	ZMYND19		ENSG00000271856.1	39.2004	-0.545485	0.178665	-3.05312	0.00226477	0.048593	chr3	108125820	108138610	+	NA	LINC01215
ENSG00000143772.11	77.9781	-1.59868	0.215907	-7.40447	1.31673e-13	4.2418e-12	chr1	226631689	226739323	-	NA	ITPKB		ENSG00000124802.12	20.8128	-1.10405	0.361617	-3.05309	0.002265	0.048593	chr6	8073359	8102559	-	NA	EEF1E1
ENSG00000160445.11	45.1297	-1.28412	0.1735	-7.40124	1.34921e-13	4.34266e-12	chr9	128729785	128772414	-	NA	ZER1		ENSG00000267233.1	4.05273	3.10479	1.01743	3.05159	0.00227636	0.0487569	chr18	50814391	50815730	+	NA	HNRNPA3P16
ENSG00000111796.4	40.4951	-4.61288	0.623579	-7.39743	1.38846e-13	4.46514e-12	chr12	9594550	9607916	-	NA	KLRB1		ENSG00000013583.10	22.5497	0.657583	0.215472	3.05182	0.00227455	0.0487569	chr12	12974869	13000265	-	NA	HEBP1
ENSG00000276043.5	60.8326	2.66607	0.360495	7.39557	1.408e-13	4.52406e-12	chr19	4903079	4962154	+	NA	UHRF1		ENSG00000129245.13	57.3278	-0.429977	0.140925	-3.05111	0.00227998	0.048757	chr17	7591229	7614897	-	NA	FXR2
ENSG00000130935.10	111.622	1.41406	0.191294	7.39209	1.44543e-13	4.64034e-12	chr17	67717930	67744531	+	NA	NOL11		ENSG00000170606.16	145.303	-0.472881	0.154987	-3.0511	0.00228008	0.048757	chr5	133052012	133106449	+	NA	HSPA4
ENSG00000164649.20	55.2909	2.4652	0.333527	7.39132	1.45382e-13	4.66325e-12	chr7	21900898	21945903	-	NA	CDCA7L		ENSG00000116141.17	36.7613	1.55214	0.50894	3.04975	0.00229035	0.0488266	chr1	220528135	220664461	+	NA	MARK1
ENSG00000167670.16	63.2384	1.61877	0.219024	7.39086	1.45878e-13	4.67512e-12	chr19	4402639	4445018	+	NA	CHAF1A		ENSG00000072958.9	146.042	-0.351632	0.115293	-3.04989	0.00228924	0.0488266	chr19	16197853	16245906	+	NA	AP1M1
ENSG00000120659.16	16.8945	2.91344	0.394203	7.3907	1.46053e-13	4.67672e-12	chr13	42562735	42608013	+	NA	TNFSF11		ENSG00000110917.8	165.069	-0.472337	0.154864	-3.05002	0.00228826	0.0488266	chr12	120687148	120701859	+	NA	MLEC
ENSG00000211801.3	42.2837	-2.49034	0.337039	-7.38886	1.48089e-13	4.73784e-12	chr14	22052513	22053056	+	NA	TRAV21		ENSG00000078098.15	12.177	1.84396	0.604697	3.0494	0.00229302	0.0488347	chr2	162170683	162245151	-	NA	FAP
ENSG00000054965.11	43.0559	-1.24073	0.167989	-7.38577	1.51573e-13	4.84513e-12	chr11	73400486	73598189	-	NA	FAM168A		ENSG00000164099.3	8.89246	1.89525	0.621834	3.04784	0.00230494	0.0489499	chr4	118280037	118353003	-	NA	PRSS12
ENSG00000157514.18	141.009	-1.91033	0.258655	-7.38564	1.51724e-13	4.84579e-12	chrX	107713220	107777342	-	NA	TSC22D3		ENSG00000168904.15	155.953	0.541932	0.177814	3.04774	0.00230567	0.0489499	chr15	99251361	99390729	+	NA	LRRC28
ENSG00000198887.9	104.729	1.34075	0.181541	7.3854	1.51999e-13	4.85044e-12	chr9	70258977	70354873	+	NA	SMC5		ENSG00000099910.17	51.1008	0.529141	0.173629	3.04754	0.00230726	0.0489499	chr22	20441518	20495844	-	NA	KLHL22
ENSG00000179041.4	58.1892	1.88543	0.255377	7.38292	1.54857e-13	4.93739e-12	chr8	66429013	66430733	+	NA	RRS1		ENSG00000214160.10	57.4958	-0.574553	0.188531	-3.04752	0.00230738	0.0489499	chr3	184242300	184249548	-	NA	ALG3
ENSG00000123064.13	59.7011	1.21669	0.164969	7.37529	1.63989e-13	5.22408e-12	chr12	113157172	113185479	-	NA	DDX54		ENSG00000220749.4	5.98873	-1.76086	0.577809	-3.04747	0.00230776	0.0489499	chr1	212051523	212052006	-	NA	RPL21P28
ENSG00000154945.7	46.2797	1.11891	0.15177	7.3724	1.6758e-13	5.32998e-12	chr17	50693197	50707914	-	NA	ANKRD40		ENSG00000165966.16	12.0714	1.79142	0.587906	3.04713	0.0023104	0.0489662	chr12	41188319	41574745	+	NA	PDZRN4
ENSG00000156232.7	56.6778	-1.42988	0.19395	-7.37239	1.676e-13	5.32998e-12	chr15	82809627	82836108	+	NA	WHAMM		ENSG00000250406.2	6.71995	2.36687	0.77728	3.04507	0.00232625	0.0492541	chr4	144851571	144874787	+	NA	ENSG00000250406
ENSG00000147687.19	82.6768	1.41834	0.192449	7.36996	1.70679e-13	5.42328e-12	chr8	124488484	124539458	-	NA	TATDN1		ENSG00000166501.14	305.486	-0.784889	0.257774	-3.04488	0.00232774	0.0492541	chr16	23835982	24220611	+	NA	PRKCB
ENSG00000005302.19	117.146	-1.55868	0.211557	-7.36767	1.73637e-13	5.51257e-12	chrX	11758158	11775772	+	NA	MSL3		ENSG00000149428.21	62.33	-0.429318	0.141016	-3.04447	0.00233089	0.0492811	chr11	119044187	119057227	-	NA	HYOU1
ENSG00000126814.7	21.6767	1.62665	0.220932	7.36265	1.80296e-13	5.71909e-12	chr14	60971440	60981170	-	NA	TRMT5		ENSG00000123415.16	53.8432	0.49502	0.162652	3.04343	0.00233901	0.049413	chr12	54121276	54189008	-	NA	SMUG1
ENSG00000123636.19	50.1202	-1.25683	0.170794	-7.35878	1.85592e-13	5.88208e-12	chr2	159318978	159616569	-	NA	BAZ2B		ENSG00000154277.13	31.4119	-1.05047	0.345193	-3.04314	0.00234127	0.049421	chr4	41256412	41268455	+	NA	UCHL1
ENSG00000109323.11	49.2648	-1.16832	0.158804	-7.35697	1.88137e-13	5.95766e-12	chr4	102630769	102760994	-	NA	MANBA		ENSG00000167881.15	156.115	-0.340291	0.111887	-3.04138	0.00235493	0.0496693	chr17	76038774	76072517	-	NA	SRP68
ENSG00000132153.15	145.707	0.901618	0.122558	7.35668	1.88536e-13	5.96524e-12	chr3	47802908	47850195	+	NA	DHX30		ENSG00000076716.9	11.3077	1.64066	0.539639	3.04028	0.00236356	0.0497714	chrX	133300102	133415489	-	NA	GPC4
ENSG00000141522.12	147.321	1.71912	0.233811	7.35259	1.9441e-13	6.14585e-12	chr17	81867720	81871378	-	NA	ARHGDIA		ENSG00000198133.9	23.4416	1.02532	0.337224	3.04048	0.00236198	0.0497714	chr14	67447083	67533739	-	NA	TMEM229B
ENSG00000228672.4	14.2559	2.17115	0.295369	7.35064	1.97267e-13	6.23089e-12	chr5	139390591	139395104	-	NA	PROB1		ENSG00000158560.14	11.2786	1.46501	0.481916	3.03996	0.00236606	0.049784	chr7	95772505	96110322	+	NA	DYNC1I1
ENSG00000197457.10	36.1285	-3.79247	0.516156	-7.34753	2.01909e-13	6.37212e-12	chr20	63639704	63657682	-	NA	STMN3		ENSG00000159461.15	47.5089	-0.666676	0.219347	-3.03937	0.00237073	0.0498423	chr16	56361451	56425545	-	NA	AMFR
ENSG00000288600.1	14.5399	-3.99991	0.544415	-7.34717	2.02454e-13	6.38391e-12	chr13	41488356	41506248	+	NA	ENSG00000288600		ENSG00000167173.19	25.682	-0.752567	0.247637	-3.03899	0.0023737	0.0498649	chr15	75195642	75212169	+	NA	C15orf39
ENSG00000058668.16	146.058	-1.91719	0.261079	-7.34336	2.08302e-13	6.56274e-12	chr1	203626831	203744081	+	NA	ATP2B4		ENSG00000220758.4	6.02453	2.23106	0.734434	3.03779	0.0023832	0.0498856	chr6	27324893	27325768	+	NA	VN1R10P
ENSG00000134313.17	111.169	-0.881971	0.120124	-7.34218	2.10146e-13	6.61525e-12	chr2	8721080	8837630	-	NA	KIDINS220		ENSG00000255910.2	7.43185	1.76816	0.582355	3.03623	0.0023956	0.0498856	chr12	19775450	20012261	+	NA	ENSG00000255910
ENSG00000077150.21	171.917	1.31922	0.180001	7.32895	2.31962e-13	7.29585e-12	chr10	102394109	102402524	+	NA	NFKB2		ENSG00000287629.1	8.74807	1.68901	0.556273	3.03629	0.00239508	0.0498856	chr3	42665872	42683793	-	NA	ENSG00000287629
ENSG00000108788.12	84.4387	1.54544	0.210973	7.32531	2.3835e-13	7.48988e-12	chr17	42567071	42573239	+	NA	MLX		ENSG00000221818.9	17.6275	1.54929	0.510002	3.0378	0.00238309	0.0498856	chr8	25841724	26045413	-	NA	EBF2
ENSG00000160050.16	62.3733	1.45542	0.198687	7.3252	2.38534e-13	7.48988e-12	chr1	32200594	32205453	+	NA	CCDC28B		ENSG00000105963.15	29.8333	-0.494793	0.162935	-3.03675	0.00239144	0.0498856	chr7	897899	955407	-	NA	ADAP1
ENSG00000131591.18	18.7207	1.76501	0.240963	7.32482	2.39218e-13	7.50505e-12	chr1	1081817	1116361	-	NA	C1orf159		ENSG00000136490.9	444.931	-0.676353	0.222695	-3.03713	0.00238842	0.0498856	chr17	63695887	63701172	-	NA	LIMD2
ENSG00000003402.21	278.839	1.92197	0.262532	7.3209	2.46321e-13	7.72137e-12	chr2	201116153	201176687	+	NA	CFLAR		ENSG00000140451.13	22.1598	-0.699635	0.230334	-3.03747	0.00238569	0.0498856	chr15	64815631	64825668	-	NA	PIF1
ENSG00000197635.11	138.953	-1.47636	0.20181	-7.31559	2.56259e-13	8.02614e-12	chr2	161992244	162074394	-	NA	DPP4		ENSG00000177374.13	44.2243	-0.863285	0.284304	-3.03649	0.00239351	0.0498856	chr17	2054153	2063241	+	NA	HIC1
ENSG00000166046.11	30.8029	-2.10754	0.288133	-7.31447	2.5839e-13	8.08608e-12	chr12	106301928	106347003	+	NA	TCP11L2		ENSG00000234498.3	5.89355	-1.5088	0.496562	-3.03849	0.00237766	0.0498856	chr12	12875498	12876107	+	NA	RPL13AP20
ENSG00000224429.10	24.4713	-1.90099	0.25995	-7.31292	2.61393e-13	8.17319e-12	chr13	21302861	21362139	-	NA	LINC00539		ENSG00000167186.11	21.479	-0.634817	0.20912	-3.03566	0.00240011	0.0499398	chr16	19067613	19080095	+	NA	COQ7
ENSG00000129353.15	147.233	-1.34684	0.184216	-7.31121	2.6474e-13	8.2709e-12	chr19	10602456	10644557	+	NA	SLC44A2		ENSG00000090376.11	18.3419	1.18792	0.391387	3.03515	0.00240416	0.0499449	chr12	66189194	66254622	+	NA	IRAK3
ENSG00000155959.12	153.551	1.31024	0.179234	7.31022	2.66696e-13	8.32503e-12	chrX	155197006	155239841	+	NA	VBP1		ENSG00000163069.13	40.7386	0.568464	0.187284	3.03531	0.00240288	0.0499449	chr4	52020705	52038299	-	NA	SGCB
ENSG00000070214.17	47.5426	-1.30026	0.178011	-7.30439	2.78525e-13	8.68701e-12	chr9	105244621	105439171	+	NA	SLC44A1
ENSG00000188342.13	78.717	1.35668	0.185973	7.29504	2.98574e-13	9.30452e-12	chr13	45120509	45284893	+	NA	GTF2F2
ENSG00000245904.6	36.3821	-1.82273	0.250071	-7.28885	3.12608e-13	9.7337e-12	chr12	92145572	92226557	+	NA	BTG1-DT
ENSG00000265681.8	37.5585	2.31361	0.317455	7.288	3.14586e-13	9.78713e-12	chr18	49488452	49492508	-	NA	RPL17
ENSG00000198885.10	39.6547	1.38746	0.190521	7.28246	3.27792e-13	1.01895e-11	chr2	96325316	96330517	+	NA	ITPRIPL1
ENSG00000189403.15	1223.56	1.82928	0.251214	7.28176	3.29498e-13	1.02339e-11	chr13	30456703	30617597	-	NA	HMGB1
ENSG00000122862.5	511.078	2.308	0.316967	7.28153	3.30064e-13	1.0243e-11	chr10	69088102	69104805	+	NA	SRGN
ENSG00000129932.10	51.5507	1.64269	0.225609	7.28115	3.30983e-13	1.0263e-11	chr19	3490820	3500674	-	NA	DOHH
ENSG00000006634.8	84.0089	1.22828	0.168793	7.27686	3.41676e-13	1.05857e-11	chr7	87876215	87909553	+	NA	DBF4
ENSG00000131669.10	126.691	1.45345	0.199763	7.27589	3.44147e-13	1.06534e-11	chr9	93121495	93134251	-	NA	NINJ1
ENSG00000164574.16	94.7017	-1.23397	0.169788	-7.26771	3.65644e-13	1.13095e-11	chr5	154190729	154420984	+	NA	GALNT10
ENSG00000256576.3	17.7293	-3.77923	0.52002	-7.26746	3.6631e-13	1.13207e-11	chr12	132186734	132189728	-	NA	LINC02361
ENSG00000213551.7	62.6731	2.37392	0.326811	7.26387	3.76165e-13	1.16156e-11	chr10	73183361	73247255	-	NA	DNAJC9
ENSG00000170860.4	462.282	1.65824	0.228979	7.24188	4.42496e-13	1.36412e-11	chr3	14178816	14201122	+	NA	LSM3
ENSG00000058262.11	224.665	1.3733	0.189762	7.23698	4.58793e-13	1.41319e-11	chr3	128051640	128071705	+	NA	SEC61A1
ENSG00000004961.15	44.3633	1.6652	0.230105	7.2367	4.59726e-13	1.41489e-11	chrX	11111300	11123086	+	NA	HCCS
ENSG00000158710.15	572.303	1.27562	0.176292	7.23583	4.62704e-13	1.42288e-11	chr1	159918106	159925507	-	NA	TAGLN2
ENSG00000183828.15	24.2072	-3.0226	0.417783	-7.23486	4.66015e-13	1.43188e-11	chr14	105172937	105181323	-	NA	NUDT14
ENSG00000069329.19	187.557	0.98856	0.136678	7.23276	4.73269e-13	1.45297e-11	chr16	46656131	46689518	-	NA	VPS35
ENSG00000115364.14	85.4553	1.26499	0.174919	7.23183	4.76538e-13	1.4618e-11	chr2	75646782	75690851	+	NA	MRPL19
ENSG00000130725.8	101.835	2.02279	0.279712	7.23168	4.7706e-13	1.4622e-11	chr19	58555711	58558954	-	NA	UBE2M
ENSG00000115306.16	180.288	-1.30227	0.180169	-7.22804	4.90017e-13	1.50068e-11	chr2	54456316	54671446	+	NA	SPTBN1
ENSG00000168078.10	47.8185	2.44012	0.337621	7.2274	4.9233e-13	1.50652e-11	chr8	27809623	27838082	-	NA	PBK
ENSG00000080371.6	153.022	1.01311	0.140179	7.22729	4.92737e-13	1.50653e-11	chr12	71754862	71800286	+	NA	RAB21
ENSG00000136824.19	182.929	1.64175	0.227191	7.22628	4.96408e-13	1.51651e-11	chr9	104094259	104141419	+	NA	SMC2
ENSG00000160877.7	29.6241	1.81951	0.251864	7.22418	5.04118e-13	1.5388e-11	chr19	13116861	13141147	+	NA	NACC1
ENSG00000111674.9	128.557	1.42514	0.1974	7.21957	5.21534e-13	1.59066e-11	chr12	6913744	6923698	+	NA	ENO2
ENSG00000139496.18	94.2177	1.57167	0.21781	7.21579	5.36228e-13	1.63413e-11	chr13	25301523	25365390	+	NA	NUP58
ENSG00000100297.16	175.178	2.40944	0.334105	7.21161	5.52946e-13	1.6837e-11	chr22	35400133	35425431	+	NA	MCM5
ENSG00000204899.6	82.3987	1.8815	0.260903	7.21149	5.53439e-13	1.68383e-11	chr13	72708366	72727629	-	NA	MZT1
ENSG00000124496.13	46.0206	-1.32849	0.184226	-7.21121	5.54571e-13	1.6859e-11	chr6	42224930	42452051	-	NA	TRERF1
ENSG00000225921.7	276.182	1.873	0.259852	7.20796	5.67942e-13	1.72432e-11	chr6	13615334	13632739	+	NA	NOL7
ENSG00000196693.15	45.0195	-1.91295	0.265395	-7.20792	5.68136e-13	1.72432e-11	chr10	42574184	42638570	-	NA	ZNF33B
ENSG00000026559.14	5.52236	3.29372	0.457062	7.20629	5.74971e-13	1.74364e-11	chr20	51003655	51023107	-	NA	KCNG1
ENSG00000175938.7	20.0111	-2.35624	0.327027	-7.20503	5.8031e-13	1.7584e-11	chr16	30949067	30956461	+	NA	ORAI3
ENSG00000143398.20	82.9607	0.748362	0.103877	7.20428	5.83497e-13	1.76662e-11	chr1	151197948	151249536	+	NA	PIP5K1A
ENSG00000010270.14	55.1073	1.39917	0.194319	7.20037	6.00498e-13	1.81662e-11	chr7	38178244	38230670	+	NA	STARD3NL
ENSG00000131873.7	63.6266	1.25088	0.173764	7.19874	6.0773e-13	1.837e-11	chr15	101175726	101252048	-	NA	CHSY1
ENSG00000143294.15	113.265	0.924857	0.128484	7.19823	6.10007e-13	1.84239e-11	chr1	156750609	156800815	+	NA	PRCC
ENSG00000168268.11	30.3092	2.28524	0.317526	7.19702	6.15426e-13	1.85725e-11	chr3	52524384	52535054	-	NA	NT5DC2
ENSG00000184730.12	39.5018	-1.93459	0.268826	-7.19642	6.1814e-13	1.86393e-11	chr16	28494642	28498964	+	NA	APOBR
ENSG00000164828.18	66.4429	0.967295	0.134554	7.1889	6.53138e-13	1.96469e-11	chr7	816614	896435	+	NA	SUN1
ENSG00000140199.13	84.8129	-1.38169	0.192197	-7.18893	6.53012e-13	1.96469e-11	chr15	34229783	34338060	-	NA	SLC12A6
ENSG00000002822.16	26.1374	-2.21072	0.307515	-7.18897	6.52815e-13	1.96469e-11	chr7	1815792	2233243	-	NA	MAD1L1
ENSG00000089050.16	30.8482	1.36098	0.189321	7.18873	6.53945e-13	1.96553e-11	chr20	18486539	18497225	-	NA	RBBP9
ENSG00000110917.8	165.069	1.16878	0.162644	7.18608	6.66801e-13	2.00255e-11	chr12	120687148	120701859	+	NA	MLEC
ENSG00000186376.15	58.0145	-1.79206	0.249401	-7.18546	6.69836e-13	2.01005e-11	chrX	135248919	135344109	-	NA	ZNF75D
ENSG00000173674.11	197.208	2.10938	0.293577	7.18509	6.71612e-13	2.01376e-11	chrX	20124524	20141838	-	NA	EIF1AX
ENSG00000162496.9	115.857	1.90028	0.26449	7.1847	6.73552e-13	2.01795e-11	chr1	12567909	12618210	-	NA	DHRS3
ENSG00000198301.12	155.802	0.955153	0.132975	7.18296	6.82175e-13	2.04214e-11	chr4	75940949	75990962	-	NA	SDAD1
ENSG00000280135.1	22.5557	-2.34581	0.326644	-7.18156	6.89189e-13	2.06148e-11	chr6	107697298	107700218	-	NA	ENSG00000280135
ENSG00000070882.13	74.9222	1.45505	0.202705	7.17817	7.06507e-13	2.11158e-11	chr7	24796539	24981634	-	NA	OSBPL3
ENSG00000161057.13	326.942	1.30194	0.181391	7.17753	7.09795e-13	2.11872e-11	chr7	103328569	103370346	+	NA	PSMC2
ENSG00000140545.16	43.7704	-1.50857	0.210181	-7.17749	7.10033e-13	2.11872e-11	chr15	88898682	88913468	-	NA	MFGE8
ENSG00000110324.12	169.509	-1.68085	0.234322	-7.17323	7.32467e-13	2.18391e-11	chr11	117986369	118003037	+	NA	IL10RA
ENSG00000124783.14	267.391	1.16871	0.163022	7.16905	7.55222e-13	2.24996e-11	chr6	7268305	7347446	-	NA	SSR1
ENSG00000182557.8	42.3348	-1.90886	0.266332	-7.16723	7.65298e-13	2.27815e-11	chr17	4433939	4488208	+	NA	SPNS3
ENSG00000227619.3	22.1825	-2.46615	0.344102	-7.16691	7.67094e-13	2.28168e-11	chr9	129575116	129584556	+	NA	ENSG00000227619
ENSG00000262655.4	29.8963	-2.09146	0.291847	-7.1663	7.70509e-13	2.29e-11	chr11	13962722	14268133	+	NA	SPON1
ENSG00000006530.18	104.482	2.80897	0.392258	7.16103	8.0076e-13	2.37801e-11	chr7	141551277	141655244	+	NA	AGK
ENSG00000111358.14	72.2075	1.16326	0.162472	7.15976	8.08188e-13	2.39816e-11	chr12	123633738	123662604	+	NA	GTF2H3
ENSG00000160208.13	95.7253	1.06773	0.149197	7.15651	8.27567e-13	2.45371e-11	chr21	43659559	43696079	+	NA	RRP1B
ENSG00000104081.14	38.7256	-2.7243	0.380865	-7.15294	8.49379e-13	2.51638e-11	chr15	40087889	40108892	-	NA	BMF
ENSG00000155330.10	61.2057	1.3397	0.18731	7.15231	8.53309e-13	2.52601e-11	chr16	46796602	46831180	-	NA	C16orf87
ENSG00000196715.7	71.6193	1.01456	0.141966	7.14654	8.89945e-13	2.63237e-11	chr7	65873073	65959563	+	NA	VKORC1L1
ENSG00000177337.10	44.4146	-2.4054	0.336646	-7.14519	8.9872e-13	2.65622e-11	chr18	3593731	3598363	+	NA	DLGAP1-AS1
ENSG00000117394.24	115.788	1.45866	0.204386	7.13682	9.55174e-13	2.82083e-11	chr1	42925352	42958893	-	NA	SLC2A1
ENSG00000082212.13	157.257	0.929267	0.130247	7.13466	9.70251e-13	2.86308e-11	chr18	50879079	50954257	+	NA	ME2
ENSG00000174021.12	297.94	1.81525	0.254619	7.12928	1.00892e-12	2.97485e-11	chr1	84498322	84506581	-	NA	GNG5
ENSG00000078699.22	60.489	-1.36046	0.190896	-7.12674	1.02773e-12	3.02791e-11	chr20	33490074	33650036	+	NA	CBFA2T2
ENSG00000197223.12	112.728	1.34711	0.189072	7.12484	1.04203e-12	3.06759e-11	chr2	68041129	68110948	-	NA	C1D
ENSG00000176049.16	55.013	-1.57514	0.221185	-7.12138	1.06855e-12	3.14318e-11	chr5	147585437	147782775	-	NA	JAKMIP2
ENSG00000177917.12	97.8435	0.916607	0.128729	7.12043	1.07591e-12	3.16235e-11	chr2	152717646	152762396	+	NA	ARL6IP6
ENSG00000125107.19	170.452	0.944502	0.132653	7.12008	1.07867e-12	3.16795e-11	chr16	58519950	58629885	-	NA	CNOT1
ENSG00000256269.11	63.0346	1.48069	0.207996	7.11886	1.08823e-12	3.1935e-11	chr11	119084865	119093834	+	NA	HMBS
ENSG00000243335.10	43.409	-1.35553	0.190511	-7.11527	1.11698e-12	3.27529e-11	chr7	66628880	66649067	+	NA	KCTD7
ENSG00000138495.7	397.767	2.01608	0.283456	7.11247	1.13983e-12	3.33968e-11	chr3	119654512	119677454	-	NA	COX17
ENSG00000188554.15	139.03	-1.38566	0.194872	-7.11061	1.15532e-12	3.38239e-11	chr17	43170480	43211689	+	NA	NBR1
ENSG00000139350.12	84.3099	1.21422	0.170793	7.1093	1.16633e-12	3.40965e-11	chr12	96907223	96953780	+	NA	NEDD1
ENSG00000076242.17	86.869	1.07101	0.15065	7.10928	1.16646e-12	3.40965e-11	chr3	36993225	37050896	+	NA	MLH1
ENSG00000137497.19	79.2513	-0.94638	0.133146	-7.10785	1.17862e-12	3.44249e-11	chr11	72002863	72080693	-	NA	NUMA1
ENSG00000126561.18	135.907	2.14734	0.302176	7.10626	1.19231e-12	3.47975e-11	chr17	42287546	42311943	+	NA	STAT5A
ENSG00000142784.16	40.7989	-1.3549	0.190717	-7.10425	1.2098e-12	3.52803e-11	chr1	27234631	27308636	+	NA	WDTC1
ENSG00000090661.12	27.6171	-1.43127	0.201471	-7.10411	1.211e-12	3.52877e-11	chr19	8206735	8262421	+	NA	CERS4
ENSG00000215712.11	75.2291	1.0851	0.152799	7.10148	1.23424e-12	3.59368e-11	chr6	157289024	157323601	-	NA	TMEM242
ENSG00000108439.11	37.3953	1.51594	0.213616	7.09657	1.27891e-12	3.72083e-11	chr17	47941505	47949308	+	NA	PNPO
ENSG00000106992.19	28.4495	-2.6207	0.369334	-7.09574	1.28657e-12	3.74021e-11	chr9	127866485	127877675	-	NA	AK1
ENSG00000132967.10	166.108	1.98708	0.280091	7.09438	1.29928e-12	3.77421e-11	chr3	22381719	22382929	+	NA	HMGB1P5
ENSG00000125901.6	75.8339	1.83055	0.258071	7.09323	1.3102e-12	3.80296e-11	chr20	3046051	3048250	+	NA	MRPS26
ENSG00000005844.19	331.585	-1.95838	0.276364	-7.08626	1.3779e-12	3.99633e-11	chr16	30472657	30523567	+	NA	ITGAL
ENSG00000159346.13	123.706	1.29397	0.182607	7.08612	1.37924e-12	3.99712e-11	chr1	202940825	202958572	-	NA	ADIPOR1
ENSG00000197971.16	144.412	-1.39465	0.196824	-7.08576	1.38287e-12	4.00451e-11	chr18	76978826	77133683	-	NA	MBP
ENSG00000104522.16	93.2587	2.15145	0.30365	7.08531	1.38731e-12	4.01426e-11	chr8	143612617	143618048	-	NA	GFUS
ENSG00000144635.9	59.293	1.18098	0.166755	7.08213	1.41958e-12	4.10444e-11	chr3	32525973	32570858	-	NA	DYNC1LI1
ENSG00000254986.8	69.7596	1.27848	0.18053	7.0818	1.42295e-12	4.111e-11	chr11	66480012	66509657	+	NA	DPP3
ENSG00000100714.18	140.366	1.45343	0.205292	7.07985	1.44308e-12	4.16591e-11	chr14	64388030	64463457	+	NA	MTHFD1
ENSG00000040275.17	55.8558	1.76053	0.248775	7.07681	1.47514e-12	4.25517e-11	chr5	169583635	169604778	+	NA	SPDL1
ENSG00000172270.22	232.769	1.32288	0.186966	7.07553	1.48882e-12	4.29131e-11	chr19	571276	583494	+	NA	BSG
ENSG00000170776.22	275.926	-1.69851	0.240096	-7.07429	1.50219e-12	4.32648e-11	chr15	85380570	85749358	+	NA	AKAP13
ENSG00000196684.12	47.0999	-1.06698	0.150835	-7.07383	1.50711e-12	4.33732e-11	chr19	16134027	16158575	+	NA	HSH2D
ENSG00000079805.19	279.182	-0.854394	0.120802	-7.07266	1.5199e-12	4.37074e-11	chr19	10718054	10833488	+	NA	DNM2
ENSG00000198856.13	323.914	1.90383	0.269196	7.07229	1.52395e-12	4.37901e-11	chr4	108650584	108667820	+	NA	OSTC
ENSG00000197345.13	141.852	1.5696	0.222011	7.06992	1.55023e-12	4.45107e-11	chr11	68891275	68903835	-	NA	MRPL21
ENSG00000120539.15	26.841	1.93948	0.274385	7.06846	1.5666e-12	4.48995e-11	chr10	27154823	27187953	+	NA	MASTL
ENSG00000100726.15	40.6422	1.22766	0.173683	7.06839	1.56738e-12	4.48995e-11	chr16	1493343	1510457	+	NA	TELO2
ENSG00000187091.14	23.6839	-2.18802	0.309549	-7.06839	1.56738e-12	4.48995e-11	chr3	38007495	38029642	-	NA	PLCD1
ENSG00000105327.18	116.624	-2.12088	0.300097	-7.06732	1.57959e-12	4.52145e-11	chr19	47220821	47232766	-	NA	BBC3
ENSG00000111361.13	111.399	1.25937	0.178283	7.06389	1.61904e-12	4.63081e-11	chr12	123620405	123633766	-	NA	EIF2B1
ENSG00000146955.11	17.065	-2.36163	0.334362	-7.06311	1.6282e-12	4.65342e-11	chr7	140404057	140427974	+	NA	RAB19
ENSG00000184840.12	254.933	1.24351	0.176086	7.06194	1.64195e-12	4.68913e-11	chr5	177592202	177597242	+	NA	TMED9
ENSG00000174125.8	16.3203	-2.11864	0.300065	-7.06061	1.65777e-12	4.73067e-11	chr4	38790676	38856817	-	NA	TLR1
ENSG00000076248.12	63.243	1.51799	0.215094	7.05732	1.69747e-12	4.84026e-11	chr12	109097596	109126725	+	NA	UNG
ENSG00000138346.16	31.1011	1.99814	0.283136	7.05716	1.69939e-12	4.84203e-11	chr10	68414063	68472121	-	NA	DNA2
ENSG00000138069.18	133.381	1.46121	0.207084	7.05614	1.71188e-12	4.87389e-11	chr2	65070695	65130331	-	NA	RAB1A
ENSG00000035720.8	30.8103	-1.91473	0.271369	-7.05582	1.71582e-12	4.88138e-11	chr4	67558726	67607337	+	NA	STAP1
ENSG00000163376.11	25.2009	1.42807	0.2026	7.0487	1.80599e-12	5.13397e-11	chr3	66998306	67011210	+	NA	KBTBD8
ENSG00000132661.4	71.021	1.56594	0.222194	7.04763	1.81991e-12	5.1696e-11	chr20	23350790	23354771	+	NA	NXT1
ENSG00000120306.11	43.1944	1.54106	0.218669	7.04747	1.82202e-12	5.17112e-11	chr5	140175155	140282052	+	NA	CYSTM1
ENSG00000196139.14	28.8622	-1.94737	0.276326	-7.04738	1.82322e-12	5.17112e-11	chr10	5035353	5107686	+	NA	AKR1C3
ENSG00000149311.20	330.288	-2.01609	0.286126	-7.04615	1.8393e-12	5.21276e-11	chr11	108223043	108369102	+	NA	ATM
ENSG00000174851.16	96.102	1.84712	0.262189	7.04501	1.85448e-12	5.25177e-11	chr11	66284579	66289145	-	NA	YIF1A
ENSG00000086189.11	78.1319	1.85609	0.263502	7.04394	1.86878e-12	5.28826e-11	chr5	62347283	62403943	-	NA	DIMT1
ENSG00000176170.14	12.2464	2.80234	0.398052	7.04013	1.92062e-12	5.43082e-11	chr17	76376583	76387860	+	NA	SPHK1
ENSG00000136699.20	64.8689	1.36587	0.194043	7.03904	1.93574e-12	5.46942e-11	chr2	130151391	130182750	-	NA	SMPD4
ENSG00000125450.11	82.1	1.01678	0.144471	7.03793	1.95122e-12	5.50899e-11	chr17	75205658	75235758	+	NA	NUP85
ENSG00000138795.10	310.369	-1.36477	0.193988	-7.03536	1.98749e-12	5.60712e-11	chr4	108047544	108168956	-	NA	LEF1
ENSG00000110958.16	388.979	1.75211	0.249058	7.03494	1.99352e-12	5.61988e-11	chr12	56663340	56688408	-	NA	PTGES3
ENSG00000105171.10	116.143	1.20554	0.171413	7.03294	2.02219e-12	5.69641e-11	chr19	29606282	29617237	+	NA	POP4
ENSG00000076554.16	58.5413	1.05366	0.149859	7.03105	2.0499e-12	5.77009e-11	chr8	80034744	80231232	-	NA	TPD52
ENSG00000237945.9	62.6882	-1.20476	0.171364	-7.03044	2.05881e-12	5.79079e-11	chr21	33915533	33977703	+	NA	LINC00649
ENSG00000112576.13	220.47	1.24718	0.177421	7.02947	2.07313e-12	5.82666e-11	chr6	41934933	42050357	-	NA	CCND3
ENSG00000152818.20	135.451	-1.59707	0.227249	-7.02786	2.09727e-12	5.89007e-11	chr6	144285334	144853034	+	NA	UTRN
ENSG00000116288.13	863.104	1.81805	0.25871	7.02738	2.10452e-12	5.90597e-11	chr1	7954290	7985505	+	NA	PARK7
ENSG00000146842.17	75.5203	1.21416	0.172787	7.0269	2.11179e-12	5.92191e-11	chr7	130164712	130207770	-	NA	TMEM209
ENSG00000165416.15	142.07	0.916476	0.130445	7.02576	2.12903e-12	5.96577e-11	chr13	52652708	52700909	+	NA	SUGT1
ENSG00000136045.12	146.614	1.36913	0.194889	7.0252	2.13765e-12	5.98541e-11	chr12	107685798	107713162	+	NA	PWP1
ENSG00000018510.18	88.3381	0.906263	0.129038	7.0232	2.16848e-12	6.06718e-11	chr2	177392745	177567024	+	NA	AGPS
ENSG00000112996.11	80.4991	1.28017	0.182287	7.02281	2.17449e-12	6.07487e-11	chr5	44808946	44820428	+	NA	MRPS30
ENSG00000183696.14	107.28	1.21403	0.172867	7.02289	2.1732e-12	6.07487e-11	chr7	48088627	48108736	+	NA	UPP1
ENSG00000139629.16	49.9496	-1.31788	0.187691	-7.02153	2.19449e-12	6.12615e-11	chr12	51351246	51392867	-	NA	GALNT6
ENSG00000000419.14	116.718	1.34273	0.191261	7.02043	2.21181e-12	6.16989e-11	chr20	50934866	50959140	-	NA	DPM1
ENSG00000150768.17	57.9262	1.78237	0.25394	7.01887	2.2367e-12	6.23462e-11	chr11	112025407	112064404	+	NA	DLAT
ENSG00000143153.14	70.4521	1.29733	0.184849	7.01832	2.24556e-12	6.25466e-11	chr1	169105696	169310992	+	NA	ATP1B1
ENSG00000150593.18	445.4	-1.71745	0.24473	-7.01773	2.255e-12	6.27626e-11	chr10	110871794	110900006	+	NA	PDCD4
ENSG00000163714.18	308.426	0.945086	0.134751	7.01355	2.32341e-12	6.46182e-11	chr3	142964496	143060725	+	NA	U2SURP
ENSG00000084234.18	61.0247	1.02073	0.14554	7.01341	2.32584e-12	6.46376e-11	chr11	130068146	130144811	+	NA	APLP2
ENSG00000157303.11	100.06	-2.62117	0.37378	-7.01259	2.33948e-12	6.4968e-11	chr9	93058687	93085133	+	NA	SUSD3
ENSG00000133657.17	135.319	1.15315	0.164453	7.01204	2.3487e-12	6.51756e-11	chr3	194402671	194498364	-	NA	ATP13A3
ENSG00000171307.19	45.5737	1.26858	0.180921	7.01176	2.35335e-12	6.52559e-11	chr10	97446169	97457370	+	NA	ZDHHC16
ENSG00000102893.18	68.5005	-0.861251	0.122867	-7.00963	2.38941e-12	6.62066e-11	chr16	47461122	47701523	+	NA	PHKB
ENSG00000122140.13	58.0383	1.76203	0.251533	7.00518	2.46668e-12	6.82967e-11	chr9	135499983	135504673	+	NA	MRPS2
ENSG00000018699.13	50.0396	1.19806	0.171076	7.00309	2.50382e-12	6.92737e-11	chr2	32628031	32821051	+	NA	TTC27
ENSG00000064666.15	247.342	-1.36233	0.194566	-7.00188	2.52556e-12	6.98231e-11	chr19	1026585	1039068	+	NA	CNN2
ENSG00000140830.9	29.9333	1.43505	0.204976	7.0011	2.53965e-12	7.01607e-11	chr16	72044288	72094431	-	NA	TXNL4B
ENSG00000107521.21	52.7136	-1.3348	0.190663	-7.00081	2.5448e-12	7.02508e-11	chr10	98410938	98446963	-	NA	HPS1
ENSG00000111906.18	179.483	1.32425	0.189253	6.99726	2.6102e-12	7.20028e-11	chr6	125219961	125302078	-	NA	HDDC2
ENSG00000158717.11	120.421	-1.48921	0.212916	-6.99435	2.66495e-12	7.34588e-11	chr16	88696498	88706408	-	NA	RNF166
ENSG00000157895.11	56.9687	0.976812	0.139751	6.98968	2.75513e-12	7.58482e-11	chr12	121000485	121016502	-	NA	C12orf43
ENSG00000185019.17	31.6964	-1.38321	0.197894	-6.98965	2.75571e-12	7.58482e-11	chr20	3107572	3160196	-	NA	UBOX5
ENSG00000125485.18	28.6915	1.20926	0.173015	6.98936	2.76147e-12	7.59507e-11	chr9	132592996	132670401	-	NA	DDX31
ENSG00000130348.11	54.7528	0.94701	0.135553	6.98626	2.82303e-12	7.75863e-11	chr6	106629577	106668417	+	NA	QRSL1
ENSG00000111666.11	25.3478	1.39755	0.200068	6.98537	2.84115e-12	7.80269e-11	chr12	101696946	101744140	+	NA	CHPT1
ENSG00000125454.12	47.8633	2.50659	0.359115	6.97989	2.95411e-12	8.10694e-11	chr17	75272980	75289510	-	NA	SLC25A19
ENSG00000257924.1	10.4732	3.92915	0.562938	6.97973	2.95754e-12	8.11038e-11	chr12	47353753	47369935	+	NA	LINC02416
ENSG00000174842.17	56.9535	1.17577	0.168474	6.97894	2.97416e-12	8.14995e-11	chr1	92246401	92298987	-	NA	GLMN
ENSG00000127603.32	426.269	-1.14418	0.164015	-6.9761	3.03497e-12	8.31047e-11	chr1	39081315	39487177	+	NA	MACF1
ENSG00000107957.17	42.3604	-1.20923	0.17341	-6.97322	3.09775e-12	8.47615e-11	chr10	103594026	103855584	-	NA	SH3PXD2A
ENSG00000232869.2	46.6789	-2.35754	0.338189	-6.97106	3.14568e-12	8.60096e-11	chr7	142740205	142740894	+	NA	TRBV29-1
ENSG00000101856.10	50.1681	1.68454	0.241755	6.96797	3.21558e-12	8.78563e-11	chrX	119236244	119244466	+	NA	PGRMC1
ENSG00000136244.12	20.2228	3.7379	0.536552	6.96652	3.24873e-12	8.8697e-11	chr7	22725883	22732002	+	NA	IL6
ENSG00000165912.16	11.2229	2.53804	0.364378	6.96541	3.27456e-12	8.93367e-11	chr11	47177521	47186443	-	NA	PACSIN3
ENSG00000134453.16	309.97	1.59582	0.229121	6.96497	3.28472e-12	8.95484e-11	chr10	6089033	6117457	+	NA	RBM17
ENSG00000135749.20	69.1813	-1.42947	0.205325	-6.962	3.35477e-12	9.1391e-11	chr1	232983434	233295725	-	NA	PCNX2
ENSG00000105926.16	59.0794	1.20557	0.173323	6.95563	3.50994e-12	9.55483e-11	chr7	24573267	24694193	+	NA	PALS2
ENSG00000173681.17	30.4309	-1.4403	0.207074	-6.95548	3.5137e-12	9.55808e-11	chrX	19912859	19991061	-	NA	BCLAF3
ENSG00000135387.21	167.323	1.2376	0.177937	6.95525	3.51935e-12	9.56647e-11	chr11	34051730	34102610	+	NA	CAPRIN1
ENSG00000144815.18	85.7599	-1.05428	0.1516	-6.9544	3.54058e-12	9.61717e-11	chr3	101779176	101843743	+	NA	NXPE3
ENSG00000163131.12	120.079	-1.81624	0.261205	-6.95333	3.56759e-12	9.68346e-11	chr1	150730078	150765957	-	NA	CTSS
ENSG00000198865.10	56.3531	1.50431	0.21638	6.95216	3.59727e-12	9.7569e-11	chr5	42756817	42802439	+	NA	CCDC152
ENSG00000111653.20	71.4007	-1.93175	0.277934	-6.95039	3.64269e-12	9.8729e-11	chr12	6650300	6663142	-	NA	ING4
ENSG00000160949.18	18.4948	1.85145	0.266388	6.95021	3.64738e-12	9.87844e-11	chr8	144428774	144444440	-	NA	TONSL
ENSG00000124098.10	30.4933	-1.41083	0.20312	-6.94582	3.76281e-12	1.01837e-10	chr20	56358973	56368663	+	NA	FAM210B
ENSG00000109320.14	285.575	1.46998	0.211717	6.94315	3.83465e-12	1.03705e-10	chr4	102501329	102617302	+	NA	NFKB1
ENSG00000147955.18	105.066	1.4974	0.215702	6.94201	3.8657e-12	1.04469e-10	chr9	34634721	34637844	-	NA	SIGMAR1
ENSG00000116237.16	59.4948	1.44609	0.208399	6.93907	3.94676e-12	1.06583e-10	chr1	6221192	6235972	-	NA	ICMT
ENSG00000143256.5	173.307	2.18645	0.315233	6.936	4.03359e-12	1.08849e-10	chr1	161100555	161118055	-	NA	PFDN2
ENSG00000111247.15	51.2817	2.80297	0.404287	6.93313	4.1163e-12	1.11e-10	chr12	4538797	4560047	+	NA	RAD51AP1
ENSG00000162433.15	71.3301	2.02773	0.292495	6.93252	4.13411e-12	1.114e-10	chr1	65147548	65232145	+	NA	AK4
ENSG00000147140.17	449.168	0.900493	0.129921	6.9311	4.17584e-12	1.12443e-10	chrX	71254813	71301522	+	NA	NONO
ENSG00000145476.16	40.1518	-1.08378	0.156393	-6.92985	4.21286e-12	1.13358e-10	chr4	186191566	186213463	+	NA	CYP4V2
ENSG00000040933.16	130.652	-1.38433	0.199816	-6.92801	4.26801e-12	1.14759e-10	chr2	98444853	98594392	+	NA	INPP4A
ENSG00000087589.17	18.2954	-1.93194	0.278902	-6.92694	4.30048e-12	1.15548e-10	chr20	56412111	56460387	+	NA	CASS4
ENSG00000184182.19	49.1253	1.72362	0.24896	6.92329	4.41267e-12	1.18477e-10	chr2	237966826	238042782	+	NA	UBE2F
ENSG00000145332.14	43.1476	1.12185	0.162113	6.92021	4.50981e-12	1.20998e-10	chr4	87160102	87240314	-	NA	KLHL8
ENSG00000011454.18	59.4429	-0.942024	0.136135	-6.91979	4.52311e-12	1.21267e-10	chr9	122940832	123104866	+	NA	RABGAP1
ENSG00000211460.12	105.521	1.08162	0.156315	6.91951	4.53205e-12	1.2142e-10	chr2	121737102	121767853	+	NA	TSN
ENSG00000099800.8	189.186	1.89977	0.274582	6.91877	4.55581e-12	1.21969e-10	chr19	2425624	2427586	-	NA	TIMM13
ENSG00000132780.17	202.833	1.16061	0.167839	6.91504	4.67748e-12	1.25136e-10	chr1	45583845	45618904	+	NA	NASP
ENSG00000214026.11	141.706	1.77006	0.256011	6.91401	4.71157e-12	1.25958e-10	chr11	1947277	1984522	+	NA	MRPL23
ENSG00000105671.12	57.3848	1.17619	0.170147	6.91277	4.75287e-12	1.26971e-10	chr19	18919704	18929189	+	NA	DDX49
ENSG00000038210.14	42.3222	1.69846	0.245716	6.91227	4.7695e-12	1.27323e-10	chr4	25160662	25279204	+	NA	PI4K2B
ENSG00000120784.17	27.4688	-1.24042	0.179485	-6.91099	4.81288e-12	1.2839e-10	chr19	37613748	37692337	-	NA	ZFP30
ENSG00000129245.13	57.3278	1.10204	0.159525	6.90825	4.90684e-12	1.30802e-10	chr17	7591229	7614897	-	NA	FXR2
ENSG00000166986.15	131.314	1.27024	0.184064	6.90108	5.16072e-12	1.37472e-10	chr12	57475444	57517569	+	NA	MARS1
ENSG00000074755.15	88.9398	-0.986261	0.142934	-6.90013	5.19538e-12	1.38296e-10	chr17	4004444	4143030	-	NA	ZZEF1
ENSG00000198799.12	44.1039	-1.22572	0.177649	-6.89967	5.21251e-12	1.38653e-10	chr1	113073197	113132260	+	NA	LRIG2
ENSG00000213523.12	144.926	1.43951	0.208663	6.89873	5.24699e-12	1.3947e-10	chr5	140537339	140557677	-	NA	SRA1
ENSG00000272886.6	108.836	1.07909	0.156616	6.89003	5.57805e-12	1.48164e-10	chr3	53283428	53347586	-	NA	DCP1A
ENSG00000137806.10	72.2141	1.21456	0.176284	6.88977	5.58838e-12	1.48333e-10	chr15	41387217	41409403	-	NA	NDUFAF1
ENSG00000152409.9	31.7514	-1.27974	0.185773	-6.88873	5.62919e-12	1.4931e-10	chr5	79236130	79327211	+	NA	JMY
ENSG00000069956.14	52.7593	1.09564	0.159105	6.88629	5.72667e-12	1.51787e-10	chr15	51952105	52067375	+	NA	MAPK6
ENSG00000243678.12	183.157	2.22438	0.323033	6.88593	5.74122e-12	1.52065e-10	chr17	51165434	51171744	+	NA	NME2
ENSG00000108055.11	231.743	0.864108	0.125498	6.88542	5.76168e-12	1.52498e-10	chr10	110567683	110606048	+	NA	SMC3
ENSG00000131148.9	59.0464	1.42323	0.206733	6.88437	5.80447e-12	1.53522e-10	chr16	85771757	85799608	-	NA	EMC8
ENSG00000160563.14	51.7307	1.1922	0.173178	6.88424	5.80967e-12	1.5355e-10	chr9	131852927	132079867	-	NA	MED27
ENSG00000102977.18	53.6646	1.73288	0.251735	6.88375	5.82973e-12	1.53971e-10	chr16	67657511	67660810	-	NA	ACD
ENSG00000182010.11	38.1604	-1.52647	0.221817	-6.88166	5.91596e-12	1.56138e-10	chr10	62183034	62268844	-	NA	RTKN2
ENSG00000163564.15	51.8714	-2.23828	0.325456	-6.87735	6.09765e-12	1.60819e-10	chr1	158930795	158977059	+	NA	PYHIN1
ENSG00000100410.8	100.002	1.63053	0.23718	6.87463	6.21531e-12	1.63806e-10	chr22	41459716	41468692	-	NA	PHF5A
ENSG00000167112.10	70.693	1.14096	0.165981	6.87405	6.24049e-12	1.64353e-10	chr9	128305158	128322447	-	NA	TRUB2
ENSG00000111669.15	1887.81	1.78853	0.260283	6.87148	6.35394e-12	1.67223e-10	chr12	6867118	6870948	+	NA	TPI1
ENSG00000126249.8	16.4943	2.05126	0.298656	6.86829	6.49778e-12	1.70888e-10	chr19	34404398	34426168	+	NA	PDCD2L
ENSG00000120265.21	157.828	1.44008	0.209742	6.86595	6.60505e-12	1.73587e-10	chr6	149749443	149811420	+	NA	PCMT1
ENSG00000115539.14	113.689	1.68793	0.245851	6.86568	6.61757e-12	1.73793e-10	chr2	100562992	100576739	+	NA	PDCL3
ENSG00000132589.16	136.238	-1.2138	0.176919	-6.86074	6.85025e-12	1.79777e-10	chr17	28879334	28897733	-	NA	FLOT2
ENSG00000100142.16	212.087	1.14161	0.166403	6.86054	6.86004e-12	1.79907e-10	chr22	37952606	38041915	+	NA	POLR2F
ENSG00000168334.9	64.5923	4.59798	0.670384	6.85872	6.94811e-12	1.82088e-10	chr3	39183209	39192596	-	NA	XIRP1
ENSG00000181924.7	99.8635	1.42608	0.207954	6.85765	7.00038e-12	1.83329e-10	chr11	73872666	73876901	-	NA	COA4
ENSG00000105373.19	619.859	-1.35442	0.197701	-6.85087	7.3402e-12	1.92094e-10	chr19	47745545	47757058	+	NA	NOP53
ENSG00000175309.15	118.812	-1.18329	0.172778	-6.84862	7.45651e-12	1.95e-10	chr5	178208470	178232802	-	NA	PHYKPL
ENSG00000171476.23	130.226	1.87372	0.273682	6.84633	7.57683e-12	1.98008e-10	chr4	56647988	56681877	-	NA	HOPX
ENSG00000258792.4	5.43977	-3.41185	0.49836	-6.84615	7.5866e-12	1.98124e-10	chr14	89628920	89642671	-	NA	ENSG00000258792
ENSG00000123989.15	17.6462	2.02315	0.295531	6.8458	7.60505e-12	1.98467e-10	chr2	219538953	219543809	-	NA	CHPF
ENSG00000064102.15	98.4196	1.17551	0.171758	6.84399	7.70178e-12	2.0085e-10	chr12	26905180	26938326	-	NA	INTS13
ENSG00000288156.1	18.4564	-4.183	0.611545	-6.84005	7.91657e-12	2.06307e-10	chr19	2293172	2295781	+	NA	ENSG00000288156
ENSG00000101901.13	89.6341	1.18687	0.173522	6.83985	7.92754e-12	2.06449e-10	chrX	111665810	111760649	+	NA	ALG13
ENSG00000117450.15	726.711	1.77829	0.26004	6.83852	8.00156e-12	2.08231e-10	chr1	45510913	45542732	-	NA	PRDX1
ENSG00000163319.11	226.076	1.76363	0.257926	6.83775	8.04443e-12	2.092e-10	chr4	83455931	83469735	+	NA	MRPS18C
ENSG00000171115.4	47.5989	-1.86776	0.273304	-6.83399	8.25841e-12	2.14615e-10	chr7	150450629	150479393	+	NA	GIMAP8
ENSG00000003400.16	56.6664	-1.04114	0.152387	-6.83224	8.35988e-12	2.171e-10	chr2	201182871	201229428	+	NA	CASP10
ENSG00000065135.12	137.586	1.07933	0.157979	6.8321	8.3683e-12	2.17168e-10	chr1	109548614	109600195	+	NA	GNAI3
ENSG00000156642.17	55.5413	1.32217	0.193687	6.82634	8.71079e-12	2.25898e-10	chr15	73560013	73634134	-	NA	NPTN
ENSG00000100294.13	15.9251	1.65219	0.242158	6.82276	8.93066e-12	2.31439e-10	chr22	43132208	43143398	-	NA	MCAT
ENSG00000177000.13	49.7596	-1.30186	0.190823	-6.82234	8.95675e-12	2.31954e-10	chr1	11785722	11806455	-	NA	MTHFR
ENSG00000173171.15	52.2736	1.8562	0.272135	6.82089	9.04805e-12	2.34155e-10	chr1	155208694	155213824	+	NA	MTX1
ENSG00000072042.13	134.016	1.05468	0.154722	6.81662	9.32098e-12	2.41051e-10	chr14	67676799	67695793	-	NA	RDH11
ENSG00000142156.16	32.0957	1.84192	0.270291	6.81459	9.45322e-12	2.44301e-10	chr21	45981769	46005050	+	NA	COL6A1
ENSG00000265972.6	408.643	-3.15853	0.463538	-6.81396	9.49456e-12	2.45199e-10	chr1	145992434	145996579	-	NA	TXNIP
ENSG00000174547.13	109.218	1.61745	0.237441	6.81198	9.62657e-12	2.48436e-10	chr11	66435074	66466738	-	NA	MRPL11
ENSG00000163281.12	45.605	1.12069	0.164529	6.81149	9.65951e-12	2.49114e-10	chr4	44682199	44726588	-	NA	GNPDA2
ENSG00000137767.14	104.847	1.28898	0.189247	6.81112	9.68417e-12	2.49577e-10	chr15	45631147	45691281	+	NA	SQOR
ENSG00000094914.14	69.9972	1.03748	0.152389	6.80814	9.88705e-12	2.54629e-10	chr12	53307455	53324864	-	NA	AAAS
ENSG00000180448.11	276.678	-1.53038	0.22482	-6.80714	9.95572e-12	2.5622e-10	chr19	1065922	1086628	+	NA	ARHGAP45
ENSG00000013275.8	234.836	1.18165	0.173627	6.8057	1.00562e-11	2.58628e-10	chr19	39971164	39981764	+	NA	PSMC4
ENSG00000130299.17	30.1019	1.66221	0.244301	6.80393	1.01805e-11	2.61644e-10	chr19	17334919	17342731	+	NA	GTPBP3
ENSG00000115896.17	15.7026	-2.15238	0.316425	-6.80219	1.03038e-11	2.6463e-10	chr2	197804592	198572581	+	NA	PLCL1
ENSG00000114209.15	256.968	1.54855	0.227936	6.79381	1.09212e-11	2.80293e-10	chr3	167683297	167734939	-	NA	PDCD10
ENSG00000107566.14	28.6322	1.11039	0.16345	6.79343	1.09495e-11	2.80826e-10	chr10	100150093	100186033	-	NA	ERLIN1
ENSG00000127314.18	166.87	0.931158	0.137097	6.79196	1.10617e-11	2.83508e-10	chr12	68610854	68671901	+	NA	RAP1B
ENSG00000185608.9	77.0296	1.83589	0.270324	6.79143	1.11025e-11	2.84359e-10	chr22	19432544	19436075	+	NA	MRPL40
ENSG00000170445.16	129.849	1.12395	0.165515	6.79065	1.11626e-11	2.85701e-10	chr5	140673034	140691537	-	NA	HARS1
ENSG00000073861.3	33.0567	2.07377	0.305454	6.78914	1.12803e-11	2.88514e-10	chr17	47733235	47746122	+	NA	TBX21
ENSG00000166886.13	28.0821	1.34033	0.197436	6.78866	1.13178e-11	2.89277e-10	chr12	57089042	57095476	+	NA	NAB2
ENSG00000084733.11	166.914	1.15595	0.170447	6.78187	1.1863e-11	3.03002e-10	chr2	26034083	26137454	+	NA	RAB10
ENSG00000177963.15	98.4748	0.935858	0.138007	6.78123	1.19155e-11	3.04135e-10	chr11	207707	215113	+	NA	RIC8A
ENSG00000041802.11	75.0743	0.880572	0.129945	6.7765	1.23118e-11	3.14036e-10	chr3	194640790	194672463	-	NA	LSG1
ENSG00000161999.13	28.0311	2.40684	0.355223	6.77558	1.23908e-11	3.15834e-10	chr16	681669	684528	-	NA	JMJD8
ENSG00000187688.15	45.1434	-1.6367	0.241579	-6.77503	1.2438e-11	3.16819e-10	chr17	16415570	16437003	+	NA	TRPV2
ENSG00000112110.10	145.798	1.72024	0.25395	6.77391	1.25351e-11	3.19076e-10	chr6	159789811	159798436	+	NA	MRPL18
ENSG00000070081.18	230.479	1.19544	0.17653	6.77188	1.27119e-11	3.23354e-10	chr11	17208152	17349980	+	NA	NUCB2
ENSG00000117597.18	76.1746	0.854288	0.126175	6.77065	1.28204e-11	3.25892e-10	chr1	209827971	209857565	+	NA	UTP25
ENSG00000154473.18	387.2	1.22491	0.180938	6.76975	1.29008e-11	3.27547e-10	chr10	123154401	123170467	+	NA	BUB3
ENSG00000139631.20	39.163	-1.12868	0.166725	-6.76972	1.29031e-11	3.27547e-10	chr12	53157662	53180925	-	NA	CSAD
ENSG00000266947.3	12.3645	-2.56518	0.379161	-6.76542	1.32923e-11	3.37198e-10	chr17	35231449	35242963	-	NA	ENSG00000266947
ENSG00000072803.18	82.7781	0.804652	0.118946	6.76484	1.33457e-11	3.3832e-10	chr5	171861548	172006873	-	NA	FBXW11
ENSG00000198554.12	50.3498	2.12852	0.314748	6.76261	1.3553e-11	3.43344e-10	chr14	54938948	55027105	-	NA	WDHD1
ENSG00000122376.12	34.3777	1.27705	0.188855	6.76208	1.36027e-11	3.44369e-10	chr10	87094160	87191465	+	NA	SHLD2
ENSG00000090971.5	20.053	1.88084	0.27816	6.76171	1.36373e-11	3.45009e-10	chr19	55485187	55487568	+	NA	NAT14
ENSG00000143641.10	98.9115	1.27085	0.187983	6.76042	1.3759e-11	3.47614e-10	chr1	230057989	230282122	+	NA	GALNT2
ENSG00000165280.18	342.892	1.05231	0.155657	6.76048	1.37539e-11	3.47614e-10	chr9	35053927	35072668	-	NA	VCP
ENSG00000149177.15	95.9718	-1.30561	0.193205	-6.75768	1.40223e-11	3.54027e-10	chr11	47980424	48170839	+	NA	PTPRJ
ENSG00000145839.2	13.708	7.48121	1.1073	6.75629	1.41574e-11	3.57195e-10	chr5	135892245	135895841	-	NA	IL9
ENSG00000160094.15	28.2191	-1.37664	0.203822	-6.75416	1.43665e-11	3.62226e-10	chr1	33256491	33300719	+	NA	ZNF362
ENSG00000134717.18	91.5806	0.990995	0.146788	6.75122	1.46608e-11	3.69396e-10	chr1	52056198	52090716	+	NA	BTF3L4
ENSG00000119714.11	51.5155	-2.94244	0.435876	-6.75065	1.47189e-11	3.7061e-10	chr14	91232531	91253925	-	NA	GPR68
ENSG00000006744.19	94.9904	0.711156	0.105361	6.74969	1.48159e-11	3.72801e-10	chr17	12991611	13018065	-	NA	ELAC2
ENSG00000185347.19	20.5186	1.8104	0.268256	6.74878	1.49095e-11	3.74903e-10	chr14	105489854	105499575	+	NA	TEDC1
ENSG00000143977.14	838.363	1.9581	0.290176	6.74799	1.49903e-11	3.7668e-10	chr2	70281361	70293740	-	NA	SNRPG
ENSG00000143333.7	594.488	1.99267	0.295524	6.74284	1.55324e-11	3.90038e-10	chr1	182598622	182604389	-	NA	RGS16
ENSG00000198624.13	126.407	-1.56525	0.23219	-6.74125	1.5703e-11	3.94057e-10	chr5	151181051	151224093	-	NA	CCDC69
ENSG00000170949.18	59.9948	-0.901864	0.133839	-6.7384	1.60138e-11	4.01586e-10	chr19	53066605	53103434	-	NA	ZNF160
ENSG00000140650.13	70.9594	0.976014	0.14485	6.73809	1.60486e-11	4.02188e-10	chr16	8788822	8862534	+	NA	PMM2
ENSG00000254802.1	12.9514	-2.6979	0.40042	-6.73767	1.60945e-11	4.03065e-10	chr8	60965801	60967775	-	NA	ENSG00000254802
ENSG00000117877.11	17.8302	1.74956	0.259723	6.73624	1.62541e-11	4.06764e-10	chr19	45406643	45410737	+	NA	POLR1G
ENSG00000072501.19	192.505	1.1152	0.165555	6.73615	1.6264e-11	4.06764e-10	chrX	53374148	53422728	-	NA	SMC1A
ENSG00000127884.5	121.569	1.53607	0.228054	6.73556	1.63295e-11	4.08127e-10	chr10	133362484	133373354	-	NA	ECHS1
ENSG00000048471.14	47.2922	-1.31532	0.195408	-6.73115	1.68331e-11	4.20432e-10	chr16	11976733	12574287	+	NA	SNX29
ENSG00000142453.13	15.6062	2.2102	0.328436	6.72945	1.70303e-11	4.25072e-10	chr19	10871552	10923075	+	NA	CARM1
ENSG00000120533.13	248.351	1.4046	0.20877	6.72801	1.72004e-11	4.29031e-10	chr8	109334323	109345954	+	NA	ENY2
ENSG00000152422.16	35.2299	1.42314	0.211531	6.72781	1.72232e-11	4.29311e-10	chr5	83077497	83353787	+	NA	XRCC4
ENSG00000183474.16	17.8803	2.29063	0.340519	6.72688	1.73341e-11	4.31788e-10	chr5	69560190	69595221	+	NA	GTF2H2C
ENSG00000175215.11	111.275	-1.70074	0.25286	-6.72603	1.74358e-11	4.34031e-10	chr12	57819926	57846729	-	NA	CTDSP2
ENSG00000144354.15	85.124	1.49539	0.222345	6.72553	1.74953e-11	4.35222e-10	chr2	173354819	173368997	+	NA	CDCA7
ENSG00000266088.6	22.7114	-2.13973	0.31821	-6.72428	1.76466e-11	4.3869e-10	chr17	40516891	40527002	+	NA	ENSG00000266088
ENSG00000138764.15	43.8947	-1.29198	0.192282	-6.71921	1.82718e-11	4.5393e-10	chr4	77157206	77433388	+	NA	CCNG2
ENSG00000113845.10	120.802	1.38103	0.205546	6.71881	1.83217e-11	4.5426e-10	chr3	119498546	119525090	+	NA	TIMMDC1
ENSG00000117748.10	311.798	1.27565	0.189859	6.7189	1.83107e-11	4.5426e-10	chr1	27891523	27914746	-	NA	RPA2
ENSG00000143549.22	651.727	1.02231	0.152154	6.71888	1.83123e-11	4.5426e-10	chr1	154155307	154194648	-	NA	TPM3
ENSG00000258875.6	19.6802	-2.2924	0.341476	-6.7132	1.90402e-11	4.71761e-10	chr14	91242758	91252211	+	NA	ENSG00000258875
ENSG00000078668.14	373.722	1.35907	0.202486	6.71192	1.92084e-11	4.75612e-10	chr8	42391623	42405937	+	NA	VDAC3
ENSG00000197713.15	40.6172	1.28844	0.191967	6.7118	1.9224e-11	4.75682e-10	chr2	210002564	210022260	+	NA	RPE
ENSG00000127528.6	59.5912	-3.75185	0.559306	-6.70803	1.97266e-11	4.87795e-10	chr19	16324825	16328685	+	NA	KLF2
ENSG00000164463.12	72.8393	-2.38237	0.355188	-6.70734	1.98204e-11	4.89788e-10	chr5	173056351	173139284	+	NA	CREBRF
ENSG00000160201.12	51.9103	1.84807	0.275652	6.70435	2.0231e-11	4.99604e-10	chr21	43092955	43107570	-	NA	U2AF1
ENSG00000147654.16	52.3828	0.928887	0.138585	6.70264	2.04689e-11	5.05145e-10	chr8	109539710	109570072	+	NA	EBAG9
ENSG00000144655.15	40.7676	1.36563	0.20377	6.70182	2.05836e-11	5.07637e-10	chr3	39141854	39154562	-	NA	CSRNP1
ENSG00000066322.15	99.5663	1.24775	0.18619	6.70147	2.06338e-11	5.0854e-10	chr1	43363397	43368074	-	NA	ELOVL1
ENSG00000239713.9	218.759	1.62734	0.242849	6.70107	2.06902e-11	5.09592e-10	chr22	39077066	39087743	+	NA	APOBEC3G
ENSG00000167799.10	11.2307	2.28866	0.341561	6.7006	2.07565e-11	5.10888e-10	chr11	67627937	67629937	-	NA	NUDT8
ENSG00000165195.16	25.3211	1.40355	0.209478	6.70025	2.08056e-11	5.11758e-10	chrX	15319451	15335554	-	NA	PIGA
ENSG00000164483.17	59.5803	-1.95228	0.291411	-6.6994	2.09273e-11	5.1441e-10	chr6	130144314	130365425	-	NA	SAMD3
ENSG00000150961.15	60.5531	0.919247	0.137264	6.69694	2.12823e-11	5.22792e-10	chr4	118722822	118838683	-	NA	SEC24D
ENSG00000102189.17	80.054	1.48852	0.222279	6.69662	2.13288e-11	5.23589e-10	chr12	92770636	92929331	-	NA	EEA1
ENSG00000128016.7	115.568	-2.94328	0.439544	-6.69621	2.13887e-11	5.24714e-10	chr19	39406846	39409412	+	NA	ZFP36
ENSG00000186106.11	28.8708	1.09844	0.16413	6.6925	2.19393e-11	5.37866e-10	chr8	100509751	100559784	-	NA	ANKRD46
ENSG00000228203.8	21.7491	-1.61242	0.241079	-6.68835	2.25701e-11	5.52967e-10	chr2	6911753	6918734	-	NA	GRASLND
ENSG00000085117.12	846.985	1.58524	0.237163	6.68416	2.3226e-11	5.68663e-10	chr11	44564426	44620358	+	NA	CD82
ENSG00000176915.15	106.937	0.978661	0.14648	6.68118	2.37025e-11	5.79949e-10	chr12	132725502	132761832	-	NA	ANKLE2
ENSG00000167005.14	102.156	1.30078	0.194697	6.68103	2.37269e-11	5.80165e-10	chr16	56429132	56452199	-	NA	NUDT21
ENSG00000102743.16	30.0327	1.21295	0.181616	6.67862	2.4121e-11	5.89413e-10	chr13	40789411	40812460	+	NA	SLC25A15
ENSG00000223466.2	12.2582	-2.43493	0.364629	-6.67783	2.4251e-11	5.92201e-10	chr2	195532944	195540287	+	NA	LINC01825
ENSG00000102900.13	131.755	0.947774	0.141953	6.6767	2.44386e-11	5.96391e-10	chr16	56730117	56850286	+	NA	NUP93
ENSG00000010256.11	193.43	1.2585	0.188531	6.67528	2.46768e-11	6.0181e-10	chr3	48599001	48610976	-	NA	UQCRC1
ENSG00000247679.3	19.9165	-1.84797	0.276869	-6.67455	2.47986e-11	6.04385e-10	chr5	177611239	177619754	+	NA	ENSG00000247679
ENSG00000186814.15	25.7778	-1.43646	0.215236	-6.67389	2.49107e-11	6.06721e-10	chr18	35251057	35290245	-	NA	ZSCAN30
ENSG00000122877.18	59.3991	2.18817	0.3281	6.66924	2.57138e-11	6.25871e-10	chr10	62811995	62819167	-	NA	EGR2
ENSG00000086712.13	49.9215	1.09806	0.164825	6.66197	2.70174e-11	6.5717e-10	chrX	16786431	16844519	+	NA	TXLNG
ENSG00000119333.12	47.3759	2.1719	0.326029	6.66168	2.70719e-11	6.58067e-10	chr9	128633652	128656847	-	NA	DYNC2I2
ENSG00000131470.15	24.1579	2.87568	0.431785	6.65997	2.7388e-11	6.65315e-10	chr17	42572309	42577831	-	NA	PSMC3IP
ENSG00000174080.12	19.7351	-2.45563	0.368997	-6.65487	2.83541e-11	6.88337e-10	chr11	66563463	66568879	-	NA	CTSF
ENSG00000103351.13	74.0546	-1.16682	0.175341	-6.65453	2.84206e-11	6.89051e-10	chr16	3500975	3539048	+	NA	CLUAP1
ENSG00000274180.1	22.4564	-1.77104	0.266139	-6.65457	2.8413e-11	6.89051e-10	chr17	21238869	21253410	-	NA	NATD1
ENSG00000101945.17	26.6331	1.58905	0.238915	6.65112	2.90877e-11	7.04767e-10	chrX	48695553	48709016	+	NA	SUV39H1
ENSG00000181896.12	97.8804	-1.51134	0.227239	-6.65088	2.91352e-11	7.05458e-10	chr19	19668795	19683509	+	NA	ZNF101
ENSG00000205250.9	136.274	1.15761	0.174085	6.64971	2.93673e-11	7.10617e-10	chr16	67192154	67198918	+	NA	E2F4
ENSG00000115756.13	72.2701	1.08528	0.163211	6.64958	2.93933e-11	7.10783e-10	chr2	10302888	10427617	+	NA	HPCAL1
ENSG00000133226.19	540.165	0.993103	0.149364	6.64886	2.95381e-11	7.13357e-10	chr1	24631715	24673281	+	NA	SRRM1
ENSG00000063978.17	132.286	0.936251	0.140813	6.64887	2.95346e-11	7.13357e-10	chr4	2462219	2515857	+	NA	RNF4
ENSG00000109079.10	23.8846	1.26118	0.18971	6.64794	2.97231e-11	7.1736e-10	chr17	28335601	28347009	+	NA	TNFAIP1
ENSG00000162910.19	104.782	1.70918	0.257241	6.6443	3.04654e-11	7.34801e-10	chr1	228106678	228109312	-	NA	MRPL55
ENSG00000132530.17	30.8515	-1.91091	0.2877	-6.64203	3.09394e-11	7.45749e-10	chr17	6755446	6775647	+	NA	XAF1
ENSG00000138668.20	585.424	1.3061	0.196707	6.63982	3.14072e-11	7.56536e-10	chr4	82352497	82374503	-	NA	HNRNPD
ENSG00000102245.9	152.306	1.97597	0.297685	6.63779	3.18412e-11	7.66495e-10	chrX	136648157	136660390	+	NA	CD40LG
ENSG00000145088.9	32.0965	1.46154	0.220295	6.63444	3.25734e-11	7.83612e-10	chr3	121835182	121886526	+	NA	EAF2
ENSG00000168701.19	114.141	1.71471	0.258524	6.6327	3.29591e-11	7.9238e-10	chr16	67227102	67229278	+	NA	TMEM208
ENSG00000127837.10	132.559	1.03629	0.156292	6.63049	3.34581e-11	8.03857e-10	chr2	218264128	218270178	-	NA	AAMP
ENSG00000135596.18	86.702	-2.14914	0.324174	-6.6296	3.36609e-11	8.08208e-10	chr6	109444061	109465968	-	NA	MICAL1
ENSG00000132432.14	620.665	1.95111	0.294447	6.62635	3.44083e-11	8.25622e-10	chr7	54752249	54759974	-	NA	SEC61G
ENSG00000173085.15	22.8811	1.66559	0.251641	6.61894	3.61783e-11	8.67533e-10	chr4	83261535	83284914	-	NA	COQ2
ENSG00000112782.19	66.9343	1.04573	0.158001	6.61852	3.62821e-11	8.69065e-10	chr6	45880826	46080348	-	NA	CLIC5
ENSG00000174151.15	39.663	-1.53821	0.232411	-6.61849	3.62888e-11	8.69065e-10	chr1	109494051	109502932	+	NA	CYB561D1
ENSG00000135046.14	120.502	-1.79741	0.271582	-6.61829	3.63379e-11	8.69681e-10	chr9	73151864	73170393	+	NA	ANXA1
ENSG00000124767.7	213.021	1.54632	0.233668	6.61759	3.65108e-11	8.73257e-10	chr6	38675924	38703145	-	NA	GLO1
ENSG00000004779.10	302.869	1.77714	0.268591	6.61651	3.67766e-11	8.7905e-10	chr16	23581013	23596316	-	NA	NDUFAB1
ENSG00000077514.9	84.5015	1.57315	0.237806	6.61527	3.7088e-11	8.85925e-10	chr11	74493850	74669117	+	NA	POLD3
ENSG00000142507.10	454.895	1.55441	0.23502	6.61395	3.74205e-11	8.93294e-10	chr17	4796143	4798502	+	NA	PSMB6
ENSG00000198771.11	221.255	-1.46339	0.221407	-6.6095	3.85628e-11	9.19973e-10	chr1	167630092	167708696	+	NA	RCSD1
ENSG00000169972.13	14.4861	1.9502	0.295168	6.60708	3.91986e-11	9.34542e-10	chr1	1308596	1311677	+	NA	PUSL1
ENSG00000164684.13	67.1046	2.48226	0.375707	6.6069	3.92452e-11	9.34609e-10	chr8	80628450	80874781	-	NA	ZNF704
ENSG00000172239.14	45.0132	1.30552	0.197601	6.60688	3.92516e-11	9.34609e-10	chr5	43526266	43557758	-	NA	PAIP1
ENSG00000130227.17	86.4648	0.810188	0.12267	6.60464	3.98497e-11	9.48245e-10	chr8	21919661	22006585	+	NA	XPO7
ENSG00000163328.14	102.259	-1.58488	0.24036	-6.59376	4.28826e-11	1.01976e-09	chr2	174431570	174487094	-	NA	GPR155
ENSG00000214160.10	57.4958	1.37502	0.208635	6.59053	4.38267e-11	1.04088e-09	chr3	184242300	184249548	-	NA	ALG3
ENSG00000121310.17	65.5767	-1.03258	0.156675	-6.59057	4.38128e-11	1.04088e-09	chr1	52895909	52927212	-	NA	ECHDC2
ENSG00000062822.16	48.391	2.39097	0.362808	6.59018	4.39281e-11	1.04263e-09	chr19	50384203	50418018	+	NA	POLD1
ENSG00000154814.14	192.73	-1.60307	0.243297	-6.58894	4.4298e-11	1.05074e-09	chr3	16265159	16350299	+	NA	OXNAD1
ENSG00000196636.8	69.3308	1.58218	0.240157	6.58811	4.45458e-11	1.05594e-09	chr7	97117697	97181763	+	NA	SDHAF3
ENSG00000175581.14	90.3993	1.10568	0.168028	6.58035	4.69335e-11	1.11183e-09	chr11	73787871	73865133	+	NA	MRPL48
ENSG00000124787.14	18.6142	1.39796	0.212552	6.57705	4.79873e-11	1.13548e-09	chr6	4994716	5004063	-	NA	RPP40
ENSG00000146963.18	171.73	1.00893	0.153401	6.57703	4.79928e-11	1.13548e-09	chr7	139340358	139423457	+	NA	LUC7L2
ENSG00000138757.15	220.468	0.678491	0.103202	6.57441	4.8846e-11	1.15494e-09	chr4	75641848	75724589	-	NA	G3BP2
ENSG00000148700.15	182.596	-1.97933	0.301082	-6.57407	4.89573e-11	1.15683e-09	chr10	109996367	110135565	+	NA	ADD3
ENSG00000155304.6	59.9598	1.39071	0.211629	6.57147	4.9822e-11	1.17652e-09	chr21	14371114	14383484	-	NA	HSPA13
ENSG00000244038.11	263.759	1.19809	0.182337	6.57075	5.00609e-11	1.18141e-09	chr1	20651766	20661544	-	NA	DDOST
ENSG00000119487.17	78.8428	0.906866	0.138053	6.56896	5.06666e-11	1.19495e-09	chr9	125437392	125707234	-	NA	MAPKAP1
ENSG00000112304.11	57.9487	1.30559	0.198794	6.56756	5.11452e-11	1.20547e-09	chr6	24667034	24705065	+	NA	ACOT13
ENSG00000155158.20	74.9491	-1.50359	0.228989	-6.5662	5.16162e-11	1.21581e-09	chr9	15163621	15307360	-	NA	TTC39B
ENSG00000100949.15	31.8991	1.23965	0.188809	6.56564	5.18091e-11	1.21958e-09	chr14	24265537	24271611	-	NA	RABGGTA
ENSG00000124733.5	194.934	1.6402	0.249938	6.56243	5.29366e-11	1.24533e-09	chr6	43011142	43016868	-	NA	MEA1
ENSG00000176208.9	55.5659	1.66725	0.254193	6.55897	5.41801e-11	1.27378e-09	chr17	30831965	30895869	+	NA	ATAD5
ENSG00000054967.13	19.7316	1.40167	0.213756	6.55733	5.47786e-11	1.28704e-09	chr11	73376398	73397474	+	NA	RELT
ENSG00000173064.14	108.326	-0.942948	0.143806	-6.55709	5.48673e-11	1.28831e-09	chr12	112160187	112382439	-	NA	HECTD4
ENSG00000099840.14	10.4215	-1.90222	0.290294	-6.55274	5.64899e-11	1.32557e-09	chr19	2096428	2099593	+	NA	IZUMO4
ENSG00000116161.18	347.372	1.55085	0.236682	6.55247	5.65947e-11	1.3268e-09	chr1	174999162	175012027	+	NA	CACYBP
ENSG00000085872.15	49.7071	1.38396	0.211214	6.55242	5.66134e-11	1.3268e-09	chr19	16517893	16542437	-	NA	CHERP
ENSG00000188641.14	64.9815	-1.48246	0.226321	-6.55026	5.7436e-11	1.34523e-09	chr1	97077742	97995000	-	NA	DPYD
ENSG00000161956.14	28.8208	1.16227	0.177457	6.54961	5.76881e-11	1.35029e-09	chr17	7561918	7571969	+	NA	SENP3
ENSG00000167904.16	50.9607	1.04902	0.160261	6.5457	5.92175e-11	1.38521e-09	chr8	55696423	55773407	-	NA	TMEM68
ENSG00000105281.12	95.2138	1.618	0.247211	6.545	5.94967e-11	1.39087e-09	chr19	46774882	46788594	-	NA	SLC1A5
ENSG00000140332.18	175.784	-1.18368	0.18102	-6.53895	6.19516e-11	1.44735e-09	chr15	70047789	70098176	-	NA	TLE3
ENSG00000183691.6	7.39069	-4.31048	0.659249	-6.53847	6.215e-11	1.45108e-09	chr17	56593698	56595611	+	NA	NOG
ENSG00000011007.13	80.4687	0.855927	0.131094	6.5291	6.61642e-11	1.54383e-09	chr1	23743447	23762059	+	NA	ELOA
ENSG00000243797.6	11.33	2.78334	0.426416	6.5273	6.69674e-11	1.56062e-09	chr7	106372250	106770207	-	NA	ENSG00000243797
ENSG00000184178.17	28.2933	1.34136	0.205498	6.52735	6.69431e-11	1.56062e-09	chr4	52872981	53366066	-	NA	SCFD2
ENSG00000146410.12	28.0439	2.16443	0.332008	6.51919	7.06888e-11	1.64631e-09	chr6	136231023	136250335	-	NA	MTFR2
ENSG00000242588.7	52.9323	-1.47453	0.226193	-6.5189	7.08232e-11	1.64841e-09	chr7	128531706	128663479	+	NA	ENSG00000242588
ENSG00000104825.17	62.0726	1.72098	0.264015	6.51849	7.10184e-11	1.65192e-09	chr19	38899699	38908893	+	NA	NFKBIB
ENSG00000122873.12	127.177	1.58021	0.242429	6.51825	7.11342e-11	1.65358e-09	chr10	58269161	58289586	+	NA	CISD1
ENSG00000172543.9	139.644	-2.16394	0.331991	-6.51806	7.12202e-11	1.65455e-09	chr11	65879808	65883741	+	NA	CTSW
ENSG00000185862.7	93.7678	-3.78686	0.581145	-6.51622	7.21024e-11	1.674e-09	chr17	31303769	31314105	-	NA	EVI2B
ENSG00000100911.16	851.633	1.7125	0.262853	6.51502	7.26777e-11	1.6863e-09	chr14	24143361	24147570	-	NA	PSME2
ENSG00000169230.10	270.146	2.07757	0.319108	6.51056	7.48727e-11	1.73615e-09	chr5	177303798	177306949	+	NA	PRELID1
ENSG00000120217.14	25.7743	1.27787	0.196291	6.5101	7.50991e-11	1.74032e-09	chr9	5450502	5470566	+	NA	CD274
ENSG00000152270.9	182.951	-2.42116	0.371996	-6.50857	7.58706e-11	1.7571e-09	chr11	14643803	14872044	+	NA	PDE3B
ENSG00000083454.23	14.6183	-1.95785	0.300818	-6.50842	7.59442e-11	1.75771e-09	chr17	3672198	3696240	-	NA	P2RX5
ENSG00000155093.20	17.2391	-2.08069	0.319747	-6.50731	7.65084e-11	1.76967e-09	chr7	157539055	158587823	-	NA	PTPRN2
ENSG00000129197.15	126.925	1.20188	0.184744	6.50564	7.73638e-11	1.78835e-09	chr17	5419640	5432877	+	NA	RPAIN
ENSG00000184743.13	74.3612	0.987194	0.151774	6.50439	7.80112e-11	1.80219e-09	chr11	63624086	63671921	-	NA	ATL3
ENSG00000122884.13	81.7351	1.3475	0.207196	6.50349	7.848e-11	1.8119e-09	chr10	73007216	73096974	-	NA	P4HA1
ENSG00000147044.23	117.555	-0.940198	0.144648	-6.49988	8.0383e-11	1.85469e-09	chrX	41514933	41923554	-	NA	CASK
ENSG00000034693.15	44.5786	1.50409	0.23157	6.49518	8.29368e-11	1.91243e-09	chr6	143450804	143490616	+	NA	PEX3
ENSG00000169813.17	402.184	1.32353	0.203894	6.49127	8.51174e-11	1.96149e-09	chr10	43385616	43409186	-	NA	HNRNPF
ENSG00000197275.14	20.5764	2.29746	0.353951	6.4909	8.53256e-11	1.96508e-09	chr8	94371959	94475115	-	NA	RAD54B
ENSG00000092853.14	132.755	2.05233	0.316324	6.48805	8.69556e-11	2.00138e-09	chr1	35720217	35769978	-	NA	CLSPN
ENSG00000134153.10	153.008	1.51322	0.233291	6.4864	8.7913e-11	2.02216e-09	chr15	34084016	34101862	-	NA	EMC7
ENSG00000143319.17	72.4083	1.07116	0.165221	6.48322	8.9787e-11	2.06399e-09	chr1	156721890	156728766	-	NA	ISG20L2
ENSG00000173575.24	280.07	-0.893797	0.137875	-6.48264	9.01311e-11	2.07062e-09	chr15	92886202	93027996	+	NA	CHD2
ENSG00000124383.11	110.105	1.25034	0.193009	6.47816	9.28473e-11	2.13171e-09	chr2	71130309	71150101	+	NA	MPHOSPH10
ENSG00000068120.15	81.7033	0.970534	0.149829	6.4776	9.31909e-11	2.13828e-09	chr17	42561466	42566277	+	NA	COASY
ENSG00000114354.15	86.2426	0.929445	0.143497	6.47711	9.34945e-11	2.14393e-09	chr3	100709294	100748964	+	NA	TFG
ENSG00000174944.9	12.075	-2.51602	0.388469	-6.47675	9.37224e-11	2.14783e-09	chr3	151212116	151278542	-	NA	P2RY14
ENSG00000151552.13	45.6261	1.29593	0.200223	6.47243	9.64395e-11	2.20874e-09	chr4	17460260	17512206	-	NA	QDPR
ENSG00000138750.16	81.5554	0.903641	0.139629	6.47172	9.68941e-11	2.21779e-09	chr4	76107561	76148485	-	NA	NUP54
ENSG00000128040.13	12.586	-4.01068	0.619912	-6.46976	9.81616e-11	2.24542e-09	chr4	56809859	56821742	-	NA	SPINK2
ENSG00000111530.13	148.262	0.762418	0.117868	6.4684	9.90489e-11	2.26432e-09	chr12	67269357	67319953	+	NA	CAND1
ENSG00000178307.10	77.052	1.18859	0.1838	6.46674	1.00137e-10	2.28779e-09	chr17	21197953	21214176	-	NA	TMEM11
ENSG00000141574.8	10.0839	-2.03693	0.314997	-6.46652	1.00285e-10	2.28977e-09	chr17	82321023	82334074	-	NA	SECTM1
ENSG00000100216.6	219.794	1.39917	0.216375	6.46641	1.0036e-10	2.29008e-09	chr22	38681956	38685421	+	NA	TOMM22
ENSG00000167264.18	39.1811	1.49515	0.231235	6.46593	1.0068e-10	2.29596e-09	chr16	67987745	68079320	+	NA	DUS2
ENSG00000170855.4	147.16	1.47517	0.228174	6.46512	1.01218e-10	2.30683e-09	chr12	120443963	120446384	-	NA	TRIAP1
ENSG00000287097.1	11.067	5.25582	0.813223	6.46295	1.02681e-10	2.33873e-09	chr6	114822993	115002280	+	NA	ENSG00000287097
ENSG00000145743.18	32.2699	-1.2614	0.195221	-6.46139	1.03742e-10	2.36147e-09	chr5	107859034	108382098	-	NA	FBXL17
ENSG00000118971.9	544.493	2.11612	0.327626	6.45897	1.05419e-10	2.39818e-09	chr12	4269770	4305353	+	NA	CCND2
ENSG00000185298.13	72.1733	1.18939	0.184205	6.45691	1.06862e-10	2.42951e-09	chr17	81666736	81673904	+	NA	CCDC137
ENSG00000105738.11	47.725	-1.14507	0.177417	-6.45414	1.08837e-10	2.47289e-09	chr19	37907207	38208369	+	NA	SIPA1L3
ENSG00000125944.21	291.731	1.0598	0.16423	6.45313	1.09562e-10	2.48785e-09	chr1	23303770	23344336	-	NA	HNRNPR
ENSG00000143344.16	30.6966	-1.55435	0.240924	-6.45165	1.1064e-10	2.5108e-09	chr1	183636084	183928532	+	NA	RGL1
ENSG00000136159.4	16.581	2.04947	0.317708	6.4508	1.11263e-10	2.52296e-09	chr13	48037725	48047221	+	NA	NUDT15
ENSG00000180573.10	32.9274	-2.5557	0.396188	-6.45073	1.11311e-10	2.52296e-09	chr6	26124144	26139116	+	NA	H2AC6
ENSG00000166128.13	183.147	1.57225	0.24384	6.44787	1.13432e-10	2.56947e-09	chr15	63189559	63267776	+	NA	RAB8B
ENSG00000155380.13	69.1363	1.19172	0.184882	6.44587	1.1494e-10	2.60204e-09	chr1	112911846	112957593	-	NA	SLC16A1
ENSG00000163507.15	40.3961	1.94049	0.301079	6.44512	1.15511e-10	2.61301e-09	chr3	108549863	108589644	-	NA	CIP2A
ENSG00000165591.7	9.18578	-2.40586	0.373288	-6.44505	1.15565e-10	2.61301e-09	chrX	57286705	57489193	+	NA	FAAH2
ENSG00000171735.21	161.953	1.01826	0.158025	6.44365	1.16636e-10	2.63564e-09	chr1	6785453	7769706	+	NA	CAMTA1
ENSG00000129235.11	176.352	1.5936	0.247353	6.44263	1.17419e-10	2.65173e-09	chr17	6640984	6644541	+	NA	TXNDC17
ENSG00000128000.17	44.733	-1.11786	0.173569	-6.44045	1.19116e-10	2.68841e-09	chr19	40028259	40056231	-	NA	ZNF780B
ENSG00000180884.10	18.5764	-1.87424	0.291037	-6.43987	1.19574e-10	2.6971e-09	chr19	34956353	34964229	-	NA	ZNF792
ENSG00000175606.11	53.5463	1.72547	0.268147	6.43478	1.23652e-10	2.7874e-09	chr8	73972436	73982783	+	NA	TMEM70
ENSG00000105821.15	88.4269	1.5464	0.240448	6.43132	1.26503e-10	2.84995e-09	chr7	103312288	103344830	-	NA	DNAJC2
ENSG00000115806.13	203.928	1.07935	0.167838	6.43094	1.26815e-10	2.85525e-09	chr2	170928463	170967130	+	NA	GORASP2
ENSG00000143106.13	333.81	1.39483	0.217046	6.42642	1.30644e-10	2.9397e-09	chr1	109399041	109426448	-	NA	PSMA5
ENSG00000100138.15	459.013	1.63469	0.254376	6.4263	1.30748e-10	2.94025e-09	chr22	41673932	41690504	-	NA	SNU13
ENSG00000257923.12	75.8329	-0.934038	0.145429	-6.42263	1.33937e-10	3.01014e-09	chr7	101815903	102283958	+	NA	CUX1
ENSG00000136156.15	463.872	-2.06467	0.321516	-6.42166	1.34795e-10	3.0276e-09	chr13	48232611	48270357	+	NA	ITM2B
ENSG00000132334.17	86.0765	-0.881465	0.137369	-6.41676	1.39209e-10	3.12486e-09	chr10	127907102	128085855	+	NA	PTPRE
ENSG00000206527.10	44.1811	1.00247	0.156234	6.41643	1.3951e-10	3.12974e-09	chr3	123490819	123585053	-	NA	HACD2
ENSG00000116752.6	131.846	1.31159	0.204441	6.41549	1.40371e-10	3.14714e-09	chr1	114567556	114581629	-	NA	BCAS2
ENSG00000157379.14	32.0212	-1.29799	0.202411	-6.41261	1.43052e-10	3.20533e-09	chr14	24290597	24299780	-	NA	DHRS1
ENSG00000204397.10	133.995	-1.71118	0.26688	-6.41179	1.43818e-10	3.22055e-09	chr11	105041325	105101431	-	NA	CARD16
ENSG00000132376.20	50.5403	-1.19131	0.185839	-6.41044	1.45098e-10	3.24727e-09	chr17	1494576	1516742	-	NA	INPP5K
ENSG00000136811.17	63.3953	0.841312	0.131249	6.41003	1.45493e-10	3.25415e-09	chr9	128455185	128501292	+	NA	ODF2
ENSG00000138686.10	39.6415	1.03806	0.162002	6.40768	1.47748e-10	3.30261e-09	chr4	121824328	121870487	-	NA	BBS7
ENSG00000107175.12	55.1878	1.38635	0.21641	6.40615	1.49239e-10	3.33392e-09	chr9	35732597	35736999	+	NA	CREB3
ENSG00000135900.4	43.6543	1.2994	0.202861	6.4054	1.49971e-10	3.34827e-09	chr2	223957462	223967714	+	NA	MRPL44
ENSG00000291214.1	19.8475	-2.6557	0.414698	-6.40393	1.51426e-10	3.37873e-09	chr17	68101870	68161227	+	NA	ENSG00000291214
ENSG00000258056.3	15.3936	2.44205	0.381398	6.40288	1.5247e-10	3.39998e-09	chr12	55729093	55730857	+	NA	CD63-AS1
ENSG00000167513.9	41.4834	2.04892	0.320016	6.40256	1.52798e-10	3.40527e-09	chr16	88803788	88809258	+	NA	CDT1
ENSG00000177990.12	10.7523	-2.91143	0.454962	-6.39929	1.56104e-10	3.47686e-09	chr12	63558912	63668939	-	NA	DPY19L2
ENSG00000056097.16	154.154	0.912943	0.142672	6.39888	1.56517e-10	3.48398e-09	chr5	32354349	32444740	-	NA	ZFR
ENSG00000169379.17	39.157	1.02704	0.160532	6.39776	1.57669e-10	3.50752e-09	chr3	93980138	94055678	+	NA	ARL13B
ENSG00000229644.6	5.24497	3.83597	0.599699	6.3965	1.58984e-10	3.53466e-09	chr10	36521720	36524234	-	NA	NAMPTP1
ENSG00000119711.13	28.1874	-1.20039	0.187716	-6.39474	1.60822e-10	3.57127e-09	chr14	74056846	74084492	-	NA	ALDH6A1
ENSG00000140950.16	42.9343	-1.41501	0.221274	-6.39482	1.60741e-10	3.57127e-09	chr16	84476354	84554033	-	NA	MEAK7
ENSG00000132475.10	1471.03	1.25651	0.196494	6.39464	1.60923e-10	3.57137e-09	chr17	75776433	75785893	-	NA	H3-3B
ENSG00000118939.19	17.7061	1.96394	0.307326	6.39042	1.65429e-10	3.66919e-09	chr13	75549482	75606020	+	NA	UCHL3
ENSG00000167965.18	41.4026	1.4182	0.221932	6.39022	1.65645e-10	3.67181e-09	chr16	2204247	2209453	+	NA	MLST8
ENSG00000231769.4	5.05599	3.24559	0.508097	6.38774	1.68358e-10	3.72972e-09	chr6	46096003	46129857	-	NA	ENSG00000231769
ENSG00000136878.14	106.043	-1.35642	0.212354	-6.38753	1.68583e-10	3.73247e-09	chr9	129834697	129881828	+	NA	USP20
ENSG00000163584.18	157.706	1.82461	0.285691	6.38667	1.69542e-10	3.75149e-09	chr3	170864874	170870208	-	NA	RPL22L1
ENSG00000168275.16	114.058	0.901896	0.141225	6.38624	1.70012e-10	3.75965e-09	chr1	234373455	234385080	+	NA	COA6
ENSG00000138182.15	119.934	1.17426	0.18392	6.38464	1.71801e-10	3.79696e-09	chr10	89701589	89774939	+	NA	KIF20B
ENSG00000029363.17	229.06	1.05092	0.16466	6.38235	1.74392e-10	3.85192e-09	chr6	136256626	136289851	-	NA	BCLAF1
ENSG00000163902.12	224.562	1.36541	0.213942	6.38213	1.74645e-10	3.85524e-09	chr3	128619968	128681075	-	NA	RPN1
ENSG00000155561.15	77.9876	1.21006	0.18961	6.38184	1.74976e-10	3.86024e-09	chr7	135557916	135648757	+	NA	NUP205
ENSG00000166794.6	522.738	1.85694	0.291012	6.38099	1.7595e-10	3.87945e-09	chr15	64155739	64163134	-	NA	PPIB
ENSG00000184831.14	33.2975	1.51818	0.237944	6.38038	1.76647e-10	3.8925e-09	chrX	23833352	23907938	-	NA	APOO
ENSG00000182871.16	7.31963	-3.22477	0.505433	-6.38021	1.76843e-10	3.89451e-09	chr21	45405164	45513720	+	NA	COL18A1
ENSG00000171202.7	80.5103	1.44968	0.227272	6.37861	1.787e-10	3.93308e-09	chr11	85647966	85656547	+	NA	TMEM126A
ENSG00000085840.13	31.1363	2.41002	0.377856	6.37815	1.79246e-10	3.94277e-09	chr1	52372828	52404423	-	NA	ORC1
ENSG00000226067.7	48.4967	-1.48231	0.232431	-6.37742	1.80092e-10	3.95905e-09	chr1	120913183	121009291	+	NA	LINC00623
ENSG00000247828.10	80.0785	-1.08449	0.17007	-6.37676	1.80879e-10	3.974e-09	chr5	88268863	88439337	+	NA	TMEM161B-DT
ENSG00000277791.5	483.495	1.45165	0.227702	6.37522	1.82702e-10	4.01168e-09	chr17	38752740	38764225	+	NA	PSMB3
ENSG00000138172.11	53.9525	-1.93278	0.303176	-6.37511	1.82832e-10	4.01218e-09	chr10	103446785	103452402	-	NA	CALHM2
ENSG00000101843.19	84.7901	1.3271	0.208199	6.37419	1.83931e-10	4.03391e-09	chrX	108084206	108091549	-	NA	PSMD10
ENSG00000291064.1	24.004	1.89096	0.296719	6.37292	1.85464e-10	4.06514e-09	chr22	50756947	50801309	+	NA	RPL23AP7
ENSG00000131351.15	42.2027	1.62497	0.255077	6.37052	1.8839e-10	4.12443e-09	chr19	17049728	17075625	-	NA	HAUS8
ENSG00000131475.7	84.9697	1.41764	0.22253	6.37056	1.88339e-10	4.12443e-09	chr17	42773448	42779599	+	NA	VPS25
ENSG00000087253.13	34.813	-2.25236	0.353664	-6.36863	1.9072e-10	4.17298e-09	chr16	55509071	55586666	+	NA	LPCAT2
ENSG00000138175.9	101.449	1.23092	0.19333	6.36691	1.92871e-10	4.21757e-09	chr10	102673730	102714397	-	NA	ARL3
ENSG00000284691.1	22.4863	-1.74246	0.27368	-6.36679	1.93029e-10	4.21855e-09	chr7	150400701	150412470	+	NA	ENSG00000284691
ENSG00000117143.14	60.6346	1.25544	0.19723	6.36538	1.94801e-10	4.25477e-09	chr1	162561721	162601240	+	NA	UAP1
ENSG00000171848.16	238.448	2.55935	0.402123	6.36459	1.9581e-10	4.2743e-09	chr2	10120697	10211725	+	NA	RRM2
ENSG00000107679.15	75.87	-0.898017	0.141119	-6.36355	1.97146e-10	4.30094e-09	chr10	122374695	122432354	+	NA	PLEKHA1
ENSG00000139190.17	47.6164	-1.49867	0.235518	-6.36328	1.97484e-10	4.3058e-09	chr12	6462236	6470677	-	NA	VAMP1
ENSG00000099290.17	44.4542	-1.21813	0.191437	-6.36313	1.97689e-10	4.30774e-09	chr10	50067887	50133509	+	NA	WASHC2A
ENSG00000116701.16	34.4113	1.7593	0.276567	6.36123	2.00148e-10	4.35878e-09	chr1	183554460	183590905	-	NA	NCF2
ENSG00000269293.5	40.0816	-1.43266	0.225419	-6.35551	2.07737e-10	4.5214e-09	chr6	28015121	28137313	-	NA	ZSCAN16-AS1
ENSG00000291143.1	89.0586	-2.14334	0.337383	-6.35283	2.1139e-10	4.59824e-09	chr11	6713535	6746496	-	NA	ENSG00000291143
ENSG00000134326.12	16.7097	-1.60197	0.252176	-6.35258	2.1174e-10	4.60046e-09	chr2	6840569	6866635	-	NA	CMPK2
ENSG00000106560.11	119.959	-1.96472	0.309276	-6.35265	2.11643e-10	4.60046e-09	chr7	150685696	150693641	+	NA	GIMAP2
ENSG00000159399.10	74.3788	1.70515	0.26847	6.35136	2.13417e-10	4.6342e-09	chr2	74834126	74893359	+	NA	HK2
ENSG00000186197.15	20.3735	2.53611	0.399313	6.35119	2.13663e-10	4.63683e-09	chr1	236348256	236502915	+	NA	EDARADD
ENSG00000183576.13	71.9839	0.826773	0.130259	6.34713	2.19375e-10	4.75802e-09	chr14	99397747	99480889	-	NA	SETD3
ENSG00000144401.14	61.1666	1.07185	0.168902	6.346	2.20991e-10	4.7875e-09	chr2	207580630	207625928	-	NA	METTL21A
ENSG00000280649.2	13.4556	-2.96452	0.467146	-6.34602	2.20954e-10	4.7875e-09	chr1	148458813	148459871	+	NA	ENSG00000280649
ENSG00000070814.22	165.133	0.883892	0.139389	6.3412	2.27976e-10	4.93595e-09	chr5	150357628	150400308	+	NA	TCOF1
ENSG00000164300.17	122.286	-1.95051	0.307619	-6.34068	2.28759e-10	4.95003e-09	chr5	80111650	80256048	-	NA	SERINC5
ENSG00000159674.12	17.2684	-2.45153	0.386732	-6.3391	2.31111e-10	4.99802e-09	chr4	1166931	1208962	-	NA	SPON2
ENSG00000137486.17	49.8842	-1.25696	0.198295	-6.33886	2.31474e-10	5.00296e-09	chr11	75260121	75351705	-	NA	ARRB1
ENSG00000236935.3	25.3043	-2.00136	0.315882	-6.33577	2.36155e-10	5.10117e-09	chr11	64325049	64340154	-	NA	ENSG00000236935
ENSG00000165688.14	113.784	1.08803	0.171754	6.33479	2.37658e-10	5.13067e-09	chr9	136410629	136427992	+	NA	PMPCA
ENSG00000108424.11	485.632	1.42423	0.224841	6.33442	2.38241e-10	5.14026e-09	chr17	47649475	47685505	+	NA	KPNB1
ENSG00000161791.14	141.047	-0.960975	0.151712	-6.33419	2.38589e-10	5.14479e-09	chr12	49636498	49708165	-	NA	FMNL3
ENSG00000100528.12	107.898	1.19248	0.188279	6.33356	2.39561e-10	5.16276e-09	chr14	54423560	54441391	-	NA	CNIH1
ENSG00000160117.16	10.9518	2.60041	0.410613	6.33301	2.40426e-10	5.1784e-09	chr19	17281644	17287646	+	NA	ANKLE1
ENSG00000145247.12	761.298	-1.62433	0.256529	-6.33197	2.42048e-10	5.21034e-09	chr4	48885018	48906937	-	NA	OCIAD2
ENSG00000081870.12	259.059	1.56622	0.247588	6.32589	2.51783e-10	5.41676e-09	chr1	53916573	53945699	-	NA	IFT25
ENSG00000127054.22	87.4868	1.14986	0.181806	6.32466	2.53794e-10	5.45686e-09	chr1	1311584	1324687	-	NA	INTS11
ENSG00000197694.19	166.881	-0.81643	0.1291	-6.32401	2.54853e-10	5.47332e-09	chr9	128552557	128633662	+	NA	SPTAN1
ENSG00000128872.10	55.0389	-1.23533	0.19534	-6.32403	2.54829e-10	5.47332e-09	chr15	51751596	51816363	+	NA	TMOD2
ENSG00000146376.11	43.8337	-1.21185	0.191657	-6.32301	2.56509e-10	5.5057e-09	chr6	129576131	129710177	-	NA	ARHGAP18
ENSG00000187840.5	85.7898	1.80698	0.285795	6.32262	2.57161e-10	5.51652e-09	chr8	38030533	38060365	+	NA	EIF4EBP1
ENSG00000109775.11	53.9815	1.25313	0.198212	6.32218	2.57891e-10	5.529e-09	chr4	185399536	185425979	-	NA	UFSP2
ENSG00000163933.10	50.562	1.34499	0.212754	6.32183	2.5849e-10	5.53864e-09	chr3	53088482	53130453	-	NA	RFT1
ENSG00000122218.17	223.739	0.471296	0.0745565	6.32132	2.59341e-10	5.55368e-09	chr1	160288593	160343566	-	NA	COPA
ENSG00000145386.11	78.0695	2.46054	0.389267	6.32095	2.59968e-10	5.56391e-09	chr4	121816443	121823883	-	NA	CCNA2
ENSG00000166579.16	70.8582	0.919013	0.145458	6.31806	2.64872e-10	5.66562e-09	chr17	8413130	8490411	+	NA	NDEL1
ENSG00000135070.15	57.2238	1.30598	0.206727	6.31743	2.65956e-10	5.68553e-09	chr9	86264545	86283102	-	NA	ISCA1
ENSG00000250337.10	58.2449	-1.71101	0.270865	-6.31685	2.66951e-10	5.70354e-09	chr5	27217713	27497871	+	NA	PURPL
ENSG00000133315.12	10.3139	2.46207	0.389907	6.3145	2.71035e-10	5.78746e-09	chr11	63998557	64166113	-	NA	MACROD1
ENSG00000142875.21	161.236	-1.73657	0.275108	-6.31231	2.74901e-10	5.86666e-09	chr1	84078061	84238498	+	NA	PRKACB
ENSG00000167645.17	68.3056	1.20825	0.191441	6.31132	2.76672e-10	5.90108e-09	chr19	38303557	38317273	-	NA	YIF1B
ENSG00000147416.11	133.703	0.88909	0.140878	6.31107	2.77113e-10	5.9071e-09	chr8	20197380	20226819	+	NA	ATP6V1B2
ENSG00000108774.15	82.7119	-0.904846	0.143387	-6.3105	2.78128e-10	5.92534e-09	chr17	42124977	42155044	-	NA	RAB5C
ENSG00000154165.5	29.3178	-2.2655	0.359044	-6.30981	2.79386e-10	5.94873e-09	chr3	98531977	98534681	+	NA	GPR15
ENSG00000119041.11	64.8883	0.912343	0.144702	6.30496	2.88269e-10	6.13436e-09	chr2	196763034	196799725	-	NA	GTF3C3
ENSG00000158006.14	50.7444	-1.14959	0.182338	-6.30475	2.88666e-10	6.13931e-09	chr1	25959766	25998117	-	NA	PAFAH2
ENSG00000105856.14	56.2075	-1.42039	0.225317	-6.30396	2.90133e-10	6.16699e-09	chr7	107168960	107202522	+	NA	HBP1
ENSG00000177150.13	49.4984	1.17024	0.185715	6.30126	2.95243e-10	6.27202e-09	chr18	13663346	13726663	-	NA	FAM210A
ENSG00000025800.14	195.743	0.726021	0.115231	6.3006	2.96504e-10	6.29521e-09	chr1	32108055	32176563	+	NA	KPNA6
ENSG00000138138.14	85.0453	0.835702	0.132736	6.29599	3.05441e-10	6.48128e-09	chr10	87751511	87841361	-	NA	ATAD1
ENSG00000155115.7	227.041	1.57748	0.25061	6.29455	3.08285e-10	6.5379e-09	chr6	110958705	110967890	+	NA	GTF3C6
ENSG00000124571.18	85.5111	0.952368	0.151314	6.294	3.09383e-10	6.55743e-09	chr6	43522333	43576038	-	NA	XPO5
ENSG00000057608.17	303.504	1.20529	0.191506	6.29373	3.09921e-10	6.56511e-09	chr10	5765222	5842132	-	NA	GDI2
ENSG00000148572.16	67.8692	1.29336	0.205523	6.29302	3.11348e-10	6.59158e-09	chr10	63133246	63155031	+	NA	NRBF2
ENSG00000228162.2	10.2452	-2.57199	0.408865	-6.29056	3.1632e-10	6.69303e-09	chr2	234438327	234462127	+	NA	ENSG00000228162
ENSG00000197147.15	60.376	0.921223	0.146541	6.28644	3.24826e-10	6.86913e-09	chr1	89524828	89597861	+	NA	LRRC8B
ENSG00000184481.17	19.9805	-1.43481	0.228268	-6.28566	3.26463e-10	6.89983e-09	chrX	71095850	71103532	+	NA	FOXO4
[truncated: 6,523 more rows]
[truncated: 44 more columns]

## Sheet: Table S3
Table S3. Comparison of Co-STARs to previous reports of HIT and STAR receptors.
[truncated: 8 more rows]

[truncated: 3 more sheets: Table S4, Table S5, Table S6]
