# Supplementary material for: Co-STARs combine the advantages of chimeric antigen and T-cell receptors for the treatment of tumors with low antigen densities
Source: Sci Transl Med. Author manuscript; Available in PMC 2025 Jul 4. (PMC12226805; doi:10.1126/scitranslmed.adg7123)
Supplement: Data file S1 [file NIHMS2090446-supplement-Data_file_S1.xlsx]

## Sheet: Fig. 1 
1B Peptide pulse - IFN-γ (pg/mL)
[R175H Peptide] (ng/mL)	CAR-1			CAR-2			TCR-1			TCR-Control
1000	6539.66	7206.98	6695.29	4281.34	4471.88	4013.88	3436.04	3029.85	2878.05	7.55454	-85.5703	-62.4556
100	2827.3	2649.53	2543.63	1146.18	1042.7	1097.48	1742.3	1993.49	1941.07	86.4066	-91.9089	-53.4171
10	755.072	858.879	1079.4	332.425	386.655	374.402	906.468	922.265	1251.13	-64.9893	-104.586	-56.43
1	190.491	244.036	187.608	13.8627	28.5243	-8.22492	534.286	728.938	615.428	-33.4485	-104.586	-62.4556
0.1	-17.6781	-28.523	-38.3531	-11.37	-15.8458	-53.4171	354.503	510.257	326.197	-61.8353	-107.755	-62.4556
0.01	-74.4516	-6.33791	-59.4428	-42.9108	-28.523	-53.4171	42.2494	155.296	61.0698	-80.7597	-120.433	-65.4684
0	39.0954	38.0322	-41.3659	58.0198	-15.8458	-38.3531	-33.4485	-82.401	-56.43	13.8627	-98.2474	-44.3787
1C KMS26 - IFN-γ (pg/mL)
	KMS26-MUT			KMS26-NULL			T Cells Only
CAR-1	4.56548	0.897407	-4.6047	33.9101	4.56548	0.897407	-11.9408	6.39952
CAR-2	10.0676	-2.77067	13.7357	-4.6047	-0.93663	6.39952	11.9016	17.4037
TCR-1	2850.38	3150.77	3178.07	-20.0133	-20.0133	-18.4962	-15.462	30.0516
TCR-Control	2.74344	14.8804	-27.5989	-12.4277	-15.462	-21.5305	5.77768	-20.0133
1D NALM6 - IFN-γ (pg/mL)
	NALM6-WT			NALM6-MUT			T Cells Only
CAR-1	-7.06042	-3.41931	-7.06042	-5.60398	-4.14753	-6.3322	-6.3322	-4.87576
CAR-2	-5.60398	-6.3322	-5.60398	-7.06042	-6.3322	-7.06042	-1.96287	-5.60398
TCR-1	-12.9743	-16.4215	-13.6638	732.296	731.606	832.262	-19.1792	2.19305
TCR-Control	16.671	22.1864	-19.1792	-11.5955	-19.1792	-21.9369	-16.4215	-4.01179
1E KMS26 - Cytotoxicity (%)
	KMS26-MUT			KMS26-NULL
CAR-1	7.32995	8.61304	8.75199	-0.47362	4.05318	1.18577
CAR-2	1.21128	1.69497	3.50748	-1.28381	-0.66652	0.612451
TCR-1	74.9051	73.9595	77.6342	-3.97497	-6.57286	-1.40724
TCR-Control	-4.86132	1.00735	3.85396	-2.07035	-0.33687	2.40722
1D NALM6 - Cytotoxicity (%)
	NALM6-WT			NALM6-MUT
CAR-1	1.81586	2.50464	5.20916	5.31445	2.94087	2.59676
CAR-2	-1.92905	1.18569	3.87175	-1.23911	-1.41296	-3.96363
TCR-1	4.69574	2.11076	-3.71829	68.0952	68.1584	66.725
TCR-Control	-1.46742	0.315868	1.15155	-2.00024	1.79027	0.209964

## Sheet: Fig. 2
2B left - KMS26 - IFN-γ (pg/mL)
	KMS26-MUT			KMS26-NULL			T Cells Only
TCR-1	2370.31	2310.82	2245.57	4.08334	2.16426	2.16426	2.16426	1.20472
TRuC-1	1128.66	1135.38	1048.06	14.6383	16.5574	20.3955	3.1238	1.20472
TCR-Control	2.16426	4.08334	3.1238	4.08334	3.1238	3.1238	3.1238	3.1238
2B right - KMS26 - IFN-γ (pg/mL)
	KMS26-MUT			KMS26-NULL			T Cells Only
TCR-1	2723.72	2607.09	2702.78	-52.8013	-52.8013	-51.3062	-54.2965	-55.7917
TRuC-2	-6.4138	5.4414	-7.8957	-59.7622	-59.7622	-62.726	-58.2803	-62.726
TRuC-3	577.455	561.154	530.034	-56.7984	-56.7984	-62.726	-61.2441	-61.2441
TRuC-4	1730.37	1856.33	1918.57	-61.2441	-64.2079	-59.7622	-52.3527	-65.6898
TRuC-5	950.893	1029.43	1035.36	-64.2079	-59.7622	-62.726	-59.7622	-61.2441
TRuC-6	-49.811	-49.811	-49.811	-57.2868	-55.7917	-55.7917	-55.7917	-58.782
TRuC-7	131.104	144.56	126.618	-58.782	-57.2868	-57.2868	-55.7917	-58.782
TRuC-8	247.726	246.231	229.784	-55.7917	-54.2965	-57.2868	-54.2965	-57.2868
TRuC-9	956.434	1004.28	1025.21	-57.2868	-57.2868	-55.7917	-54.2965	-57.2868
TCR-Control	-60.2772	-58.782	-58.782	-58.782	-58.782	-55.7917	-52.8013	-63.2675
2C left - NALM6 - IFN-γ (pg/mL)
	NALM6-MUT			NALM6-WT			T Cells Only
TCR-1	790.148	727.691	836.473	-0.28012	-2.34822	-2.76184	-2.76184	-2.34822
TRuC-1	169.718	147.796	206.944	2.61522	-1.10736	3.44246	-2.76184	-2.76184
TCR-Control	-1.9346	-2.34822	-0.69374	-2.76184	-2.76184	-2.76184	-1.10736	-2.34822
2C right - NALM6 - IFN-γ (pg/mL)
	NALM6-MUT			NALM6-WT			T Cells Only
TCR-1	778.035	735.934	700.17	-18.2763	-17.8235	-18.729	-18.729	-17.8235
TRuC-2	-13.9781	-15.8221	-13.5172	-19.049	-19.049	-18.588	-19.049	-19.049
TRuC-3	13.6811	15.0641	10.9152	-19.049	-19.049	-19.049	-19.51	-19.049
TRuC-4	371.869	364.493	307.791	-20.432	-16.7441	-19.51	-19.049	-19.049
TRuC-5	79.6024	77.2974	51.9431	-19.51	-18.127	-19.51	-18.588	-18.588
TRuC-6	-15.1073	-16.0127	-15.1073	-16.9181	-17.8235	-16.9181	-18.2763	-19.1817
TRuC-7	2.09556	14.7714	12.5078	-18.2763	-16.9181	-19.1817	-18.2763	-19.1817
TRuC-8	6.16992	7.07534	2.09556	-8.76941	8.88616	-8.3167	-17.3708	-19.6344
TRuC-9	117.536	135.644	107.576	-17.8235	-18.2763	-18.729	-17.8235	-18.729
TCR-Control	-17.8235	-18.729	-19.6344	-18.729	-19.6344	-19.1817	-16.9181	-19.1817
2D left - KMS26 - Cytotoxicity (%)
	KMS26-MUT			KMS26-NULL
TCR-1	39.2618	36.9032	39.2284	-0.846717	2.49536	0.659031
TRuC-1	34.4704	34.2483	36.8047	-1.66357	2.89206	-1.01947
TCR-Control	-0.288719	-1.24162	1.53034	-0.842451	3.13306	-2.29061
2D right - KMS26 - Cytotoxicity (%)
	KMS26-MUT			KMS26-NULL
TCR-1	43.5803	42.9922	42.8579	-3.6524	0.499565	-4.70452
TRuC-2	14.1543	17.6122	18.8536	0.854629	0.265145	-0.506342
TRuC-3	34.4242	40.5773	36.3974	1.8247	2.99998	-0.691662
TRuC-4	43.8105	48.7345	47.0904	-2.01284	-0.95693	-1.01293
TRuC-5	34.6327	35.6016	35.2827	-0.127599	-1.38431	-1.27599
TRuC-6	5.00435	5.82826	4.85418	-4.55001	-2.63741	-4.91066
TRuC-7	16.6933	15.6187	18.8557	-7.54014	-4.26963	-0.785722
TRuC-8	29.2017	29.3113	33.0972	-3.6637	-2.70236	-2.06899
TRuC-9	32.6787	36.0699	39.2213	-2.75359	-2.17106	-5.21282
TCR-Control	0.387662	1.25652	-1.64419	0.474044	-0.484237	0.0101932
2E left - NALM6 - Cytotoxicity (%)
	NALM6-MUT			NALM6-WT
TCR-1	32.4371	32.9062	34.8173	1.85841	-0.421494	0.615099
TRuC-1	22.232	22.0854	21.9493	1.18583	2.74475	2.64493
TCR-Control	-0.808852	0.870321	-0.0614695	0.00403344	1.19289	-1.19692
2E right - NALM6 - Cytotoxicity (%)
	NALM6-MUT			NALM6-WT
TCR-1	34.7888	34.0117	30.2021	-2.29098	-1.78487	-1.01061
TRuC-2	5.01842	6.28344	6.0003	-0.593558	0.599452	1.23427
TRuC-3	13.0492	17.1847	12.5862	-0.89122	-1.44529	0.844655
TRuC-4	27.951	29.0575	28.2634	-1.60149	3.59435	-1.05803
TRuC-5	18.137	17.8769	18.5801	-3.44051	-0.62244	-0.629513
TRuC-6	2.83083	3.7957	-0.50034	1.09416	1.01987	4.34824
TRuC-7	10.3111	10.9504	11.6165	-0.433837	-1.65684	-0.483965
TRuC-8	14.5425	14.9249	12.6278	2.28998	0.290299	0.158637
TRuC-9	24.2719	25.3987	22.7751	-2.31635	-2.8436	0.966118
TCR-Control	-1.18654	2.10298	-0.916445	0.262886	-2.43082	2.16793

## Sheet: Fig. 3
3B left - KMS26 - IFN-γ (pg/mL)
	KMS26-MUT			KMS26-NULL			T Cells Only
STAR-1	1328.87	1337.43	1370.75	1.84805	1.84805	4.7039	-0.05585	-1.0078
STAR-2	49.4455	45.6377	41.8299	5.65585	4.7039	4.7039	-1.0078	-1.95975
STAR-3	1588.75	1689.65	1760.1	0.8961	-1.0078	-0.05585	-1.0078	-1.0078
STAR-4	21.839	27.5507	28.5026	1.84805	0.8961	1.84805	-0.05585	-1.95975
TCR-Control	-1.0078	-1.0078	-0.05585	-0.05585	-1.0078	0.8961	-1.0078	-1.0078
3B right - KMS26 - IFN-γ (pg/mL)
	KMS26-MUT			KMS26-NULL			T Cells Only
TCR-1	2840.32	2661.01	2874.4	-59.7622	-56.7984	-53.8346	-55.3165	-59.7622
STAR-1	1579.88	1602.93	1510.73	-76.4134	-86.2919	-73.1206	-92.8775	-109.342
STAR-3	2521.63	2416.26	2320.77	-73.1206	-89.5847	-106.049	-96.1704	-86.2919
STAR-5	-58.782	-58.782	-60.2772	-58.782	-58.782	-58.782	-57.2868	-58.782
STAR-6	1108.94	1088.01	1029.7	-58.782	-58.782	-57.2868	-55.7917	-60.2772
TCR-Control	-62.726	-65.6898	-62.726	-64.2079	-62.726	-62.726	-55.3165	-64.2079
3C left - NALM6 - IFN-γ (pg/mL)
	NALM6-MUT			NALM6-WT			T Cells Only
STAR-1	322.377	324.436	280.786	-4.17259	-4.99617	-4.58438	-3.7608	-4.99617
STAR-2	-4.17259	-3.7608	-4.17259	-4.99617	-4.99617	-4.58438	-2.93722	-4.99617
STAR-3	419.559	439.325	413.794	-4.99617	-4.17259	-4.58438	-2.93722	-4.58438
STAR-4	-0.46648	-2.93722	-2.93722	-3.7608	-4.17259	-3.34901	-2.11364	-4.99617
TCR-Control	-4.58438	-4.17259	-4.99617	-4.17259	-4.58438	-4.17259	-3.7608	-4.58438
3C right - NALM6 - IFN-γ (pg/mL)
	NALM6-MUT			NALM6-WT			T Cells Only
TCR-1	744.808	721.297	675.66	-17.2051	-18.588	-18.588	-17.666	-18.127
STAR-1	333.762	269.598	272.515	-27.8868	-29.8312	-31.7755	-25.9425	-29.8312
STAR-3	526.252	526.252	472.783	-26.9146	-26.9146	-29.8312	-27.8868	-26.9146
STAR-5	-18.729	-18.729	-11.4856	-18.729	-19.1817	-18.2763	-18.2763	-17.8235
STAR-6	16.5822	33.3323	16.1295	-18.729	-18.729	-19.6344	-17.8235	-19.1817
TCR-Control	-16.7441	-16.7441	-17.2051	-17.2051	-17.2051	-19.049	-18.588	-19.971
3D left - KMS26 - Cytotoxicity (%)
	KMS26-MUT			KMS26-WT
STAR-1	32.7979	32.9235	34.156	1.50837	0.535778	-1.5773
STAR-2	10.0889	10.5991	10.8881	6.02528	3.57435	6.69483
STAR-3	30.3791	30.9434	34.7971	1.76022	0.408829	-0.610855
STAR-4	8.20447	8.49429	11.6969	3.48836	3.72178	4.79265
TCR-Control	-1.84373	-2.10403	3.94776	-1.7923	0.423162	1.36913
3D right - KMS26 - Cytotoxicity (%)
	KMS26-MUT			KMS26-NULL
TCR-1	50.4835	50.129	46.8909	5.62872	4.51606	0.390042
STAR-1	39.4645	41.6269	43.5421	-2.03707	2.02382	0.299593
STAR-3	46.23	48.6481	47.7039	2.22619	5.54396	1.68954
STAR-5	-3.5554	-2.71886	-2.49564	-0.9366	2.33713	-0.66389
STAR-6	32.1763	35.2212	39.5645	2.93298	2.94105	0.245412
TCR-Control	-1.30148	0.28546	1.01602	2.34318	-3.7581	1.41492
3E left - NALM6 - Cytotoxicity (%)
	NALM6-MUT			NALM6-WT
STAR-1	28.6053	29.0266	28.6155	-0.379836	-0.0453934	-1.94591
STAR-2	4.557	3.64471	4.7587	3.82573	2.34477	0.506337
STAR-3	31.8714	28.555	27.607	-1.0347	2.67521	-1.04371
STAR-4	3.89916	4.91737	4.21327	1.71193	-0.856467	-1.27903
TCR-Control	1.3376	0.338863	-1.67646	-1.15887	3.48127	-2.32241
3E right - NALM6 - Cytotoxicity (%)
	NALM6-MUT			NALM6-WT
TCR-1	36.1888	37.2231	36.1664	2.82338	1.97931	2.67838
STAR-1	29.6937	28.9805	25.9987	-5.72288	0.0768679	-1.21236
STAR-3	37.1996	35.4834	35.5651	-6.51087	-0.850327	0.410228
STAR-5	-2.04446	-1.21052	-5.22445	-2.46975	-3.95245	2.84682
STAR-6	13.8904	20.2442	14.4792	0.151994	-0.262316	3.85662
TCR-Control	0.938314	1.0095	-1.94781	1.66428	-0.957462	-0.706823

## Sheet: Fig. 4
1B KMS26-MUT in vivo - Radiance (p/s/cm^2/sr)
Days Post T Cell Injection	No T Cells					TCR-Control					STAR-3					TCR-1
-5	3192	2463	5130	6733	4125	2961	4575	3444	7809	4448	6170	5088	3485	2529	4500	3548	5081	3174	3472	2998
-1	4358	11260	8409	11860	6793	9488	9936	4415	16810	7803	15390	10880	9663	5100	7231	10630	14980	8122	7784	5187
5	8353	61650	17840	75690	41020	32970	50160	15140	53930	39480	7758	4552	4130	5053	12710	3847	2762	2112	1898	1767
9	23490	244400	42160	151200	84830	53520	115100	54730	179200	66320	5470	3594	4997	7399	17800	7019	3039	2414	2504	2433
14	65230	555300	141100	237100	199300	158000	470400	90760	588400	287000	12820	12370	8242	18880	41090	25110	3935	2652	2378	2734
20	2145000	2043000	376300	1825000	309200	665300	1897000	471000	3897000	1459000	37520	48720	131500	27870	82080	240500	7826	2798	2866	2808
29	19270000	55080000	8098000	21580000	6976000	33600000	8015000	3414000	18270000	7758000	141100	294600	692600	74140	690800	21130000	72490	14580	8368	41030
37				274000000	255000000	30910000	58260000	9157000	137000000	64430000	627100	1575000	2842000	427800	6596000	120000000	198600	76850	33770	344400
1C KMS26-MUT in vivo - Survival
Mouse ID	Days Post T Cell Injection	No T Cells	TCR-Control	STAR-3	TCR-1
561-855	45	1
568-602	40	1
570-516	51	1
570-593	40	1
579-328	50	1
559-851	61		1
562-259	45		1
564-799	54		1
565-032	47		1
084-309	49		1
561-613	64			1
572-601	57			1
573-124	64			1
575-334	54			1
575-339	64			1
563-590	65				1
564-772	68				1
565-371	94				1
574-353	94				1
576-602	86				1
4E NALM6-MUT in vivo - Radiance (p/s/cm^2/sr)
Day Post T Cell Injection	No T Cells					TCR-Control					STAR-3					TCR-1
-1	8864	8862	4837	4829		10590	8218	5898	4883	4333	10620	6402	5924	5583	4796	9733	7236	6072	5743	4617
2	19240	29150	13410	11880		23190	20610	32850	12250	12820	5474	2752	2138	2679	2374	3272	2848	2987	2893	2053
7	1366000	1652000	401200	414800		741900	563200	1893000	459000	1119000	3659	2347	3842	2148	1814	2240	2524	2750	2383	2392
11	19730000	21330000	6888000	5595000		12370000	9996000	22570000	8661000	13570000	6203	2516	16930	2824	1557	4659	5066	19290	1771	2863
16	36360000	39180000	35800000	9852000		31660000	30110000	54590000	20480000	34720000	13680	4417	212800	19940	3169	18600	9688	203800	4866	7137
22	131000000	181000000	95800000	39320000		76390000	193000000	404000000	111000000	158000000	49230	5710	555100	150600	16200	116700	169500	856600	12610	34910
30											458200	86620	2199000	1628000	1944000	2455000	7066000	4151000	101600	2508000
4F NALM6-MUT In vivo - Survival
Mouse ID	Days Post T Cell Injection	No T Cells	TCR-Control	STAR-3	TCR-1
8512	28	1
7893	28	1
4809	28	1
2602	28	1
807	29		1
2334	26		1
3355	23		1
2605	27		1
4332	27		1
4000	51			1
7001	61			1
5303	54			1
3885	53			1
600	49			1
119	49				1
3574	51				1
4052	57				1
2040	59				1
1812	49				1
4G NALM6-MUT In Vivo - T Cell Counts/μL blood
Day Post T Cell Injection	No T Cells					TCR-Control					STAR-3					TCR-1
8	0.04	0.106667	0.08	0.32		0.166667	0.16	0.166667	0.18	0.2	10.6	13.36	2.8	10.6	2.90667	15.4	8.39333	11.12	10.0733	14.3067
17	0.1	0.1	0.07	0.47		0.09	0.02	0.03	0.08	0	5.34	3.94	1.64	3.09	0.62	6.79	3.11	4.71	5.23	5.53
4H NALM6-MUT In Vivo - Knock-in+ T cell counts/μL blood
Day Post T Cell Injection	No T Cells					TCR-Control					STAR-3					TCR-1
8	0.166667	0.38	0.253333	3.82		126.007	140.1	90.8067	127.893	156.787	93.5133	126.127	27.4467	97.2933	32.3	95.2533	47.8667	72.0733	67.42	91.7867
17	0.11	0.29	0.19	0.89		32.46	24.75	16.55	16.52	4.37	30.53	34.94	17.41	30.62	6.52	38.42	16.58	27.85	27.95	33.77

## Sheet: Fig. 5
5B TCR vs STAR Multiple Stimulation Assay - GFP object/mm^2
Days of Co-Culture	TCR-1			TCR-2			TCR-3			TCR-4			STAR-3			TCR-Control
0	1302.8	1325.64	1319.46	1308.65	1332.7	1310.85	1324.2	1351.89	1318.03	1321.67	1331.82	1338.66	1295.41	1361.82	1297.29	1314.16	1307.55	1258.67
0.166667	1254.15	1299.05	1281.73	1333.47	1359.07	1330.49	1331.04	1364.25	1310.96	1320.01	1323.98	1343.51	1315.93	1367.12	1314.16	1390.07	1376.83	1328.95
0.333333	1352.23	1360.28	1344.94	1443.13	1459.9	1411.14	1418.53	1431.22	1379.26	1395.14	1399.44	1418.86	1402.2	1465.53	1400.22	1546.84	1533.05	1474.68
0.5	1491.12	1529.07	1479.54	1621.3	1641.05	1557.54	1574.53	1583.46	1501.49	1556.98	1560.18	1541.98	1545.07	1609.72	1555.11	1775.42	1764.28	1706.91
0.666667	1553.01	1635.42	1536.35	1765.71	1766.82	1676.24	1707.91	1729.53	1603.1	1657.05	1684.63	1659.81	1668.63	1739.13	1687.5	1992.98	1957.79	1909.13
0.833333	1558.42	1679.44	1533.71	1833.89	1830.14	1723.02	1743.21	1802.56	1621.52	1712.54	1725.67	1709.56	1719.38	1792.3	1724.9	2146	2102.64	2043.4
1	1521.9	1667.64	1518.37	1894.79	1910.13	1751.15	1768.03	1834.78	1613.36	1693.34	1727.65	1742.77	1738.91	1806.64	1756.89	2258.64	2229.51	2162.11
1.16667	1455.49	1613.14	1444.01	1980.62	1987.68	1797.05	1799.58	1871.4	1604.53	1701.4	1730.52	1737.47	1776.2	1864.56	1811.06	2444.53	2442.66	2328.14
1.33333	1378.04	1493.33	1356.42	2066.45	2112.24	1913.33	1826.61	1881.78	1559.74	1690.37	1698.42	1712.54	1784.47	1866.99	1853.2	2722.76	2743.84	2613.88
1.5	1260.22	1335.46	1216.86	2217.49	2250.36	2003.68	1796.05	1839.52	1511.31	1679.77	1602.77	1641.38	1819.11	1899.54	1939.14	3132.72	3146.62	3010.71
1.66667	1128.05	1168.32	1086.79	2335.09	2350.87	2050.35	1751.81	1761.96	1451.74	1650.65	1486.16	1561.73	1807.53	1862.36	1954.81	3509.26	3528.89	3380.4
1.83333	962.014	966.537	903.984	2396.54	2405.92	2070.87	1627.59	1608.29	1357.3	1564.6	1329.06	1451.18	1753.14	1808.3	1916.53	3863.61	3903.66	3766.09
1.93125	1535.58	1483.62	1478.1	2598.76	2428.09	2456.67	1872.4	1799.25	1790.65	1866.22	1689.92	1780.28	2029.06	2094.48	2055.2	5685.48	5673.79	5652.16
2.04097	1300.04	1284.16	1244.66	2335.53	2218.92	2254	1660.14	1634.32	1541.32	1675.58	1514.18	1594.16	1839.41	1843.71	1834.56
2.20764	1320.23	1330.16	1234.51	2329.8	2220.36	2205.68	1662.89	1639.4	1531.39	1646.02	1513.96	1565.37	1833.56	1821.65	1834.23
2.37431	1320.23	1346.93	1253.38	2430.41	2306.96	2257.75	1690.03	1673.27	1540.55	1685.73	1525.32	1592.51	1883.76	1903.62	1895.12
2.54097	1246.43	1292.32	1216.31	2511.39	2370.84	2316.67	1683.86	1711.77	1523.89	1720.81	1520.14	1586.99	1931.2	1958.56	1945.1
2.70764	1087.34	1158.39	1113.93	2559.71	2416.51	2366.86	1618.65	1695.33	1453.94	1658.48	1454.49	1531.06	1890.6	1918.73	1939.58
2.87431	880.155	954.071	934.102	2557.83	2421.69	2317.11	1481.08	1579.38	1315.38	1527.86	1321.34	1378.26	1792.74	1810.4	1839.08
3.04097	661.054	721.621	736.073	2523.3	2382.97	2282.14	1335.68	1432.65	1151.99	1348.59	1139.3	1199.43	1658.7	1680.11	1690.59
3.20764	503.182	555.144	582.063	2516.9	2400.73	2282.25	1177.25	1339.65	1015.52	1213	982.093	1034.61	1545.51	1584.9	1585.23
3.37431	380.834	409.628	439.305	2534.66	2411.43	2268.9	1025.23	1227.23	880.044	1060.2	802.157	865.261	1437.06	1480.75	1449.64
3.54097	273.049	287.391	327.438	2522.2	2378.12	2246.83	858.862	1089.66	745.12	897.034	642.519	701.211	1301.59	1332.04	1293.31
3.70764	213.916	225.389	254.956	2503.99	2374.7	2222.01	727.468	983.968	652.228	790.352	529.88	584.821	1168.87	1231.42	1170.19
3.89653	1889.06	1864.67	1832.13	3567.4	3268.2	3268.86	2089.95	2144.56	2019.68	2118.86	2007.21	1961.21	2257.53	2269.01	2264.93
4.04167	1604.97	1586.22	1541.76	3125.33	2806.83	2829.56	1757.22	1830.59	1691.58	1788.99	1724.23	1680.21	1830.03	1841.73	1850.11
4.20833	1598.91	1634.32	1558.97	3195.28	2918.81	2861.44	1761.63	1869.42	1699.08	1851.44	1821.65	1722.8	2010.3	2036.89	2015.93
4.375	1397.68	1444.12	1358.18	3234.33	2958.86	2884.72	1574.09	1720.37	1544.3	1679.55	1664.33	1591.07	1951.06	2030.82	2014.05
4.54167	1064.28	1119.11	1038.14	3184.47	2848.31	2833.86	1269.26	1421.18	1248.3	1331.38	1343.73	1299.82	1704.6	1822.53	1807.86
4.70833	715.553	752.511	700.66	3098.97	2716.92	2723.1	913.582	1060.53	911.707	964.772	970.73	970.399	1409.92	1522.67	1534.92
4.875	400.913	428.935	395.066	2879.31	2500.35	2529.15	588.241	689.627	585.593	591.55	594.971	618.028	1037.59	1162.91	1199.54
5.04167	222.852	238.849	221.528	2730.93	2303.21	2415.07	356.122	434.12	361.638	357.666	364.175	381.055	756.373	868.019	920.643
5.20833	131.394	146.288	129.85	2648.08	2159.02	2357.38	223.955	275.807	228.589	228.147	224.176	242.6	566.728	676.72	718.532
5.375	76.7846	89.0304	79.7633	2636.38	2070.54	2342.15	140.772	175.744	149.929	138.455	140.441	150.59	435.554	521.275	570.699
5.54167	46.3355	60.1259	52.8446	2638.92	2005.12	2338.07	89.8027	118.597	99.4008	90.0233	86.2724	103.262	340.897	416.358	469.975
5.70833	37.5097	49.2039	39.7162	2722.76	1977.42	2397.97	67.4072	91.7885	73.9162	65.642	61.2291	76.564	292.245	358.218	416.468
5.78819	1499.07	1512.86	1468.95	3555.04	3007.73	3304.28	1557.32	1505.57	1522.89	1562.17	1507.89	1502.82	1597.69	1609.61	1667.75
5.91806	1375.5	1369.11	1361.93	3268.2	2765.35	3026.59	1474.24	1418.75	1417.76	1494.65	1421.84	1458.25	1526.87	1531.5	1544.08
6.08472	1437.06	1462.88	1440.37	3469.32	2934.36	3185.35	1551.25	1507.12	1474.13	1600.12	1520.58	1557.54	1618.77	1644.58	1635.53
6.25139	1443.46	1454.38	1435.96	3712.8	3152.03	3469.65	1591.3	1555.22	1482.52	1686.06	1586	1645.02	1750.93	1789.65	1770.57
6.41806	1380.69	1334.02	1336.78	3973.16	3444.5	3742.92	1562.28	1525.87	1431.22	1703.38	1587.1	1689.59	1881.66	1938.04	1908.14
6.58472	1215.2	1128.38	1168.87	4220.95	3644.51	4003.5	1479.32	1427.8	1299.6	1679.33	1531.28	1670.4	1976.1	2067.45	2015.82
6.75139	981.982	870.005	936.861	4410.37	3838.02	4240.69	1302.69	1249.96	1086.13	1563.83	1389.07	1576.51	2034.9	2136.84	2065.35
6.91806	757.586	648.036	729.674	4660.91	4120.22	4488.7	1138.31	1067.15	900.564	1451.85	1256.36	1497.08	2117.09	2225.43	2122.61
7.08472	589.234	471.961	572.465	4921.39	4437.62	4804.22	1011.44	929.579	757.917	1396.58	1172.84	1463.87	2250.47	2401.61	2243.52
7.25139	448.021	337.036	446.807	5108.27	4692.91	4984.71	899.792	802.598	628.288	1337.77	1097.71	1418.64	2394.11	2587.73	2378.78
7.41806	343.324	246.571	353.584	5351.65	4941.47	5220.25	815.947	709.706	534.955	1293.76	1040.23	1403.19	2583.54	2821.72	2556.07
7.58472	270.07	187.549	290.259				734.97	629.722	464.459	1281.29	995.001	1370.32	2788.96	3012.14	2693.31
7.75139	1479.32	1388.85	1393.93				1711.22	1574.19	1465.75	2083.89	1764.5	2003.9	3805.03	3925.94	3689.52
7.77569	1481.96	1386.98	1391.06				1724.79	1573.09	1469.17	2091.83	1760.42	1991.88	3761.12	3845.63	3584.61
7.91806	1448.76	1370.87	1383.12				1706.14	1563.83	1466.19	2067.23	1756.12	1976.21	3735.64	3840.78	3567.18
8.08472	1518.26	1468.62	1469.06				1799.58	1698.64	1561.51	2192.55	1883.98	2102.2	4010.34	4096.72	3853.35
8.25139	1541.98	1514.51	1530.84				1892.7	1801.02	1657.93	2327.48	2008.42	2237.34	4296.08	4397.02	4131.7
8.41806	1533.71	1544.3	1591.63				1977.64	1931.31	1760.2	2465.82	2112.79	2338.95	4574.64	4672.17	4442.48
8.58472	1481.63	1491.89	1614.79				2047.92	1967.05	1819.44	2596.78	2193.77	2416.73	4745.75	4846.48	4625.06
8.75139	1431.44	1436.18	1632.34				2114.56	2053.99	1880.34	2766.67	2300.34	2530.47	4980.96	5074.85	4854.09
8.91806	1402.31	1417.32	1679.22				2194.98	2162.66	1956.9	2933.7	2426.55	2648.08	5096.36	5147.44	5005.34
9.08472	1445.45	1474.9	1774.87				2381.76	2372.27	2147.43	3219.11	2661.43	2898.95
9.25139	1506.35	1540.66	1902.3				2582.76	2599.31	2315.78	3485.32	2886.7	3134.27
9.41806	1595.82	1610.93	2025.19				2789.4	2798.45	2503.77	3748.1	3102.39	3346.97
9.58472	1703.49	1681.65	2189.35				3015.23	3044.14	2709.64	4018.17	3378.19	3602.37
9.75139	2781.9	2544.26	3061.12				4335.68	4239.04	4015.64	5074.07	4610.28	4839.2
9.91806	2823.71	2623.14	3109.22				4238.49	4162.59	3919.32	4960	4562.95	4681.44
10.0847	3082.2	2853.06	3427.29				4513.41	4468.62	4223.93	5081.8	4800.8	4983.17
10.2514	3348.51	3116.51	3691.07				4738.58	4708.13	4462.33	5266.03	5006.67	5158.58
10.4181	3589.68	3345.32	3902.34				4836.99	4841.51	4645.47
10.5847	3865.6	3619.8	4187.63				4999.39	4976.88	4843.39
10.7514	4106.98	3823.23	4410.48				5195.1	5142.69	4955.48
10.9181	4337.01	4101.36	4639.51
11.0847	4648.67	4445.45	4968.94
11.2514	4842.84	4681.44	5054.44
11.4181	4899.87	4845.93	5178.55
11.5847	5253.46	5116.55	5499.04
5C Co-STAR Multiple Stimulation Assay - GFP object/mm^2
Days of Co-Culture	STAR-3				Co-STAR-1				Co-STAR-2				TCR-1				Co-TCR-1				Co-TCR-2				TCR-Control
0	1766.05	1778.07	1755.12	1691.03	1722.91	1764.72	1721.37	1725.45	1735.82	1737.8	1737.69	1687.61	1741.22	1746.63	1747.73	1707.02	1735.93	1750.71	1758.65	1675.47	1765.94	1767.59	1752.15	1722.36	1774.65	1782.26	1744.75	1720.7
0.166667	1691.8	1718.39	1714.86	1626.82	1527.97	1587.54	1547.5	1549.04	1508.99	1539.88	1539.44	1495.87	1639.51	1668.19	1638.73	1615.9	1522.01	1521.68	1565.92	1486.71	1526.87	1550.48	1533.82	1480.75	1817.02	1836.32	1795.61	1759.87
0.333333	1715.19	1728.98	1744.97	1650.1	1560.85	1625.05	1564.49	1561.95	1524.11	1532.93	1524.33	1491.23	1643.92	1674.04	1644.47	1620.09	1546.39	1553.45	1591.18	1516.39	1556.43	1565.04	1539.77	1497.3	1918.95	1938.26	1903.62	1862.8
0.5	1808.74	1810.07	1804	1722.69	1566.8	1610.05	1565.26	1586	1542.09	1545.18	1540.55	1497.96	1724.67	1723.68	1708.02	1703.27	1545.4	1518.7	1559.74	1495.42	1558.09	1553.79	1530.95	1475.9	2134.41	2178.87	2124.15	2094.26
0.666667	1856.62	1813.04	1856.4	1767.81	1531.06	1553.01	1503.26	1543.86	1466.96	1470.38	1467.84	1417.65	1755.9	1733.83	1731.74	1686.17	1413.01	1415.22	1430	1383.78	1450.08	1428.02	1384.22	1350.68	2360.02	2416.4	2346.45	2331.78
0.833333	1791.2	1765.16	1789.1	1708.13	1362.27	1372.75	1341.52	1364.47	1243.89	1268.82	1266.62	1195.46	1623.84	1587.88	1590.19	1564.16	1191.15	1151.77	1169.64	1155.96	1175.71	1157.17	1073.99	1053.69	2514.36	2539.08	2501.9	2451.26
1	1661.57	1637.63	1675.8	1593.72	1156.84	1170.96	1149.45	1162.58	979.225	1001.29	1011.33	938.074	1400.55	1375.84	1364.14	1358.29	939.729	893.945	906.632	902.881	821.794	807.231	738.5	705.735	2562.14	2608.8	2533.12	2483.03
1.16667	1542.53	1499.84	1533.15	1472.37	972.936	974.922	944.804	977.901	702.204	723.717	737.176	663.591	1155.52	1118.78	1115.58	1158.17	688.193	660.943	667.563	678.154	525.908	511.677	475.16	443.939	2690.99	2738.21	2653.7	2612.22
1.33333	1443.57	1384.44	1435.74	1373.41	834.591	842.976	799.509	839.556	481.779	508.588	507.815	471.519	926.711	882.802	884.126	959.918	497.997	470.857	493.363	489.612	327.217	323.577	289.597	279.006	2961.94	3026.04	2908.44	2879.86
1.5	1346.38	1268.71	1371.53	1265.73	703.197	696.247	668.004	710.699	327.99	342	352.702	330.748	720.187	666.79	685.325	756.373	346.855	318.391	365.83	350.164	200.125	208.841	178.502	172.434	3418.13	3459.5	3348.85	3320.6
1.66667	1270.26	1167.33	1263.97	1178.14	594.198	579.636	553.379	597.839	231.016	232.45	242.379	235.208	540.14	500.534	529.218	589.896	255.728	225.279	266.209	257.052	123.892	128.305	109.109	112.308	3892.19	3940.84	3829.08	3796.76
1.83333	1147.58	1022.69	1151.44	1061.53	496.452	475.822	450.337	500.644	165.925	163.94	163.167	170.228	388.557	372.339	377.966	428.493	187.659	157.43	194.499	187.549	78.9911	81.4182	73.8059	71.8201	4268.28	4314.39	4202.97	4156.52
2.04722	2276.29	2213.96	2243.19	2241.1	1938.7	1888.84	1891.15	1856.29	1717.5	1727.43	1719.27	1698.97	1850.44	1864.01	1828.93	1841.29	1769.13	1769.36	1794.4	1787.78	1702.06	1716.62	1653.3	1672.16	5845.89	5799.11	5801.32	5773.41
2.21389	1843.82	1788.55	1792.85	1781.27	1432.32	1405.4	1369.44	1345.61	1278.86	1294.42	1250.84	1271.03	1581.81	1593.28	1570.33	1594.38	1308.76	1320.12	1343.18	1331.04	1349.8	1338.77	1334.02	1303.35
2.38056	1914.21	1846.36	1860.7	1874.16	1516.28	1459.35	1428.57	1393.38	1428.35	1418.53	1391.61	1376.5	1645.46	1655.28	1631.78	1653.41	1374.07	1419.41	1473.03	1447.99	1397.02	1436.62	1368.88	1342.52
2.54722	1898.88	1855.85	1839.52	1892.59	1566.69	1525.21	1471.26	1470.82	1349.36	1363.81	1355.42	1341.63	1493	1489.14	1477.11	1513.96	1415.33	1472.81	1538.23	1479.43	1103.12	1170.74	1073.77	1084.91
2.71389	1781.49	1769.36	1702.5	1737.36	1516.28	1465.2	1465.64	1477.22	1033.28	1114.15	1101.46	1070.79	1152.76	1119.22	1153.76	1191.27	1338.43	1411.91	1431.33	1402.86	723.607	766.522	688.303	717.429
2.88056	1542.75	1570.22	1431.99	1514.29	1417.98	1357.96	1380.03	1432.43	729.454	784.064	783.512	780.533	766.081	730.667	782.519	800.612	1186.52	1247.31	1265.95	1206.27	422.205	461.48	389.88	435.554
3.04722	1295.08	1321.34	1171.74	1265.73	1280.3	1243.89	1215.76	1310.74	464.9	527.674	515.428	534.403	484.758	439.305	487.296	521.716	982.093	1053.14	1072.45	1026.22	244.255	271.945	215.35	261.575
3.21389	1045.75	1073.66	905.419	1025.12	1170.19	1113.49	1069.8	1195.24	308.021	340.677	317.288	349.723	293.017	251.646	289.377	323.025	833.598	875.08	920.312	879.272	158.423	171.441	138.565	158.644
3.38056	813.63	854.339	685.766	794.986	1076.53	1011.11	919.871	1086.9	212.702	230.575	196.926	246.24	186.004	144.964	181.812	208.731	700.88	741.92	766.743	729.233	119.48	115.839	102.049	112.971
3.54722	626.302	662.267	518.076	627.405	999.634	914.465	839.887	977.459	165.484	171.993	152.025	179.605	125.878	94.5466	132.167	147.943	603.245	635.459	669.88	597.177	98.8492	108.778	97.1943	106.02
3.71389	483.214	521.275	384.806	467.548	930.572	845.844	736.183	870.557	143.861	139.338	119.369	137.242	98.7388	69.9446	103.262	126.65	509.912	529.99	586.034	502.851	91.3472	91.2369	92.4504	93.664
3.96944	1616.78	1619.87	1595.27	1562.83	1906.05	1759.76	1715.85	1740.89	1165.67	1184.64	1180.01	1191.48	1493.44	1511.64	1481.52	1493.33	1518.04	1520.47	1497.96	1562.83	1250.73	1259.66	1220.94	1227.01
4.13611	1340.97	1365.68	1347.81	1325.64	1327.62	1280.63	1245.1	1271.14	1119.78	1146.25	1102.01	1081.05	1344.83	1357.3	1321.78	1356.75	1095.17	1134.45	1120.44	1164.9	1231.86	1229.11	1212.56	1236.94
4.30278	1404.63	1411.8	1427.8	1360.5	1421.62	1350.9	1363.26	1355.54	1204.94	1219.62	1169.97	1172.18	1206.16	1226.57	1203.4	1214.32	1189.5	1172.29	1239.37	1260	1129.04	1094.4	1111.61	1143.27
4.46944	1363.04	1353.77	1377.6	1303.13	1383.67	1274.45	1301.26	1276.77	1025.34	1025.01	981.541	1020.38	891.628	926.601	900.123	911.486	1070.68	1035.71	1090.65	1140.52	854.339	837.68	859.304	899.13
4.63611	1191.82	1160.6	1176.48	1130.7	1194.13	1061.86	1109.85	1060.31	759.903	739.934	718.863	769.722	553.82	564.632	561.212	591.44	838.784	809.438	823.89	896.152	540.471	534.293	580.077	591.109
4.80278	965.875	925.497	938.405	895.931	951.092	818.374	884.016	838.342	518.517	491.598	474.829	522.93	312.213	305.263	310.669	344.648	617.697	595.743	603.465	675.947	316.516	307.028	343.324	355.239
4.96944	776.782	718.422	737.507	687.311	782.298	643.954	716.436	664.363	377.304	355.349	327.659	368.147	182.363	165.263	180.267	213.254	482.331	433.789	445.262	478.58	203.545	191.41	215.902	216.564
5.13611	622.551	564.963	588.13	544.663	604.679	512.559	547.09	503.292	274.152	244.696	233.002	245.358	105.358	95.2085	108.778	141.765	354.026	321.37	301.953	342.993	128.747	130.401	137.572	132.277
5.30278	535.617	478.139	500.203	452.433	480.786	423.308	429.928	402.126	226.382	192.624	184.791	200.787	66.8556	59.5743	73.3646	110.212	279.889	252.529	229.913	249.66	97.8563	106.903	108.116	105.138
5.46944	491.488	446.145	462.032	412.717	461.811	360.424	388.557	360.976	264.554	219.211	222.962	218.329	62.6633	56.2646	72.1511	107.896	243.372	209.944	180.598	216.674	136.469	132.498	136.469	124.996
5.63611	440.629	400.582	426.287	368.478	366.823	285.295	306.366	272.497	224.396	172.655	182.253	164.491	48.6523	38.5026	51.8517	87.3756	189.755	178.723	111.757	171.331	108.999	111.426	110.654	104.365
5.80278	419.668	376.421	392.197	341.007	323.577	279.447	260.693	267.312	217.336	169.235	171.221	148.494	41.2607	38.8336	45.122	79.2117	151.473	152.466	95.4292	143.64	107.454	106.02	102.159	98.8492
6	2317.88	2281.7	2277.5	2226.64	1280.52	1328.62	1299.71	1363.26	1714.64	1772.78	1768.36	1708.68	2093.04	2101.76	2126.14	2071.09	1150	1189.06	1132.9	1120.88	1997.39	1962.42	1934.07	1894.02
6.16667	2154.27	2137.17	2153.72	2101.87	1114.92	1189.17	1255.14	1233.3	1735.49	1739.46	1773.77	1715.52	2069.54	2053.88	2065.46	2030.93	1327.29	1284.27	1251.83	1291.33	1783.26	1750.05	1785.13	1710.99
6.33333	2239.99	2210.98	2217.49	2166.52	1407.72	1469.94	1486.82	1549.15	1835.55	1808.19	1836.54	1782.26	2171.81	2143.13	2145.78	2115.33	1652.41	1606.74	1575.3	1563.38	1681.87	1609.61	1604.87	1561.73
6.5	2377.68	2391.02	2378.56	2319.31	1375.28	1454.16	1449.2	1439.38	1617	1544.3	1554.89	1527.09	2326.93	2300.12	2295.38	2264.48	1582.69	1536.24	1546.94	1504.03	1293.09	1226.9	1212.78	1169.2
6.66667	2578.79	2576.48	2579.34	2523.3	1235.39	1263.53	1211.45	1288.02	1220.06	1103.78	1136.88	1119	2513.92	2486.56	2476.97	2440.23	1465.09	1403.86	1423.38	1377.16	845.513	773.252	761.116	735.632
6.83333	2778.81	2743.28	2750.24	2714.27	1043.21	1037.59	961.793	1105.88	821.463	708.382	722.173	719.635	2681.5	2631.64	2590.16	2580.01	1330.27	1261.21	1261.32	1227.01	490.274	441.291	431.362	430.148
7	2918.92	2874.24	2894.65	2851.62	878.5	875.852	789.138	933.882	557.681	456.736	465.121	461.811	2799.22	2748.03	2715.59	2706.33	1178.25	1133.23	1148.24	1082.49	299.305	257.714	259.81	239.842
7.16667	3102.05	3047.45	3061.12	3028.91	745.12	757.145	649.911	820.139	395.838	314.861	318.722	321.701	2950.69	2894.98	2860.67	2835.85	1054.24	985.403	1029.42	977.018	195.933	175.965	179.274	162.064
7.33333	3348.3	3293.02	3284.2	3244.48	685.656	650.021	548.966	732.764	313.317	234.656	247.454	239.731	3173.65	3125.33	3091.24	3062.45	1009.45	944.473	968.854	901.888	161.512	142.647	146.398	138.786
7.5	3644.62	3591.11	3552.61	3567.62	600.376	605.892	515.317	626.192	254.625	194.499	206.524	193.616	3509.81	3422.1	3371.13	3351.82	932.337	884.016	921.526	828.634	135.145	132.056	118.266	124.996
7.66667	3966.1	3933.56	3891.52	3884.02	569.375	554.813	479.242	598.721	217.887	166.036	185.342	173.538	3812.75	3753.62	3647.27	3661.28	921.195	875.852	899.02	801.164	124.003	134.373	127.312	128.305
7.93333	5501.57	5437.26	5436.48	5523.31	1805.87	1617.77	1548.27	1559.41	2103.19	2086.2	2028.17	1987.13	5484.25	5412.54	5413.98	5360.91	1930.65	1786.12	1787.56	1790.43	2219.25	2229.18	2158.02	2124.59
8.1					1994.41	1761.3	1773.55	1682.53	1804.11	1737.14	1683.08	1635.76					2298.24	2264.82	2269.67	2227.09	1917.19	1902.63	1851.77	1804.11
8.26667					2245.4	2040.31	2024.64	1987.02	1893.03	1855.74	1806.98	1750.16					2529.81	2466.15	2421.69	2372.27	1738.58	1762.41	1747.18	1607.29
8.43333					2131.1	1903.73	1779.51	1829.92	1461	1450.19	1409.04	1360.61					2399.41	2471.01	2305.97	2261.62	1217.74	1309.86	1292.32	1074.54
8.6					1922.04	1631.23	1471.6	1497.96	944.914	903.433	896.041	864.379					2126.91	2103.97	2034.46	1951.72	715.774	819.256	813.078	599.494
8.76667					1612.15	1319.35	1129.82	1116.03	552.276	524.695	517.745	503.513					1914.76	1881.99	1747.73	1656.38	388.998	468.541	464.459	320.818
8.93333					1398.78	1004.27	875.08	937.192	347.296	314.64	312.544	308.131					1690.81	1654.07	1542.64	1417.54	238.628	297.209	274.593	197.588
9.1					1222.27	909.832	714.009	763.544	238.407	215.019	216.232	202.994					1526.2	1490.68	1372.08	1252.38	165.484	212.261	190.638	149.598
9.26667					1091.53	807.452	667.121	707.831	197.036	175.965	166.587	156.438					1409.7	1374.4	1238.7	1032.29	146.839	179.274	162.505	139.338
9.43333					982.313	753.063	621.448	603.686	191.52	156.327	150.26	134.373					1283.71	1308.21	1173.83	983.417	139.669	172.434	150.811	138.896
9.6					938.515	651.345	553.93	562.756	192.844	156.989	149.267	139.779					1282.28	1319.79	1078.96	965.655	151.473	173.979	162.616	149.487
9.72778					1312.4	1307.21	1328.95	1260.22	1366.57	1358.73	1341.86	1326.52					1558.75	1483.95	1502.27	1466.52	1393.49	1367.12	1387.53	1339.1
9.89444					1472.7	1389.62	1294.64	1249.18	1259	1215.2	1221.6	1178.58					1653.3	1524.44	1556.65	1483.84	1282.17	1231.2	1253.38	1199.76
10.0611					1616.34	1568.13	1367.01	1360.5	1220.61	1213.11	1184.76	1151.44					1858.94	2005.89	1822.86	1777.96	1187.95	1088.22	1078.18	1008.02
10.2278					1573.86	1495.87	1225.02	1197.99	966.206	950.32	933.441	932.889					1910.02	1879.57	1778.84	1686.5	997.648	839.997	842.535	720.849
10.3944					1367.45	1218.85	978.121	948.224	631.708	630.163	610.636	628.95					1656.05	1649.55	1557.1	1450.3	755.711	585.152	561.432	449.344
10.5611					1169.09	906.191	731.44	706.838	384.254	381.496	377.304	395.066					1397.24	1287.69	1270.04	960.69	527.674	370.353	360.976	281.875
10.7278					917.664	746.112	565.625	561.543	259.369	256.942	249.66	261.134					1141.51	1059.32	967.199	778.658	392.528	265.767	252.639	203.987
10.8944					845.624	610.526	488.84	476.043	210.165	198.581	202.332	196.816					926.711	943.701	801.936	664.584	299.195	219.211	207.407	163.94
11.0611					785.829	579.856	424.08	426.066	179.605	171.552	165.043	168.022					1014.75	990.367	829.296	622.22	243.813	191.851	178.613	157.762
11.2278					772.59	546.318	405.436	415.144	174.089	163.057	159.196	161.402					1004.71	952.637	794.875	620.124	218.108	187.769	172.986	148.274
11.3944					864.93	553.599	418.785	458.942	173.979	171.441	162.174	157.541					944.914	991.691	832.716	572.023	201.118	184.57	177.951	155.886
11.5611					816.278	540.692	463.466	496.452	172.324	171.993	157.32	150.922					959.035	966.758	884.899	575.664	201.118	185.563	176.185	165.263
11.7278					835.915	556.357	456.957	503.513	171.331	171.111	163.057	159.196					965.103	954.843	845.072	607.547	200.346	189.755	183.356	170.007
11.9625					1508.55	1514.29	1493.55	1553.45	1749.39	1703.71	1728.2	1729.64					213.805	55.9336	467.658	1626.71	7.94324	2.09613	3.19936	1265.95
12.1292					1548.71	1409.04	1428.79	1385.65	1539.44	1550.14	1567.24	1565.81					1628.81	1545.07	1522.79	1461.56	1910.57	1833.12	1777.96	1717.17
12.2958					1860.26	1657.05	1680.99	1626.71	1631.01	1623.51	1628.81	1658.92					1922.7	1920.5	1771.23	1715.19	2025.63	1951.28	1903.62	1824.3
12.4625					1775.97	1570	1571.11	1532.6	1608.39	1635.98	1654.29	1679.33					1816.9	1847.35	1724.79	1598.13	2184.72	2101.87	2046.27	1967.16
12.6292					1518.81	1289.34	1270.04	1176.59	1432.1	1532.71	1529.29	1576.84					1555.33	1515.94	1362.93	1212.12	2370.61	2234.48	2153.28	2074.07
12.7958					1212.34	951.975	900.785	824.111	1122.2	1297.73	1304.9	1389.96					1178.03	1090.87	977.459	848.823	2484.8	2349.76	2291.51	2171.92
12.9625					883.244	660.061	671.203	609.092	833.047	1051.71	1046.08	1134.56					808.886	793.11	680.581	591.881	2624.58	2481.16	2380.88	2268.01
13.1292					747.326	516.531	555.254	507.485	617.697	823.559	832.495	916.782					705.514	641.747	559.557	478.249	2806.61	2629.21	2523.85	2390.14
13.2958					711.471	490.936	528.997	479.793	525.467	686.869	676.609	767.515					792.117	722.614	581.07	451.992	3042.26	2843.24	2749.46	2569.64
13.4625					685.325	436.657	504.065	451.551	435.995	557.461	527.894	606.113					728.682	685.656	526.791	420.991	3327.22	3108.34	2973.64	2798.34
13.6292					629.391	430.921	512.89	480.235	393.411	475.491	459.384	511.236					776.01	709.375	574.671	410.29	3558.35	3331.08	3201.01	2981.03
13.9035					1547.39	1584.01	1491.01	1588.98	1682.42	1671.17	1682.42	1719.6					1391.06	1500.61	1477.99	1462.11	5030.72	4724.9	4797.05	4581.48
14.0701					1704.6	1553.9	1464.53	1467.51	1593.5	1588.43	1594.94	1625.27					1759.87	1699.63	1677.57	1541.65	4774.55	4496.98	4592.4	4335.02
14.2368					1869.53	1734.27	1679.55	1634.98	1595.05	1620.09	1589.2	1618.1					2082.89	2006	1888.17	1848.9	5118.53	4615.68	4787.56	4464.98
14.4035					1819.88	1735.93	1598.03	1612.48	1417.21	1470.49	1452.18	1516.5					2036.45	1980.62	1882.22	1784.25	5304.21	4777.64	5098.45	4649.66
14.5701					1491.56	1464.2	1313.72	1299.93	1122.2	1215.42	1208.92	1286.47					1800.03	1721.59	1589.75	1505.9	5470.9	5079.04	5180.65	4752.15
14.7368					1260.99	1197.88	966.648	976.797	853.236	943.37	934.213	1017.84					1550.03	1488.25	1281.51	1209.8
14.9035					953.409	968.965	779.209	753.173	674.072	744.127	713.898	803.591					1361.82	1261.65	1060.09	929.138
15.0701					904.205	842.755	646.712	632.039	581.07	627.957	596.294	672.858					1295.3	1129.92	958.594	825.324
15.2368					867.137	763.985	562.315	558.785	514.876	548.414	527.232	567.721					1243.23	1085.13	924.284	739.934
15.4035					808.224	737.177	549.076	514.766	488.509	499.652	444.932	511.346					1130.7	1092.64	928.807	699.998
15.5701					734.97	678.374	550.621	489.612	473.836	466.886	413.159	474.057					1158.61	1126.73	864.93	722.283
15.7368					758.248	735.522	564.08	484.537	524.364	452.985	391.425	421.322					1209.58	1181.56	924.946	730.998
15.8819					1791.09	1780.5	1731.74	1860.7	1885.64	1816.02	1776.86	1877.14					1773.88	1823.52	1750.6	1796.83
16.0486					1603.98	1627.7	1597.69	1636.31	1627.7	1532.38	1529.4	1592.29					1776.09	1719.27	1626.71	1731.62
16.2153					1821.43	1880.67	1833.45	1816.46	1684.08	1624.61	1541.65	1634.32					2013.06	2021.33	1968.16	1912.44
16.3819					1824.63	2039.98	1821.21	1891.26	1576.29	1520.03	1483.07	1545.18					2134.52	2143.13	2084.88	1911.45
16.5486					1654.73	1904.28	1715.08	1727.88	1241.35	1286.36	1261.54	1364.8					1976.32	2086.42	1847.24	1763.84
16.7153					1384.55	1789.32	1423.27	1596.48	983.417	999.303	1012.1	1115.03					1726.44	1766.49	1643.92	1416.43
16.8819					1101.46	1527.42	1252.38	1360.17	755.711	754.718	772.369	851.471					1431.99	1544.85	1339.43	1181.12
17.0486					943.259	1415.22	1123.64	1266.06	709.044	625.75	663.591	718.311					1348.69	1383.12	1259	1071.34
17.2153					785.608	1340.42	973.598	1164.24	650.242	544.332	586.917	609.974					1327.73	1321.89	1198.88	1073.33
17.3819					753.394	1348.25	917.223	941.715	629.612	517.193	542.236	527.343					1284.71	1339.65	1206.27	1020.71
17.5486					693.047	1246.32	967.641	987.057	566.397	468.761	498.217	509.25					1280.41	1275.77	1134.12	918.547
17.7153					676.94	1253.05	969.626	1006.7	642.74	473.064	499.541	483.434					1328.4	1300.7	1124.41	1018.5
17.9382					2110.36	2098.45	2074.51	2121.18	2087.75	2080.03	2051.56	2078.92					1932.41	2081.35	2107.27	2069.76
18.1049					2079.25	2198.73	2071.09	2046.38	1897.99	1857.17	1820.66	1827.16					2079.58	2162.22	2101.76	1921.93
18.2715					2187.15	2461.63	2186.82	2217.49	2019.13	2022.11	1842.06	1862.03					2447.62	2419.16	2334.32	2149.53
18.4382					2208.11	2546.36	2275.41	2279.6	1870.85	1984.38	1816.57	1883.54					2553.31	2490.98	2363.44	2278.94
18.6049					1962.86	2446.63	2126.25	2101.76	1609.28	1759.54	1700.18	1748.28					2295.15	2403.27	2250.36	2069.76
18.7715					1702.06	2232.71	1811.83	1926.23	1379.14	1517.71	1459.24	1586.77					2108.27	2044.5	2030.93	1843.71
18.9382					1453.83	2273.2	1640.94	1671.61	1135.66	1239.03	1197.88	1428.46					1823.19	1755.68	1744.97	1552.57
19.1049					1376.94	2070.65	1449.09	1666.42	1030.41	1102.23	1083.92	1267.06					1773.66	1679	1654.51	1502.15
19.2715					1251.28	2018.24	1433.53	1477.77	985.072	1007.47	971.612	1186.63					1617.55	1640.83	1530.4	1384.88
19.4382					1076.2	1761.19	1363.7	1367.45	971.502	1040.12	862.613	1043.65					1553.01	1454.16	1330.16	1318.8
19.6049					1096.17	1677.02	1213.33	1398.56	864.93	903.212	803.811	976.797					1356.09	1592.73	1413.12	1243.34
19.7715					1119.56	1719.93	1288.9	1323.54	847.279	924.284	723.827	946.017					1420.63	1469.17	1337.99	1293.97
19.9					1891.37	1904.83	1843.82	1901.41	1871.85	1879.35	1880.23	1923.04					1877.14	1914.43	1899.1	1885.53
20.0667					2012.29	1996.62	1954.92	1966.17	1656.61	1682.42	1716.95	1755.57					1984.71	1957.68	2003.02	1962.86
20.2333					2124.59	2241.87	2038.1	2167.73	1770.24	1855.08	1764.17	1795.06					2186.26	2191.89	2134.41	2139.27
20.4					2078.81	2268.24	2016.15	2175.45	1704.82	1756.89	1753.36	1892.48					2045.05	2236.79	2189.02	2119.96
20.5667					1958.56	2202.59	1955.03	2035.01	1518.15	1683.86	1660.8	1851.88					1932.3	2101.43	2075.61	1973.34
20.7333					1843.93	1976.98	1709.23	1887.51	1324.09	1504.03	1565.26	1831.8					1762.96	1887.95	1959.11	1831.47
20.9					1582.8	1791.53	1493.66	1697.32	1228.88	1347.92	1430.11	1849.56					1464.97	1751.48	1890.6	1582.36
21.0667					1489.8	1770.46	1389.73	1570	1202.19	1269.15	1343.84	1816.9					1421.51	1705.59	1834.01	1541.87
21.2333					1393.6	1611.7	1362.93	1565.04	1125.95	1123.42	1288.79	1822.64					1236.94	1544.85	1665.32	1478.77
21.4					1296.51	1494.98	1163.68	1485.05	918.878	1061.86	1172.4	1720.81					1121.1	1453.72	1555.77	1371.2
21.5667					1285.92	1432.43	1213.11	1387.97	979.997	1008.57	1178.91	1813.71					1087.23	1449.64	1562.61	1393.93
21.7333					1246.54	1377.38	1218.07	1390.95	918.326	1041.56	1221.93	1848.13					1128.6	1420.3	1545.73	1321
21.9					1334.57	1471.04	1223.48	1464.87	947.893	1102.23	1208.37	1896.01					1239.92	1465.86	1584.79	1381.46
22.1833					1863.02	1821.98	1684.41	1829.48	1757.99	1718.61	1784.69	2462.95					1828.16	1855.41	1831.14	1820.33
22.35					2176.12	2129.45	1961.87	2122.06	1732.07	1774.65	1849.01	2389.48					2012.4	1966.17	2121.95	1993.09
22.5167					2272.54	2156.15	2029.5	2194.21	1937.27	1883.32	1945.43	2502.34					2143.68	2180.64	2201.38	2135.3
22.6833					2386.61	2313.36	2131.99	2332.99	1967.49	1995.19	2070.54	2635.83					2276.4	2305.64	2416.62	2214.84
22.85					2523.3	2386.83	2195.31	2464.39	2037.44	2078.37	2151.29	2853.94					2301	2409.67	2457.99	2309.28
23.0167					2527.82	2173.14	2095.58	2472.66	2011.4	2060.39	2232.82	3001.33					2339.39	2422.69	2461.96	2368.52
23.1833					2547.24	2176.78	1997.39	2428.53	1998.28	2071.75	2199.84	3200.79					2323.29	2397.31	2493.07	2402.61
23.35					2598.1	2066.68	1935.72	2337.19	1954.15	2050.68	2304.09	3445.6					2254.78	2330.24	2400.84	2368.52
23.5167					2617.74	1945.54	1839.63	2296.15	1964.74	2035.23	2338.18	3584.72					2179.65	2278.27	2355.06	2338.73
23.6833					2573.39	1846.47	1783.26	2255.11	1948.3	2020.78	2349.98	3713.79					2136.95	2286.44	2360.35	2283.79
23.85					2592.14	1828.16	1711.44	2233.59	1967.61	1986.8	2460.75	3860.74					2139.16	2278.27	2323.18	2246.39
24.0167					2603.84	1838.2	1683.97	2197.3	1950.84	2006.44	2571.4	4035.83					2149.53	2281.91	2221.57	2254
24.1833					2611.89	1843.49	1588.65	2249.92	1889.83	1990.22	2646.53	4212.23					2107.05	2199.72	2206.34	2255.55
24.35					2628.88	1749.94	1580.15	2193.66	1975.44	1988.13	2900.83	4463.22					2110.8	2165.41	2238.34	2241.87
24.5167					2654.59	1727.76	1575.41	2052.55	1902.85	2012.18	2901.93	4547.39					2088.41	2197.3	2300.23	2297.14
24.6833					2710.85	1792.19	1622.52	2069.21	2081.24	2057.63	3075.91	4677.02					2076.72	2219.47	2201.6	2214.73
5D - MSA - Count of NALM6-MUT Cells
	MSA
STAR-3	190265	192433	204821	184139
Co-STAR-1	14026	1595	1168	2888
Co-STAR-2	7036	9234	29508	88239
TCR-1	207376	211622	205116	208980
Co-TCR-1	2240	3334	4482	3982
Co-TCR-2	226237	213228	222674	216993
5E - MSA - Count of KI+ T Cells
	MSA
STAR-3	8	10	11	19
Co-STAR-1	4734	17355	9496	11924
Co-STAR-2	3018	3614	2738	1865
TCR-1	19	16	25	24
Co-TCR-1	10343	9420	10626	9304
Co-TCR-2	134	354	227	274

## Sheet: Fig. 6
6B-C KMS26-MUT in vivo - Radiance (p/s/cm^2/sr)
Days Post T Cell Injection	TCR-Control					STAR-3					Co-STAR-1					Co-STAR-2					TCR-1					Co-TCR-1					Co-TCR-2
-5	12640	7178	7286	10570	5212	13040	9708	5561	6331	9370	8774	13210	9757	8319	9268	13240	12900	5603	6361	5054	11200	8762	4970	8291	5144	15340	8039	7108	5747	8843	7062	4500	18180	6676	5541
-1	37510	27270	19610	16010	13180	42050	27430	19160	15030	14490	39600	23610	18870	15850	14380	41010	26840	21680	15950	12280	35150	28420	18120	16450	12590	59550	27500	22300	16180	10350	31660	24000	22410	15090	11600
5	78380	82350	141700	52890	36600	5152	6493	5925	6941	5350	16830	13840	19300	17650	5313	5809	5085	5639	3160	5211	5036	6104	2916	3731	4555	5254	6243	5686	6637	3230	4573	6909	2624	3398	2684
11	675600	384500	501100	428200	216600	19940	7314	9670	12620	7676	70510	4515	9921	3211	6003	6315	18550	1717	1439	3103	6908	190700	6181	8779	5095	1794	2398	1709	6121	13620	14710	19380	6394	5144	4165
17	2752000	2353000	3041000	2400000	1450000	246800	55640	38320	35440	1458000	53610	3671	4530	1368	4559	92990	3047	2115	1851	4946	38770	3247000	47290	1843000	19090	2892	4839	4870	9207	7356	262900	95220	16110	464000	14730
24	15110000	13310000	15380000	12050000	4931000	2381000	1779000	804300	6466000	3764000	4305	2346	3059	1461	3726	291600	3201	4644	1595	1928	1297000	73560000	1463000	5202000	65950	14070	6608	17790	5213	448700	8764000	254000	72270	16550000	382200
31	62310000				52370000	16170000	45090000	12550000	94740000	52130000	5268	2003	3186	1202	3245	242300	2515	1727	1698	2204	14810000	167000000	18920000	12990000	494600	123600	4459	685000	8326	13820000		4093000	225700	90280000	9104000
39							455900000	111500000	248600000	330800000	33310	2222	2705	1732	1928	10860000	2459	1926	2477	5298	275300000		138600000	36110000	8126000	1382000	10380	12130000	17650	26660000		71620000	42890	131400000	113900000
46							883900000	249500000	212200000	696400000	9216	1455	2125	1003	1549	69620000	2230	1701	3658	258000			162300000	115300000	70830000	16040000	193200	28440000	149500	38260000		31870000	125600
54											1520	1095	1556	926	1265		7313	1706	7742	1707000					135900000	89290000	657500	18060000	639000	58930000			625000
61											1906	1514	1320	1274	952.4		18600	1625	90200	13140000					271000000		3917000		5102000	94960000
71											14880	2996	4395	2563	2152		189400	2766	413400	37030000							21710000		3723000
79											27400	1849	1691	1517	1532		712900	1759	3886000	88260000
86											1880	2169	1345	1347	1416		1079000	2589		104300000
99											1675	1643	1590	1682	1750			2681		126200000
6D - KMS26-MUT in vivo - Survival
Mouse ID	Days Post T Cell Injection	TCR-Control	STAR-3	Co-STAR-1	Co-STAR-2	TCR-1	Co-TCR-1	Co-TCR-2
4013	36	1
9008	31	1
1307	31	1
8061	31	1
7786	36	1
8820	38		1
5078	47		1
8106	50		1
5775	47		1
4004	50		1
4534	143			0
3008	143			0
6831	143			0
4039	143			0
6620	143			0
9290	52				1
329	94				1
9332	143				0
3844	82				1
2368	109				1
6521	39					1
6082	45					1
4603	50					1
583	49					1
6516	71					1
637	61						1
7270	78						1
2042	61						1
9075	78						1
9300	69						1
1086	31							1
4880	53							1
7275	56							1
8378	45							1
7570	44							1
6E-F KMS26-MUT in vivo - KI+ T cell counts/μL blood
Days post T cell Injection	TCR-Control					STAR-3					Co-STAR-1					Co-STAR-2					TCR-1					Co-TCR-1					Co-TCR-2
9	1.32	1.18	0.68	1.57	1.19	4.71	3.86	1.7	0.95	1.62222	7.86	7.23333	5.39	2.7	3.58	1.78	3.41	1.99	3.52	1.55	5.48	1.84	0.25	4.23	2.86	8.32	3.5	3.52	1.52	2	3.22	2.7	3.06	2.03	2.18
16	0.02	0.05	0	0.37	0.07	1.29	1.48	0.17	0.053333	0.35	66.94	105.17	110.04	84.12	88.36	1.69	5.96	9.89	2.16	7.36	2.17	0.19	1.03	1.41333	0.23	3.54	3.34	0.76	1	0.46	1.35	0.66	1.44	0.626667	0.77
27	0	0	0	0.02	0	0.02	0.04	0.01	0.01	0.01	132	480.9	299.1	508.5	374.2	0.44	0.25	0.15	0.62	4.16	0.13	0.01	0.01	0.03	0.01	0.13	0.4	0.13	0.06	0.01	0.02	0.02	0.08	0.02	0.02
37						0	0	0	0	0	48.69	317.69	139.03	261.78	103.84	0.16	0.04	0.02	0.31	0.04	0	0	0	0	0	0.01	0	0.03	0	0		0	0	0.11	0
50								0		0	263.49	535.24	635.81	102.61	169.39	0.16	0.01	0.02	0.2	0.03					0	0.55	0	0	0	0.11		0.01	0
64											58.36	513.5	154.72	39.63	200.98		0.41	0.31	0.09	0					0		0		0	85.5667
98											329.1	3553.94	999.2	19.77	2343.27			0.16		0.12

## Sheet: Fig. S4
S4A - KMS26 isogenic co-culture - IFN-γ (pg/mL)
	KMS26-MUT			KMS26-NULL			T Cells Only
EF1α promoter	1246.69	1384.86	1295.62	3.1238	3.1238	3.1238	3.1238	2.16426
TRAC promoter	573.018	532.084	581.586	-1.0078	-0.05585	0.8961	-1.0078	-1.0078
S4B - NALM6 isogenic co-culture - IFN-γ (pg/mL)
	NALM6-MUT			NALM6-WT			T Cells Only
EF1α promoter	259.06	221.42	254.51	3.85608	-2.34822	-2.76184	-2.76184	-1.9346
TRAC promoter	142.836	135.836	129.247	-4.58438	-4.58438	-4.58438	-3.7608	-4.17259
S4C - KMS26-MUT multiple stimulation assay - KMS26-MUT cell counts
Day	EF1α promoter			TRAC promoter			TCR-Control
2	11230	8794	7696	8750	5947	7120	37220	37087	36362
4	6077	5264	4097	24162	20053	23050	116769	116823	115698
6	7271	5323	4106	60474	61582	68911	183544	184601	176366
8	3135	3003	2889	102555	87621	96279	170388	159174	162192

## Sheet: Fig. S6
S6A - KMS26 isogenic co-culture - IFN-γ (pg/mL)
	KMS26-MUT			KMS26-NULL			T Cells Only
TCR-1	3256.31	3252.64	3146.27	-6.43874	-6.43874	-11.9408	-13.7749	72.4248
TCR-2	1532.32	1646.03	1693.71	-4.6047	0.897407	-0.93663	-6.43874	2.73144
TCR-3	2438.33	2559.38	2517.2	-6.43874	-8.27277	-15.6089	-0.93663	-15.6089
TCR-4	2379.64	2326.45	2291.61	15.5697	-2.77067	-0.93663	-6.43874	-6.43874
STAR-3	2773.96	2638.24	2695.1	6.39952	-0.93663	-13.7749	-6.43874	11.9016
TCR-Control	28.4079	33.9101	4.56548	-8.27277	-8.27277	-15.6089	-11.9408	-13.7749
S6B - NALM6 isogenic co-culture - IFN-γ (pg/mL)
	NALM6-MUT			NALM6-WT			T Cells Only
TCR-1	723.346	681.11	715.336	-8.51687	-7.78865	-7.78865	-7.78865	-6.3322
TCR-2	405.113	475.751	433.514	-7.06042	-7.78865	-7.78865	-6.3322	-6.3322
TCR-3	1038.67	993.517	980.409	-8.51687	-8.51687	-8.51687	-7.06042	-7.78865
TCR-4	657.078	748.106	721.89	-5.60398	-7.06042	-9.24509	-7.78865	-8.51687
STAR-3	457.545	496.141	445.894	-8.51687	-8.51687	-9.24509	-8.51687	-4.87576
TCR-Control	-8.51687	-8.51687	-9.24509	-7.78865	-6.3322	-8.51687	-6.3322	-8.51687
S6C - KMS26 isogenic co-culture - Cytotoxicity (%)
	KMS26-MUT			KMS26-NULL
TCR-1	76.04	76.83	75.43	2.393	-1.5	1.915
TCR-2	50.63	53.04	57.49	0.702	1.674	-0.38
TCR-3	66.88	70.06	69.13	3.3	5.525	3.075
TCR-4	76.88	76.79	76.8	1.993	1.089	2.691
STAR-3	74.94	76.41	75.79	3.047	0.349	2.651
TCR-Control	-3.21	0.858	2.348	-0.38	0.071	0.313
S6D - NALM6 isogenic co-culture - Cytotoxicity (%)
	NALM6-MUT			NALM6-WT
TCR-1	66.36	64.79	64.53	3.286	2.024	5.479
TCR-2	43.25	47.44	45.4	1.414	0.071	2.823
TCR-3	63.81	62.14	61.35	3.075	4.683	7.124
TCR-4	66.03	65.58	67.23	4.154	3.746	6.823
STAR-3	61.63	63.8	64.33	0.401	4.155	2.995
TCR-Control	1.257	0.341	-1.6	-1.99	-1.25	3.233

## Sheet: Fig. S8
S8A - Co-TCR Screen MSA - IFN-γ (pg/mL)
Day of Co-culture	TCR-1			Co-TCR-1			Co-TCR-2			Co-TCR-3			Co-TCR-4			Co-TCR-5			Co-TCR-6			Co-TCR-7			Co-TCR-8			Co-TCR-9			TCR-Control
2	1208.23	1211.28	1156.5	5803	5471.32	5544.35	2967.02	3000.5	2970.07	1886.8	1999.38	1838.11	1725.52	1743.78	1743.78	815.7	830.914	928.287	986.102	958.716	967.844	1710.31	1667.71	1609.89	2772.28	2696.21	2565.36	2261.07	2303.67	2309.76	-11.9665	-15.0094	21.5053
4	1299.86	1423.48	1283.38	15359.5	14741.4	15054.6	12021.8	12458.6	12211.4	3030.54	2997.57	3022.3	2437.16	2330.03	2362.99	1036.14	1003.18	1044.38	1200.97	1027.9	1118.55	1983.89	2000.37	2016.86	4003.01	3961.8	3879.39	2906.92	3145.92	3178.88	5.9777	-2.2636	14.219
6	656.876	781.578	698.443	18181.8	17724.5	17101	10317.2	11065.4	10317.2	1513.17	1779.2	1479.91	1222.19	1222.19	1288.7	507.233	673.503	565.427	582.054	498.919	573.741	947.849	964.476	1164	2527.42	2477.53	2361.15	1795.83	1837.39	1812.45	8.42197	8.42197	108.184
8	418.934	541.774	382.082	10733.4	10115.1	9107.82	5324.34	5742	5365.29	869.347	898.01	873.442	742.413	734.223	738.318	349.325	386.177	369.798	398.461	341.136	328.852	574.532	558.153	582.721	1565.44	1508.12	1409.84	1082.27	1123.22	1069.99	-2.8164	-6.91107	9.4676
10	218.489	303.706	175.881	5936.54	5510.46	5033.24	2766.47	3179.78	2894.3	448.575	478.401	584.922	414.488	405.966	440.053	201.446	303.706	244.054	256.837	201.446	205.707	299.445	303.706	363.358	878.92	823.529	772.399	563.618	623.269	576.4	-7.33558	-11.5964	31.012
12	117.109	152.836	63.5202	2934.37	2852.71	2441.86	1461.94	1694.16	1589.54	244.703	359.537	313.603	226.84	270.221	349.329	89.0389	196.217	132.421	170.699	109.454	89.0389	198.769	180.906	160.491	428.437	402.919	318.707	285.533	305.948	257.462	-13.0358	-15.5877	101.798
14	42.8145	81.9676	12.362	1672.02	1580.66	1537.16	1130.4	1354.44	1200.01	151.573	199.427	279.909	127.646	229.88	308.186	44.9896	116.77	79.7924	129.821	71.0917	40.6393	164.624	118.946	155.923	208.128	199.427	149.398	138.522	129.821	121.121	-26.7911	-11.5649	47.1648
S8B - Co-TCR Screen MSA - KI+ T-cell counts
	NALM6-MUT MSA				T Cells Only
TCR-1	818	794	938	704	2313	2706	2366	2701
Co-TCR-1	94949	86587	96293	95040	3246	2698	2936	3052
Co-TCR-2	64424	58359	64976	60457	2066	1760	1798	1894
Co-TCR-3	1738	2950	2853	1457	3058	3587	3056	3013
Co-TCR-4	1112	2474	3317	1027	3014	3302	2895	3015
Co-TCR-5	887	1060	1376	837	2241	2456	2269	2638
Co-TCR-6	815	1260	1764	907	2966	2945	2930	2993
Co-TCR-7	1138	1649	1388	1269	4083	4681	4535	4516
Co-TCR-8	836	899	994	740	13323	12420	12817	12132
Co-TCR-9	554	876	760	799	9020	8590	8948	8648
S8C - Co-TCR Screen MSA - PD-1+/TIM-3+/LAG-3+ (%)
	NALM6-MUT MSA				T Cells Only
TCR-1	24.8166	25.4408	22.0682	23.0114	0	0	0	0
Co-TCR-1	0.191682	0.333768	0.220161	0.207281	0.184843	0.185322	0.03406	0.032765
Co-TCR-2	0.583633	0.771089	0.621768	0.628546	0	0.113636	0.055617	0.211193
Co-TCR-3	30.4948	15.4576	13.7399	29.0323	0	0	0	0
Co-TCR-4	30.8453	16.4511	16.2195	26.9718	0	0	0	0
Co-TCR-5	24.8027	30	28.6337	22.8196	0.044623	0	0	0
Co-TCR-6	34.6012	41.0318	34.1837	45.0937	0	0.033956	0	0
Co-TCR-7	37.6977	37.6592	26.9452	36.4854	0	0	0	0
Co-TCR-8	16.0287	15.1279	14.3863	13.1081	0.007506	0.008052	0	0
Co-TCR-9	16.426	15.411	15.921	22.2779	0.022173	0.011641	0	0.011563
S8D - Co-TCR Screen MSA - GFP object/mm^2
Days of Co-Culture	TCR-1				Co-TCR-1				Co-TCR-2				Co-TCR-3				Co-TCR-4				Co-TCR-5				Co-TCR-6				Co-TCR-7				Co-TCR-8				Co-TCR-9
0	1399.88	1392.6	1365.91	1366.13	1522.56	1507.12	1473.03	1508.88	1511.53	1464.09	1457.36	1468.62	1526.32	1481.08	1477.99	1489.58	1513.19	1487.92	1472.81	1466.85	1545.62	1486.38	1478.55	1497.08	1552.9	1495.42	1508.22	1500.5	1542.2	1510.32	1522.01	1505.02	1512.19	1503.59	1503.26	1491.89	1498.07	1519.37	1502.82	1501.71
0.125	1431.99	1417.43	1382.01	1395.14	1539	1535.14	1482.3	1533.71	1445.34	1405.07	1398.12	1426.91	1536.68	1505.02	1488.58	1504.36	1554.23	1509.44	1513.19	1497.85	1592.84	1529.96	1518.92	1532.05	1574.31	1527.09	1541.65	1539.88	1537.46	1493.44	1518.37	1506.02	1517.6	1480.42	1503.59	1497.52	1526.98	1547.17	1515.17	1529.4
0.25	1473.36	1454.71	1419.63	1439.16	1568.13	1545.18	1489.91	1545.07	1463.21	1414.67	1411.8	1426.69	1560.52	1516.61	1507.34	1505.13	1584.35	1543.53	1549.92	1524.22	1650.1	1556.32	1559.41	1564.49	1618.99	1583.02	1583.02	1578.06	1567.24	1510.21	1540.22	1521.02	1531.17	1482.19	1495.31	1502.38	1546.39	1566.47	1547.61	1554.56
0.375	1533.82	1515.39	1470.49	1493	1620.31	1588.1	1537.13	1590.63	1512.19	1456.7	1430.56	1475.57	1608.62	1573.53	1561.07	1567.02	1647.45	1588.98	1573.75	1571.11	1705.92	1624.17	1626.82	1641.16	1695.33	1641.27	1654.4	1637.85	1627.7	1566.69	1581.04	1585.67	1576.84	1523.89	1543.97	1545.84	1605.31	1608.73	1596.92	1597.69
0.5	1580.92	1553.34	1526.09	1543.31	1662.12	1610.16	1553.9	1617.33	1512.41	1454.16	1436.4	1474.35	1642.26	1588.54	1597.14	1602.66	1664.88	1629.47	1595.49	1612.37	1753.47	1682.64	1675.91	1702.28	1752.81	1683.74	1704.38	1692.46	1665.32	1601.66	1628.14	1613.03	1599.46	1503.48	1550.59	1531.83	1642.26	1628.81	1627.59	1616.89
0.625	1598.58	1556.32	1543.41	1550.37	1671.83	1594.49	1538.78	1601.44	1459.35	1408.27	1381.68	1455.6	1649.66	1590.41	1610.82	1637.19	1689.04	1632.67	1596.7	1640.5	1776.86	1698.31	1707.24	1721.37	1778.29	1709.34	1731.4	1711.77	1677.57	1594.27	1637.96	1621.3	1538.78	1408.49	1474.9	1499.84	1632.11	1614.57	1597.03	1592.29
0.75	1607.4	1545.62	1533.38	1557.76	1640.06	1589.97	1509.77	1572.21	1366.35	1302.69	1265.18	1350.13	1637.08	1567.46	1590.3	1626.16	1694.12	1629.69	1580.48	1630.35	1792.3	1703.27	1748.84	1716.18	1799.47	1716.4	1749.17	1736.59	1673.6	1549.92	1606.96	1583.24	1398.01	1235.5	1333.69	1372.41	1601.44	1564.16	1539.66	1525.43
0.875	1580.26	1524.66	1491.67	1547.94	1592.07	1537.46	1477.55	1520.8	1195.02	1131.03	1104.55	1180.56	1583.46	1510.54	1519.92	1539.88	1658.48	1568.79	1506.02	1550.03	1784.91	1698.64	1744.86	1661.46	1793.19	1711.44	1743.98	1717.06	1610.6	1478.77	1526.65	1542.2	1185.53	1014.86	1115.36	1187.18	1507.67	1448.76	1430.56	1426.47
1	1551.69	1480.31	1439.38	1488.92	1499.07	1466.3	1407.61	1436.18	995.883	930.683	917.664	1015.74	1451.63	1392.27	1386.54	1432.1	1561.73	1482.96	1411.25	1469.39	1755.01	1658.92	1717.28	1643.04	1766.6	1680.33	1727.21	1672.49	1497.3	1330.82	1396.46	1429.23	940.942	788.366	903.543	950.32	1362.82	1327.51	1271.36	1276.54
1.125	1475.57	1410.04	1360.72	1401.87	1383.56	1387.75	1309.97	1342.08	805.577	737.397	735.301	819.256	1254.7	1239.7	1209.36	1245.43	1420.63	1354.98	1240.8	1323.54	1697.87	1612.7	1662.67	1574.75	1717.84	1627.59	1678.67	1640.17	1374.95	1148.68	1248.52	1283.05	723.165	585.152	681.353	733.315	1185.42	1164.9	1103.01	1109.07
1.25	1399	1324.42	1277.1	1304.12	1273.35	1268.16	1200.42	1228	640.092	577.208	587.138	657.744	1037.59	1059.21	1020.93	1052.26	1240.36	1205.5	1085.8	1171.41	1628.58	1549.15	1584.01	1486.27	1645.68	1562.61	1615.57	1574.19	1217.63	978.894	1079.84	1121.98	544.001	420.55	503.844	551.393	1031.96	1013.87	931.014	939.729
1.375	1316.04	1238.26	1182.11	1203.07	1167.88	1157.17	1083.04	1105.54	491.929	450.448	460.377	516.972	835.584	878.058	849.926	848.051	1060.31	1051.15	911.817	1005.37	1547.39	1454.27	1521.57	1390.73	1552.9	1512.41	1553.34	1515.61	1055.57	809.989	910.493	948.665	402.568	300.74	364.396	412.938	863.055	867.026	780.313	768.618
1.5	1233.41	1149.34	1082.16	1085.13	1036.59	1038.69	984.851	982.976	388.005	352.812	355.46	396.61	645.278	721.069	669.88	687.862	877.286	892.511	764.647	844.41	1459.02	1371.2	1422.5	1289.45	1448.98	1437.28	1476.45	1428.57	878.61	657.744	742.362	796.53	294.341	212.04	253.08	303.718	717.539	732.212	630.384	630.715
1.625	1126.06	1052.37	979.666	968.634	925.497	931.234	870.998	863.386	316.736	278.124	280.22	313.427	497.114	582.504	522.93	551.834	716.325	752.953	623.875	702.094	1350.13	1277.43	1330.93	1187.85	1351.89	1344.06	1411.14	1349.03	745.009	525.246	600.266	669.438	215.35	148.605	183.356	219.873	587.248	602.583	508.808	515.207
1.75	1044.42	948.665	862.062	871.549	827.42	828.082	765.309	757.807	259.81	223.514	221.749	246.461	382.489	455.964	405.436	435.002	586.145	619.903	493.363	568.383	1221.49	1170.19	1226.9	1092.42	1257.57	1249.52	1320.12	1244.33	621.448	418.233	469.975	544.443	159.747	110.102	128.526	152.576	477.366	482.11	403.45	408.966
1.875	930.462	853.015	751.518	759.02	718.532	718.532	675.837	662.267	210.937	182.915	173.648	198.471	290.038	360.093	306.808	326.886	467.217	498.769	385.247	450.668	1116.13	1064.28	1125.51	982.203	1151.11	1143.61	1228.33	1160.6	507.043	321.701	364.506	440.85	114.074	83.2937	94.5466	112.971	380.613	378.407	308.352	322.915
2	810.431	754.056	652.007	646.381	617.366	624.316	588.461	565.514	164.381	146.288	144.082	156.107	213.585	268.967	228.037	253.742	374.435	390.212	292.907	354.246	995.994	954.181	1025.01	873.866	1057.99	1060.53	1125.95	1050.6	404.112	241.938	276.248	352.591	85.5001	65.0904	67.7382	86.3827	294.893	291.362	234.215	240.834
2.1375	2139.6	2120.84	2110.91	2099	2285.11	2259.19	2228.41	2213.85	1960.55	1972.79	1916.97	1889.5	1988.57	1973.56	1916.53	1911.34	2048.36	2006.11	1951.17	1921.82	2397.75	2348.22	2399.74	2298.02	2461.52	2476.52	2583.21	2534.89	2100.1	2087.2	2123.6	2123.27	2039.65	2032.37	2046.93	2024.86	2113.67	2127.02	2107.27	2096.46
2.2625	1970.91	1982.72	1938.04	1889.39	1902.96	1830.69	1814.37	1783.92	1523.89	1559.63	1477	1476.01	1638.73	1643.59	1639.95	1619.1	1745.97	1738.13	1686.83	1691.03	2083.45	2067.23	2119.19	2040.75	2213.85	2207.12	2310.38	2237.23	1791.75	1740.78	1776.64	1732.73	1817.35	1749.39	1804.22	1784.8	1904.61	1901.19	1842.06	1836.1
2.3875	2075.39	2015.71	1998.83	1946.64	1938.7	1890.49	1877.58	1839.96	1685.51	1689.48	1617.33	1586	1788.99	1780.17	1784.03	1761.08	1900.64	1853.09	1793.08	1805.43	2157.58	2149.42	2189.8	2100.21	2303.87	2277.61	2370.06	2270.44	1903.95	1918.84	1964.96	1905.05	1951.5	1913.22	1940.03	1947.2	2046.05	2039.76	1981.84	1959.44
2.5125	2121.18	2066.57	2014.82	1989.23	2080.69	1994.41	1970.47	1972.13	1841.84	1805.43	1769.8	1688.38	1768.14	1767.48	1759.65	1705.37	1872.95	1817.57	1724.01	1695	2184.83	2132.43	2190.68	2080.8	2351.31	2319.87	2409.23	2308.5	2012.18	1978.2	2013.83	1950.73	1917.3	1825.95	1843.16	1842.28	2083.33	2034.46	1977.87	1930.76
2.6375	2083.11	2034.35	1979.41	1966.61	2159.13	2066.79	2045.49	2031.59	1778.4	1793.3	1705.7	1620.31	1561.62	1583.02	1589.09	1520.25	1665.1	1659.81	1518.81	1503.7	2095.69	2031.81	2104.18	2015.82	2328.91	2287.32	2367.64	2268.57	1946.09	1866.66	1934.84	1815.47	1728.54	1602.11	1633.11	1606.63	2011.62	1924.47	1851.88	1783.59
2.7625	1935.5	1936.38	1871.18	1859.93	2181.74	2057.85	2049.02	2030.49	1544.08	1664	1499.51	1413.57	1227.78	1278.2	1301.81	1239.03	1326.52	1364.14	1237.05	1221.82	1884.09	1867.21	1947.09	1818.67	2208.33	2174.46	2264.93	2133.31	1743.98	1644.47	1704.6	1539.11	1404.52	1264.41	1316.7	1267.06	1805.32	1705.04	1606.41	1519.47
2.8875	1727.76	1765.61	1696.32	1679.22	2117.31	1984.04	1934.07	1915.64	1234.29	1425.59	1239.26	1147.36	884.237	954.181	971.612	917.002	958.374	1027.44	923.401	913.031	1590.19	1604.53	1702.61	1566.47	2016.15	1977.2	2083.55	1901.19	1431.11	1321.56	1380.91	1205.94	1069.14	943.37	962.235	926.49	1541.21	1415.55	1307.77	1185.31
3.0125	1463.76	1574.64	1463.98	1429.67	1989.89	1856.4	1815.25	1770.35	935.206	1149.34	951.423	885.23	604.458	672.086	681.022	636.672	648.146	734.198	652.559	651.014	1297.62	1329.39	1436.18	1293.09	1749.39	1737.14	1849.34	1644.14	1118.45	998.752	1070.46	895.931	764.316	651.897	665.798	633.142	1238.7	1143.83	1022.58	904.536
3.1375	1226.02	1372.19	1232.86	1182.66	1850.88	1711.66	1658.15	1618.21	685.104	896.813	713.347	667.673	407.863	458.391	468.541	441.842	433.789	508.808	447.469	440.96	1027.99	1074.65	1175.27	1051.71	1503.81	1503.81	1618.65	1369.21	852.133	748.209	800.943	633.914	540.471	446.697	464.679	433.679	990.919	904.757	794.986	665.908
3.2625	1013.2	1179.02	1017.51	963.338	1732.62	1548.71	1508.77	1471.26	507.485	707.5	530.101	486.082	270.953	304.822	322.694	297.209	279.227	348.73	298.975	299.416	801.053	855.994	926.821	808.555	1267.06	1285.15	1391.28	1141.73	628.729	556.247	598.832	452.213	373.001	294.451	318.722	299.305	780.423	715.332	607.989	494.135
3.3875	820.801	996.324	807.342	758.579	1625.05	1407.94	1391.06	1353	391.866	555.475	409.849	372.891	185.673	210.937	233.333	209.724	190.196	247.674	210.165	204.98	609.864	664.474	718.201	612.512	1055.9	1084.14	1203.73	937.523	468.43	403.009	441.07	327.989	266.209	212.592	234.767	219.653	616.814	574.119	472.071	371.126
3.5125	666.57	829.186	632.039	592.543	1483.84	1312.18	1314.94	1265.84	284.633	435.885	328.982	284.522	131.725	150.701	167.58	157.32	145.626	178.944	153.569	143.53	457.067	512.339	560.66	456.846	879.382	920.974	1027.77	761.006	356.673	304.16	325.673	239.29	189.093	164.16	182.363	148.825	495.459	460.818	356.673	290.149
3.6375	537.492	675.837	502.52	454.309	1381.9	1193.36	1244.11	1146.47	221.749	337.036	241.386	213.585	107.454	116.17	130.843	126.761	111.647	136.579	111.536	111.426	346.634	389.991	421.543	333.837	722.835	763.433	847.058	609.312	269.629	224.948	245.468	176.406	149.929	125.768	133.16	130.291	373.994	363.403	279.227	225.169
3.7625	435.002	552.276	386.791	355.901	1289.89	1065.06	1161.26	1057.88	182.584	252.749	183.467	179.936	88.8098	99.2905	97.3046	97.9666	91.0162	108.888	96.9737	88.9201	266.76	298.864	323.577	243.041	579.194	615.27	698.563	489.502	199.243	178.281	186.114	144.082	108.227	91.6782	100.945	99.7317	297.761	277.351	216.012	171.883
3.8875	344.759	442.725	295.775	267.753	1205.16	996.986	1103.34	968.744	138.786	205.421	150.922	142.096	77.2259	80.7562	85.3898	88.3685	79.8736	92.2298	83.1833	74.0266	206.745	230.464	244.696	186.776	462.473	489.392	566.728	384.144	158.644	143.199	144.192	119.811	87.3756	75.2401	82.9627	84.1762	244.255	232.671	174.2	140.551
4.0125	269.739	359.762	224.617	204.097	1110.95	920.312	1013.87	889.863	113.081	160.299	123.341	112.529	69.724	74.1369	73.2543	90.0233	70.4962	77.3362	75.2401	76.8949	159.637	178.944	187.218	146.398	368.368	389.439	449.014	305.153	133.821	124.003	119.921	102.159	79.2117	67.5175	62.9943	67.0762	197.367	181.922	148.163	117.273
4.18264	1634.1	1580.04	1521.79	1537.24	2088.08	1961.21	1990.66	1896.67	1226.79	1246.65	1210.35	1202.19	1579.38	1541.43	1498.29	1532.27	1570.33	1547.61	1521.24	1564.38	1658.37	1648.44	1680.99	1592.95	1789.43	1782.37	1815.36	1796.38	1752.04	1692.35	1704.15	1685.95	1731.74	1709.45	1684.52	1676.9	1780.17	1759.32	1717.28	1668.63
4.30764	1537.9	1488.69	1433.75	1440.82	1595.6	1541.76	1556.32	1444.35	1100.14	1167.66	1108.19	1022.14	1417.87	1377.82	1359.51	1356.97	1426.8	1398.78	1408.6	1412.35	1484.06	1462.33	1495.76	1432.65	1598.24	1582.14	1593.94	1596.04	1499.62	1441.37	1484.5	1468.51	1544.3	1528.19	1537.9	1541.1	1581.59	1582.58	1563.83	1524.99
4.43264	1558.86	1491.67	1440.48	1454.49	1759.76	1656.38	1762.74	1605.97	1350.35	1381.46	1352.56	1249.62	1434.97	1394.81	1357.74	1402.42	1414.01	1398.12	1384	1389.62	1532.27	1534.15	1555.88	1471.48	1632	1607.73	1633.99	1608.95	1576.62	1512.53	1553.12	1534.81	1525.54	1490.24	1507.89	1520.14	1599.02	1585.67	1543.31	1483.07
4.55764	1415	1394.59	1326.19	1327.95	1815.03	1696.1	1847.35	1630.79	1389.62	1392.38	1341.63	1310.63	1227.67	1214.1	1176.7	1199.54	1192.92	1183.54	1182.66	1180.78	1364.58	1362.71	1391.28	1290.44	1470.82	1456.7	1511.86	1463.43	1423.71	1358.85	1405.4	1357.63	1329.94	1314.72	1335.02	1332.48	1435.74	1416.1	1379.92	1297.06
4.68264	1160.7	1164.57	1120.55	1105.43	1688.38	1590.63	1746.3	1542.64	1258.56	1232.41	1226.57	1219.07	905.97	896.152	863.055	891.739	863.496	869.343	864.158	871.108	1071.67	1058.11	1088.44	990.146	1171.85	1196.89	1264.74	1229.22	1124.63	1059.21	1117.35	1078.62	1041.23	1020.49	1062.96	1060.42	1139.3	1173.5	1101.46	1025.78
4.80764	861.731	900.123	855.773	835.805	1480.97	1422.72	1552.79	1370.43	1061.53	995.994	1014.86	1026.44	591.771	577.87	547.863	589.785	550.29	552.386	548.194	565.294	728.902	732.764	757.145	672.638	848.051	902.219	948.114	917.444	802.046	748.54	787.815	764.867	749.864	720.849	768.618	772.7	867.909	885.671	803.922	732.322
4.93264	608.43	643.292	613.174	587.91	1260.44	1185.64	1294.09	1151.88	838.122	763.985	811.313	823.338	362.52	342.773	324.57	356.673	325.011	332.402	326.997	343.655	469.644	460.928	492.812	428.273	570.148	632.149	668.556	646.601	533.41	494.908	519.068	508.477	505.168	485.42	530.432	532.859	621.779	628.619	561.212	504.065
5.05764	425.956	451.441	424.853	407.091	1049.06	978.121	1068.48	960.911	636.452	586.476	622	646.932	214.688	202.442	196.595	218.218	194.499	196.154	195.051	203.656	299.416	279.778	305.594	257.383	372.67	424.081	450.227	445.262	337.146	316.075	330.417	324.459	338.25	315.082	357.115	359.431	422.095	441.401	407.642	327.99
5.18264	293.679	323.797	293.789	278.344	847.168	804.473	885.561	774.245	499.1	450.668	471.85	507.926	130.622	124.003	121.355	128.195	120.803	118.597	123.231	123.561	195.271	178.281	189.314	162.726	242.931	291.252	309.235	294.01	219.322	206.414	212.371	213.364	237.194	214.136	248.888	245.799	292.686	307.911	287.391	219.763
5.30764	206.304	229.471	197.257	191.189	693.599	653.773	714.671	643.733	389.991	363.624	387.122	413.82	82.742	81.4182	90.9059	87.8169	77.0053	77.4466	81.5285	79.4324	124.334	114.405	125.768	110.212	164.933	202.222	213.475	204.649	146.398	138.124	143.75	141.323	175.965	161.733	175.634	180.709	206.745	218.549	214.909	157.541
5.43264	145.736	168.794	142.096	133.711	576.767	561.322	587.91	546.539	339.794	309.897	331.52	348.51	62.8839	62.553	69.9446	60.3465	53.1756	56.1543	62.9943	57.8091	93.002	80.6459	91.2369	75.4607	114.956	147.833	151.473	145.074	110.323	99.1801	105.91	102.71	144.523	124.885	140.882	142.316	167.801	175.854	165.043	120.141
5.55764	107.454	122.127	112.529	98.9595	479.021	473.726	481.007	459.053	299.526	263.12	281.323	305.263	46.5562	48.542	60.0156	48.873	46.2252	41.8123	51.7414	43.4671	70.2756	62.6633	76.3433	60.1259	93.7743	112.419	114.405	116.721	91.7885	78.5498	79.7633	84.1762	113.412	93.7743	129.519	115.177	135.256	143.861	141.985	97.8563
5.68264	86.0517	93.7743	80.9769	77.3362	411.945	390.653	424.301	402.678	275.145	237.966	270.291	279.778	41.5917	47.5491	50.1968	40.1575	42.1433	38.0613	48.873	42.9155	56.1543	54.7201	65.4214	56.3749	79.2117	94.2156	94.3259	91.4575	82.742	61.0085	72.0407	73.8059	98.7388	83.404	121.465	86.9343	102.931	122.9	117.604	69.2827
5.80764	67.2969	76.3433	66.7452	62.6633	340.235	337.036	385.578	362.079	255.177	232.45	258.486	258.486	40.4884	45.8942	48.4317	37.3994	37.5097	39.2749	48.4317	43.1362	61.4498	50.3072	57.2575	56.3749	75.2401	83.1833	82.4111	78.7704	73.4749	51.5207	64.4285	63.1046	90.244	62.1117	125.989	74.4678	92.4504	111.095	98.7388	62.4427
5.93264	57.0369	67.5175	60.1259	56.4852	285.846	289.266	333.064	331.961	265.988	221.418	260.913	240.724	39.6059	48.542	50.4175	40.3781	42.2536	39.2749	49.5349	42.3639	55.713	46.0046	56.7059	52.293	69.1723	72.9233	74.2472	69.9446	70.1653	47.7697	63.6562	58.5814	83.7349	70.2756	130.953	71.0478	80.7562	100.614	94.1053	55.382
6.05764	52.8446	61.1188	52.1827	53.5065	254.735	257.714	300.629	283.419	263.23	210.054	259.479	242.379	41.0401	47.1078	51.7414	43.0259	43.3568	42.8052	52.1827	44.9014	52.7343	48.1007	57.3678	42.4742	66.4143	70.3859	68.6207	66.8556	67.1865	42.4742	60.8981	60.4569	80.8666	64.0975	121.686	61.5601	77.5569	92.7814	87.4859	56.3749
6.22917	1374.51	1348.03	1417.87	1380.47	1062.3	1080.72	1026.88	1036.92	1109.74	1120.22	1129.82	1114.26	1457.47	1378.7	1411.69	1372.41	1460.01	1404.85	1405.07	1372.19	1445.23	1395.36	1397.24	1418.42	1493.77	1498.51	1519.92	1476.12	1511.86	1504.14	1475.9	1447.65	1508.22	1467.07	1483.29	1435.41	1506.57	1435.63	1471.26	1469.5
6.35417	1351.01	1323.65	1363.15	1338.88	1008.79	989.485	934.213	967.972	1306.88	1214.21	1282.17	1223.48	1322.11	1205.61	1234.07	1235.62	1327.84	1282.06	1264.63	1278.42	1365.24	1297.62	1293.97	1355.42	1362.82	1380.36	1382.23	1371.2	1344.5	1369.77	1317.03	1312.73	1374.18	1329.83	1364.58	1341.74	1403.31	1350.24	1377.93	1355.98
6.47917	1379.81	1348.03	1390.62	1366.68	1255.8	1264.19	1237.05	1288.79	1437.39	1384.77	1445.67	1416.21	1295.08	1178.47	1215.09	1210.79	1286.8	1276.77	1240.91	1254.04	1383.56	1322.88	1330.6	1385.1	1397.79	1415.11	1425.37	1421.51	1368.99	1374.51	1342.74	1337.66	1342.52	1305.56	1360.94	1335.35	1433.75	1359.29	1382.67	1369.11
6.60417	1361.38	1330.16	1372.53	1348.47	1421.4	1386.1	1377.93	1368.66	1447.99	1353.22	1437.17	1426.58	1200.42	1082.71	1121.98	1134.34	1152.43	1169.75	1101.13	1163.68	1355.76	1286.36	1290.56	1337.99	1354.43	1383.45	1390.73	1400.77	1310.41	1339.65	1305.45	1291.22	1234.84	1219.18	1290.34	1264.52	1367.34	1324.31	1331.26	1315.93
6.72917	1254.15	1229.77	1266.17	1240.25	1447.99	1409.37	1415.33	1429.34	1338.66	1252.27	1338.21	1344.72	1020.26	868.46	914.024	951.864	915.127	951.975	881.809	992.022	1225.8	1148.9	1161.37	1234.95	1203.51	1258.56	1267.39	1291.77	1155.63	1211.56	1136.65	1166.88	1041.89	1028.21	1123.09	1113.71	1240.47	1201.97	1196.01	1169.86
6.85417	1096.06	1067.7	1091.2	1071.45	1440.15	1419.74	1417.87	1419.74	1196.67	1108.41	1191.27	1206.27	785.718	630.715	676.609	728.13	660.171	698.674	627.847	759.903	1058.44	952.747	969.075	1061.53	987.83	1046.52	1083.59	1119.56	921.636	1014.75	911.928	963.338	823.118	793.882	923.732	933.771	1044.32	1028.87	995.883	956.057
6.97917	910.714	866.144	878.831	868.24	1390.51	1340.64	1369.55	1424.82	1028.43	933.33	1012.21	1038.25	563.197	423.088	449.786	502.41	443.718	470.637	406.981	546.539	859.966	725.041	739.604	870.115	779.32	821.463	848.602	916.672	681.905	798.516	689.296	755.49	604.127	579.525	715.332	731.66	835.915	841.321	779.43	736.735
7.10417	728.13	667.342	684.332	690.4	1356.31	1282.72	1357.96	1383.01	860.297	751.518	841.652	867.909	376.642	274.704	294.562	322.363	275.476	302.284	255.397	363.182	660.612	530.652	524.585	687.752	579.194	610.857	636.231	716.546	487.957	596.405	490.385	563.528	436.106	421.212	548.083	563.859	657.744	667.342	610.526	554.372
7.22917	554.261	504.837	508.919	527.453	1288.24	1208.37	1263.19	1355.42	716.436	611.629	679.698	728.571	243.703	173.096	185.894	210.054	173.207	185.011	161.733	241.386	499.431	377.304	373.994	524.695	415.806	439.636	472.402	541.574	349.502	443.939	339.242	409.077	344.317	294.231	412.055	431.693	511.236	521.937	461.039	393.08
7.35417	419.557	380.613	381.717	403.23	1218.96	1089	1185.09	1326.19	601.59	504.285	562.315	595.632	160.74	116.942	117.494	134.373	116.832	119.59	103.483	157.541	369.802	261.024	255.728	393.962	300.96	311	341.007	399.037	244.475	326.666	229.692	292.466	268.526	217.777	306.476	334.719	380.503	402.568	371.015	298.975
7.47917	318.502	283.971	285.295	305.925	1204.28	1089.33	1107.31	1261.32	516.972	424.632	475.491	509.25	107.234	80.9769	86.3827	93.1124	83.7349	88.2582	73.3646	103.924	272.276	187.328	179.385	298.864	229.251	224.727	251.867	300.298	170.449	233.553	161.292	220.866	216.122	170.228	235.318	247.785	296.106	317.95	293.9	230.133
7.60417	252.418	212.151	210.275	237.745	1194.02	1025.56	1120.66	1208.14	464.017	381.496	437.209	454.53	88.2582	64.6491	64.7594	69.6136	63.6562	68.2898	61.0085	77.9982	208.069	137.572	131.725	230.354	169.676	167.029	185.452	225.831	131.615	178.613	127.864	169.787	180.157	137.683	181.591	207.407	244.806	253.853	242.158	178.833
7.72917	189.093	163.498	166.256	183.798	1163.57	1006.47	1045.64	1209.47	423.639	345.31	390.322	404.553	67.2969	53.9478	53.0652	57.9194	57.3678	54.0581	54.0581	59.2433	165.925	102.71	94.9879	173.317	139.227	129.409	143.419	173.427	111.316	132.167	110.654	140.661	139.558	107.454	148.053	175.303	197.919	215.681	208.4	181.812
7.85417	161.402	127.864	133.49	142.537	1146.25	998.641	1038.69	1205.5	400.03	328.1	371.126	391.756	55.6026	51.7414	49.0936	52.9549	55.9336	53.3962	49.6452	52.4033	136.8	91.3472	82.4111	138.676	113.412	103.483	122.348	142.758	97.9666	109.219	98.7388	125.327	134.814	84.8382	135.476	155.996	164.822	178.281	186.666	132.718
7.97917	129.298	107.454	117.604	119.259	1160.15	1002.06	1008.13	1156.73	390.984	323.908	364.065	360.535	56.5956	60.3465	47.4388	54.1685	58.471	50.7484	50.6381	48.7626	111.205	77.9982	73.3646	111.978	103.041	83.8453	108.888	116.391	87.7066	103.593	85.2795	109.992	124.444	71.9304	116.611	140.22	128.195	153.128	161.733	141.765
8.10625	1332.7	1255.36	1288.35	1303.35	1678.12	1550.14	1539.22	1656.94	1090.32	1119.78	1105.88	1079.73	1327.18	1291.77	1299.16	1275	1367.89	1311.19	1277.43	1367.89	1370.54	1334.35	1290.22	1329.83	1448.87	1452.84	1448.32	1458.58	1446.66	1460.89	1465.2	1454.61	1452.73	1458.91	1467.29	1486.27	1502.71	1500.61	1477.88	1466.08
8.23125	1395.69	1332.7	1308.87	1275.99	1602.44	1427.13	1454.83	1568.46	1211.45	1154.42	1151.88	1118.78	1213.66	1156.62	1176.81	1159.93	1257.46	1188.51	1159.93	1249.29	1300.93	1256.69	1228.78	1275.11	1372.53	1345.72	1361.6	1404.63	1341.63	1353.88	1340.86	1365.68	1382.89	1380.03	1390.62	1439.6	1426.03	1444.23	1414.89	1385.87
8.35625	1430.11	1371.64	1338.66	1309.42	1802.45	1716.18	1705.26	1844.71	1374.95	1309.97	1308.21	1300.15	1220.83	1137.76	1164.46	1153.64	1243.56	1184.64	1166.11	1250.84	1327.62	1286.58	1256.46	1304.68	1395.25	1378.26	1384.99	1436.62	1384.44	1383.67	1392.71	1385.54	1401.98	1409.48	1436.29	1458.91	1472.59	1484.83	1434.53	1425.7
8.48125	1399.33	1351.78	1320.78	1305.78	1980.95	1840.29	1819.33	2023.76	1317.58	1247.97	1246.32	1275.11	1139.52	1062.96	1077.74	1067.59	1136.88	1096.5	1060.75	1155.96	1295.52	1237.93	1214.21	1267.17	1363.7	1348.69	1361.27	1427.47	1372.41	1374.51	1374.51	1369.55	1398.01	1373.96	1428.13	1460.23	1476.12	1511.97	1434.97	1407.83
8.60625	1346.93	1283.61	1244.77	1255.69	1940.47	1833.56	1867.54	2024.97	1151.88	1080.06	1091.2	1128.71	984.52	906.301	894.828	904.426	930.462	907.184	864.489	980.438	1209.14	1110.84	1125.18	1181.12	1249.4	1218.18	1255.69	1369.33	1261.65	1256.58	1260.77	1287.13	1313.61	1276.98	1389.85	1422.72	1433.64	1461	1371.42	1343.51
8.73125	1228.77	1168.32	1118.89	1210.68	1848.79	1777.63	1757.44	1877.25	920.423	839.004	869.012	933.771	780.754	708.713	683.56	713.788	698.894	680.691	647.153	764.426	1090.21	950.651	975.804	1054.46	1086.57	1064.17	1099.81	1275	1109.18	1082.49	1111.17	1154.64	1210.46	1136.32	1318.69	1369.66	1367.78	1401.32	1291.33	1244.99
8.85625	1102.79	1028.43	987.609	1130.92	1763.62	1666.31	1682.64	1860.81	697.129	640.313	674.513	730.667	586.145	524.805	496.894	518.076	489.833	490.053	440.077	566.728	948.224	777.113	819.256	912.259	903.322	872.432	905.198	1155.41	926.049	904.315	897.917	985.954	1087.67	1016.85	1227.12	1269.04	1276.77	1311.41	1197.44	1130.7
8.98125	965.103	902.55	846.727	1042.77	1643.37	1559.96	1486.27	1740.34	542.236	482.221	511.456	564.742	415.806	371.677	340.125	352.371	332.513	328.1	296.106	406.208	807.342	611.078	667.011	762.771	737.507	690.4	721.952	1017.73	763.875	732.322	710.258	835.695	982.644	878.169	1127.61	1185.86	1159.05	1202.08	1072.23	1003.94
9.10625	835.253	766.191	707.72	939.398	1557.87	1464.09	1378.26	1657.6	442.835	375.759	386.461	464.238	291.031	239.842	225.5	238.187	216.453	215.791	194.83	281.323	657.744	466.113	528.667	621.889	577.76	539.699	563.308	872.211	607.547	578.091	559.336	694.261	852.133	772.921	994.228	1079.51	1051.15	1096.39	958.815	909.832
9.23125	719.966	641.306	597.287	830.068	1478.77	1309.53	1274.01	1532.16	375.759	312.986	319.715	387.122	200.456	162.505	150.701	159.858	149.818	147.501	126.32	199.684	533.631	355.129	407.422	497.445	453.757	416.248	426.618	749.422	479.683	454.419	428.824	557.902	760.124	638.658	899.792	966.317	944.473	989.043	854.339	793.22
9.35625	615.27	539.919	487.847	740.155	1405.07	1275.77	1185.53	1441.04	341.118	270.401	281.544	342	136.911	113.191	103.814	110.985	107.013	104.145	89.6924	146.509	434.01	267.422	325.893	403.23	349.171	325.893	327.659	634.576	383.482	361.638	330.748	473.174	650.683	549.187	792.779	893.062	869.784	887.105	745.561	700.66
9.48125	528.446	463.245	412.055	657.965	1354.54	1188.95	1149.01	1360.72	307.249	251.425	256.28	307.139	97.1943	77.5569	71.2685	84.1762	78.8807	75.2401	65.311	112.639	353.364	203.435	262.678	327.438	283.529	255.728	255.728	546.208	320.929	284.412	256.611	390.212	570.258	455.302	707.831	820.58	789.359	820.139	676.499	624.868
9.60625	474.498	397.382	345.2	586.696	1298.94	1162.03	1130.15	1379.37	299.305	236.422	246.02	292.355	75.3504	57.2575	54.7201	61.1188	61.7807	63.9872	51.7414	90.244	293.569	154.341	209.834	274.814	234.767	207.517	210.827	473.284	267.974	236.201	205.421	339.353	500.203	391.315	656.972	765.75	716.767	755.269	603.024	558.012
9.73125	417.461	350.164	294.341	518.296	1322.22	1062.3	1089.22	1314.05	295.113	229.802	239.952	283.86	56.9265	46.2252	47.1078	51.3001	50.9691	59.3536	42.6949	72.813	247.564	126.981	166.146	231.457	203.656	169.456	176.516	428.052	224.948	195.602	168.352	297.099	457.508	355.46	615.711	703.969	671.424	711.361	548.414	489.612
9.85625	363.403	307.69	250.763	470.195	1248.85	1043.65	1076.31	1280.08	306.918	232.781	245.578	281.764	52.293	40.5988	40.8194	52.1827	50.9691	56.1543	35.4136	65.4214	212.151	102.049	143.089	200.125	175.634	146.178	136.028	389.66	191.189	162.836	143.309	253.742	423.419	312.765	605.892	676.609	627.516	678.816	491.819	452.213
9.98125	323.356	274.593	214.909	423.308	1254.37	1042	1038.47	1275.88	299.637	232.56	232.45	284.964	46.4459	37.2891	36.5168	51.7414	46.1149	55.713	35.7446	61.2291	183.798	88.1479	125.327	177.62	157.1	129.409	120.362	336.043	166.587	142.978	120.252	224.948	393.411	276.248	555.475	629.722	598.942	641.858	438.974	417.351
10.1549	1339.32	1316.04	1278.86	1503.04	1512.53	1510.21	1488.14	1502.82	1022.91	1026.44	1056.78	1013.64	1296.95	1299.16	1250.62	1241.24	1325.64	1271.03	1253.93	1284.93	1353.22	1279.96	1251.83	1286.58	1318.36	1309.97	1316.26	1401.21	1318.8	1301.59	1275.44	1301.81	1482.08	1411.69	1508.88	1611.92	1616.01	1592.73	1455.38	1435.74
10.2799	1369.55	1335.02	1293.2	1520.25	1379.14	1359.18	1342.96	1381.46	1093.96	1059.65	1064.61	1051.49	1273.68	1234.4	1211.67	1198.77	1316.26	1220.17	1195.79	1267.5	1358.62	1256.36	1254.48	1288.46	1325.75	1283.94	1289.56	1390.62	1314.94	1271.69	1250.4	1294.31	1504.8	1418.64	1514.4	1635.31	1624.06	1604.75	1454.71	1422.39
10.4049	1412.68	1371.64	1333.91	1570.44	1656.72	1542.86	1572.21	1636.86	1223.04	1160.93	1172.29	1178.14	1302.58	1247.2	1224.58	1211.79	1333.36	1230.76	1198.99	1292.76	1412.35	1283.49	1294.86	1326.85	1377.27	1320.01	1332.15	1429.01	1365.35	1303.9	1293.42	1331.26	1557.43	1462.88	1569.01	1690.59	1682.53	1656.94	1498.51	1476.45
10.5299	1423.38	1377.38	1348.47	1613.25	1768.8	1658.81	1705.26	1777.74	1145.92	1077.96	1097.71	1143.16	1285.15	1191.82	1181.22	1179.24	1294.31	1159.38	1133.57	1274.23	1423.93	1254.48	1287.91	1342.08	1388.63	1297.95	1309.53	1464.97	1367.01	1305.89	1271.69	1343.07	1589.97	1485.28	1598.91	1732.29	1723.35	1689.26	1536.13	1499.84
10.6549	1414.45	1351.34	1320.89	1622.52	1788.33	1596.48	1680.99	1766.16	975.363	915.899	924.504	1004.38	1214.21	1086.9	1095.84	1086.46	1215.98	1018.83	953.409	1178.91	1399.33	1154.97	1246.76	1296.4	1347.59	1209.36	1227.78	1452.73	1328.73	1239.81	1201.86	1300.37	1606.52	1477.44	1620.42	1765.83	1724.57	1712.76	1548.82	1517.6
10.7799	1377.16	1284.38	1259.11	1636.75	1585.56	1443.46	1461.67	1603.43	739.714	664.363	711.802	795.427	1105.54	947.231	959.918	948.444	1097.93	840.99	762.33	1065.83	1347.59	1036.92	1159.38	1250.18	1257.9	1088.66	1105.32	1411.58	1235.17	1106.1	1073	1238.81	1605.09	1473.58	1631.89	1783.04	1746.85	1716.95	1544.74	1487.37
10.9049	1335.46	1214.1	1197.33	1614.9	1471.6	1205.28	1281.62	1423.38	561.984	468.43	504.285	635.679	996.766	774.576	813.74	792.448	975.143	656.751	578.643	926.49	1269.37	890.966	1049.83	1136.1	1145.92	944.693	964.883	1339.32	1139.74	970.619	946.348	1146.36	1595.82	1418.75	1608.51	1819.77	1730.08	1692.79	1510.54	1449.31
11.0299	1267.5	1121.21	1124.63	1581.26	1220.17	1036.15	1122.75	1270.48	410.842	340.125	373.222	484.758	882.582	613.836	673.851	643.513	843.417	491.267	426.728	775.017	1194.24	746.443	930.793	1040.45	1045.97	797.744	818.705	1253.93	1026	824.331	802.818	1042.22	1564.93	1387.64	1559.52	1834.34	1713.75	1660.25	1451.41	1403.97
11.1549	1195.02	1034.83	1044.2	1536.13	1084.03	952.195	1017.73	1188.51	329.534	252.308	297.32	381.606	751.298	476.815	538.375	523.481	722.173	362.19	312.765	654.765	1114.37	623.103	818.264	926.711	940.281	671.534	691.834	1176.26	903.874	699.336	675.506	931.124	1527.64	1318.69	1489.25	1847.8	1688.6	1621.08	1405.51	1340.09
11.2799	1117.79	952.747	951.202	1497.19	1040.56	868.571	946.9	1029.42	282.647	211.93	253.963	319.495	635.128	375.98	436.878	410.842	618.469	266.209	226.603	530.542	1035.16	516.972	709.596	820.691	832.937	553.82	575.333	1111.17	803.811	596.625	563.529	844.079	1499.51	1249.74	1426.36	1825.95	1643.37	1590.85	1357.52	1293.31
11.4049	1059.54	867.247	886.995	1449.75	1011.55	808.665	905.088	1024.68	257.273	189.203	219.211	280.551	528.667	282.757	344.648	318.281	524.695	202.883	164.16	439.195	959.256	421.984	626.302	732.543	755.269	463.466	479.463	1057.22	720.849	508.919	484.868	786.049	1480.53	1210.13	1411.8	1809.4	1617.33	1549.04	1330.93	1234.18
11.5299	1005.59	816.719	835.805	1415.88	1031.08	763.102	894.386	956.829	248.998	175.854	213.143	253.853	442.284	225.72	271.173	250.763	449.896	155.334	123.231	368.257	907.956	354.798	556.027	658.737	691.282	381.827	409.849	998.2	660.612	442.615	409.408	702.094	1462.99	1197.22	1398.67	1811.17	1592.51	1544.63	1298.72	1198.11
11.6549	961.462	765.971	792.669	1391.06	979.886	778.216	833.598	926.38	246.02	171.111	211.93	250.322	383.041	172.545	216.343	204.98	385.357	120.141	91.4575	312.986	851.029	296.548	496.342	595.301	632.039	328.872	355.239	969.737	609.092	389.55	358.769	649.911	1490.24	1161.26	1405.62	1833.67	1612.04	1556.87	1325.97	1173.5
11.7799	914.465	725.262	758.248	1398.01	941.163	746.333	856.546	981.321	232.45	170.78	211.378	245.799	337.367	137.242	180.709	166.587	340.566	102.159	73.9162	267.533	798.185	257.604	448.572	559.336	591.109	279.337	313.537	943.039	556.357	346.303	318.833	603.907	1508.55	1146.81	1441.7	1899.87	1679	1597.69	1313.39	1150.11
11.9049	892.511	691.393	729.343	1403.75	984.189	723.165	837.68	1053.03	253.411	173.979	219.983	241.386	290.811	116.28	153.238	141.985	306.366	85.9414	67.2969	219.763	764.647	218.88	396.389	510.794	552.386	243.041	286.508	914.796	515.097	312.544	281.875	550.841	1508.33	1159.93	1437.39	1952.05	1750.49	1630.13	1335.24	1159.71
12.0299	856.104	668.445	695.144	1442.25	914.355	750.856	773.583	965.875	250.433	175.524	220.535	243.372	255.066	104.476	126.65	120.914	265.437	73.8059	53.2859	192.734	735.301	183.136	351.819	473.836	506.271	212.923	249.991	915.568	475.822	269.298	252.86	515.759	1539.55	1125.51	1459.68	2039.87	1809.4	1656.83	1351.23	1151.44
12.1903	2018.02	1922.15	1832.79	2732.47	1771.89	1717.5	1850.88	1797.6	1370.76	1373.63	1325.09	1293.31	1809.18	1645.9	1663.01	1628.36	1772	1595.27	1558.97	1623.62	2192.22	1722.03	1728.1	1810.29	2112.13	1927.89	1883.54	2318.21	2023.43	1949.51	1909.36	2034.57	2984.78	2540.29	3149.27	3611.53	3301.85	3320.38	2940.54	2672.9
12.3153	2039.1	1943.56	1857.72	2736.22	1459.24	1606.41	1585.78	1524.99	1449.09	1389.4	1375.94	1336.23	1804.44	1606.41	1608.29	1647.34	1795.72	1582.69	1519.92	1648.33	2178.65	1746.96	1732.84	1822.31	2119.08	1909.8	1865.67	2291.4	2033.47	1922.48	1879.02	2015.15	3056.27	2564.89	3076.02	3544.78	3359.88	3262.79	2898.4	2643.22
12.4403	2069.76	1977.98	1908.47	2810.36	1742.33	1890.93	1964.08	1836.54	1489.58	1405.51	1377.71	1393.71	1826.06	1606.08	1598.03	1663.34	1817.46	1603.65	1522.01	1686.83	2219.8	1805.43	1784.25	1855.85	2136.4	1972.24	1911.23	2319.76	2075.17	1967.28	1938.15	2033.58	3114.3	2588.83	3100.18	3594.31	3430.04	3275.59	2951.13	2693.53
12.5653	2117.98	2029.28	1972.13	2933.81	1881.33	1940.03	2085.98	1957.02	1282.17	1208.59	1186.63	1208.14	1838.09	1599.68	1568.79	1676.02	1848.46	1595.71	1468.39	1714.97	2284.12	1860.59	1835.66	1912.44	2191.78	2017.91	1932.74	2378.34	2102.42	2011.07	1997.94	2079.14	3207.96	2652.82	3169.46	3690.18	3518.41	3344.65	3013.24	2767.11
12.6903	2185.6	2104.63	2047.92	3035.2	1753.36	1844.71	1958.01	1878.91	996.986	940.612	942.266	945.576	1847.58	1548.93	1513.08	1677.13	1896.01	1550.14	1366.9	1770.79	2363.89	1915.09	1871.29	1963.86	2259.41	2045.49	1967.61	2467.04	2166.52	2068.99	2043.84	2127.79	3354.47	2789.07	3293.57	3831.95	3674.74	3479.47	3150.26	2874.13
12.8153	2263.49	2180.75	2117.98	3149.27	1449.64	1514.07	1713.2	1662.23	686.207	653.111	671.314	679.698	1855.85	1479.87	1429.67	1682.31	1931.09	1493.11	1206.93	1819.55	2444.09	1971.14	1903.73	2013.94	2312.92	2061.82	1992.98	2556.07	2231.06	2112.57	2071.2	2168.39	3552.17	2922.01	3440.64	4014.53	3842.43	3643.52	3295.67	3015.34
12.9403	2328.91	2250.36	2212.08	3311.78	1144.16	1230.65	1385.98	1382.67	444.932	433.679	443.939	457.95	1837.2	1393.38	1301.81	1677.79	1968.38	1393.27	1035.93	1869.2	2523.85	1995.63	1895.01	2069.65	2409.45	2052.22	1960.1	2641.68	2324.61	2105.51	2066.9	2183.95	3757.26	3054.95	3614.28	4202.41	4012	3805.36	3454.43	3149.05
13.0653	2418.05	2340.72	2273.86	3454.2	884.568	973.267	1141.73	1103.23	307.028	292.245	304.822	310.448	1804.55	1278.97	1159.05	1652.86	1995.74	1279.3	856.215	1894.68	2582.43	1990.77	1859.82	2117.31	2435.59	2029.06	1929.77	2739.2	2351.42	2073.96	2061.93	2191.56	3931.13	3178.73	3752.96	4376.72	4219.18	3930.8	3604.35	3291.7
13.1903	2458.54	2361.13	2317.11	3583.17	682.015	831.613	950.872	897.365	240.614	220.535	232.781	241.386	1755.57	1157.07	1025.01	1617.55	2010.96	1152.98	689.296	1919.28	2643.55	1988.46	1822.64	2134.74	2484.8	1980.95	1881.88	2795.36	2370.61	2053.66	2035.79	2200.83	4089.11	3287.07	3837.36	4520.69	4373.52	4071.9	3718.65	3426.95
13.3153	2535.11	2383.52	2357.05	3709.6	557.681	682.125	866.585	786.711	211.93	185.784	212.592	211.158	1700.29	1024.79	885.119	1564.6	2019.9	1037.7	548.856	1932.19	2700.81	1991.33	1784.8	2173.47	2513.81	1940.91	1795.5	2845.78	2341.6	2016.92	2008.87	2191.34	4248.09	3393.86	3955.29	4681.99	4525.22	4155.09	3844.64	3540.81
13.4403	2574.82	2446.41	2414.74	3834.82	483.655	651.235	761.006	764.426	209.062	176.075	228.037	207.738	1661.46	904.205	752.622	1501.82	2052.78	934.875	426.949	1950.73	2766.01	1996.62	1739.02	2196.86	2548.23	1939.69	1742.44	2940.76	2401.28	1980.29	2009.31	2199.28	4407.17	3544.67	4106.21	4825.96	4714.86	4285.15	3965.66	3660.29
13.5653	2639.91	2499.25	2502.89	3982.32	447.8	617.918	769.611	722.283	218.991	187.218	232.119	204.759	1624.61	809.107	643.292	1462.44	2077.71	837.68	337.587	1991.77	2845.33	2024.09	1725.45	2246.17	2595.45	1909.69	1687.39	3018.65	2435.93	1942.56	2011.85	2212.63	4583.14	3685.99	4266.95	4977.87	4846.7	4453.07	4131.36	3805.69
13.6903	2771.64	2606.49	2606.37	4136.99	434.23	605.451	780.202	758.248	239.4	196.485	232.119	213.364	1589.42	714.891	541.905	1443.24	2118.42	753.615	273.6	2060.94	2974.85	2058.95	1711.22	2315.89	2684.04	1906.16	1671.61	3137.14	2496.05	1957.12	2023.1	2250.03	4785.69	3864.83	4442.26	5153.4	5010.86	4603.1	4328.4	4005.49
13.8153	2882.51	2705	2729.27	4351.02	515.428	678.485	815.506	791.124	262.237	208.62	254.294	222.521	1539.88	640.534	472.843	1433.97	2187.48	664.474	225.61	2152.4	3101.61	2117.76	1697.32	2394	2774.29	1915.97	1650.54	3281	2592.69	1987.35	2067.56	2305.64	4985.15	4045.76	4596.38	5311.49	5195.21	4737.81	4453.18	4209.03
13.9403	3024.39	2809.04	2851.84	4528.64	473.064	685.435	836.357	872.211	278.675	219.322	271.504	233.443	1546.06	559.226	403.56	1420.4	2263.16	588.02	197.478	2240.66	3231.57	2147.54	1664.11	2493.74	2852.95	1907.7	1604.64	3392.31	2684.26	1999.27	2064.14	2348.77	5148.43	4216.31	4804.44	5384.63	5303.43	4906.27	4641.5	4359.29
14.0653	3126.32	2904.58	2939.77	4695.11	528.997	674.072	877.507	931.344	315.192	237.745	278.675	245.358	1537.02	491.488	351.047	1406.5	2335.97	513.883	165.484	2349.76	3359.44	2207.45	1653.3	2586.74	2945.07	1886.19	1566.58	3511.02	2790.83	2002.58	2075.83	2381.87	5255.77	4404.64	4937.82	5438.03	5456.01	5041.75	4785.03	4503.04
S8E - Co-TCR Screen MSA - NALM6-MUT cell counts
	NALM6-MUT
TCR-1	55340	45352	47104	105390
Co-TCR-1	69	50	75	55
Co-TCR-2	18	29	18	18
Co-TCR-3	13712	1227	682	11238
Co-TCR-4	28301	1105	183	33236
Co-TCR-5	54643	24439	11628	44245
Co-TCR-6	42664	18862	9511	60965
Co-TCR-7	36612	17958	21532	31521
Co-TCR-8	134362	86761	113457	160602
Co-TCR-9	150336	116687	109310	96133
S8F - Co-TCR Screen - KMS26 Isogenics - IFN-γ (pg/mL)
	KMS26-MUT			KMS26-NULL			T Cells Only
TCR-1	3205.63	2922.09	3000.61	12.5742	-22.3226	-13.5984	-17.9605	-26.6847
Co-TCR-1	7297.28	7493.58	7371.44	-17.9605	51.8332	-13.5984	-13.5984	-13.5984
Co-TCR-2	5170.62	5204.08	5260.96	-72.408	-105.867	-62.3703	-48.9867	-99.1752
Co-TCR-3	4193.61	4417.79	4287.3	-102.521	-95.8293	-105.867	-85.7916	-75.7539
Co-TCR-4	3768.68	3718.5	3788.76	-69.0621	-35.6031	-89.1375	-99.1752	-92.4834
Co-TCR-5	2323.26	2092.39	2319.91	-32.2572	-99.1752	-119.251	-92.4834	-105.867
Co-TCR-6	2703.99	2791.23	2603.66	-35.4089	-31.0468	-26.6847	-26.6847	-26.6847
Co-TCR-7	3711.64	3829.41	3825.05	-13.5984	-31.0468	-31.0468	-17.9605	-17.9605
Co-TCR-8	5692.03	5862.15	5722.56	-4.87415	-22.3226	-13.5984	-13.5984	-31.0468
Co-TCR-9	4344.14	4252.53	4348.5	-13.5984	-9.23625	-26.6847	3.85005	-22.3226
TCR-Control	-33.1077	-42.9039	-50.251	-50.251	-40.4548	-50.251	-52.7001	-35.5567
S8G - Co-TCR Screen - KMS26 Isogenics - Cytotoxicity (%)
	KMS26-MUT			KMS26-NULL
TCR-1	78.3755	78.585	78.5597	1.43487	4.76838	0.222483
Co-TCR-1	76.1668	78.0446	76.3054	0.070658	0.054342	1.29577
Co-TCR-2	74.2954	74.8132	73.2532	3.00748	0.026943	-2.20695
Co-TCR-3	79.0949	79.0202	78.4457	2.08044	0.876625	-0.54384
Co-TCR-4	79.1461	78.7755	78.667	0.548476	0.416129	-0.49519
Co-TCR-5	75.8609	75.312	75.0493	0.344214	1.05732	-2.44536
Co-TCR-6	77.0963	76.3849	76.7082	2.80572	1.0513	0.268114
Co-TCR-7	83.6639	83.5596	83.802	3.36269	1.01784	1.86739
Co-TCR-8	85.5913	86.8188	86.618	0.532494	3.05627	1.8873
Co-TCR-9	83.4913	84.3333	84.1815	3.29272	0.826741	1.80268
TCR-Control	-3.07041	-1.22093	0.339619	0.4086	0.008435	-0.73023
S8H - Co-STAR - KMS26 Isogenics - IFN-γ (pg/mL)
	KMS26-MUT			KMS26-NULL			T Cells Only
STAR-3	2728	2728	2932	-91	-85.3	-85.3	-79.6	-96.7
Co-STAR-1	6984	6654	6995	-79.6	-74	-68.3	-74	-85.3
Co-STAR-2	6814	6882	6916	-85.3	-74	-79.6	-79.6	-91
TCR-1	3586	3790	3603	-51.2	-79.6	-79.6	-68.3	-91
Co-TCR-1	8217	8075	8092	-62.6	-51.2	-62.6	-85.3	-85.3
Co-TCR-2	6376	6285	6052	-79.6	-85.3	-79.6	-85.3	-85.3
TCR-Control	-96.7	-91	-91	-91	-91	-91	-79.6	-91
S8I - Co-STAR - NALM6 Isogenics - IFN-γ (pg/mL)
	NALM6-MUT			NALM6-WT			T Cells Only
STAR-3	325.2	275.6	337.1	-53.3	-53.3	-53.3	-47.4	-43.4
Co-STAR-1	1379	1475	1568	-49.4	-49.4	-43.4	-45.4	-49.4
Co-STAR-2	2103	2192	2117	-53.3	-51.4	-49.4	-49.4	-49.4
TCR-1	664	640.3	646.2	-51.4	-51.4	-51.4	-47.4	-47.4
Co-TCR-1	2277	2341	2287	-49.4	-45.4	-45.4	-47.4	-49.4
Co-TCR-2	2158	2255	2184	-49.4	-51.4	-51.4	-47.4	-49.4
TCR-Control	-51.4	-51.4	-49.4	-49.4	-49.4	-53.3	-47.4	-51.4

## Sheet: Fig. S9
S9B-C - NALM6-MUT In Vivo - Radiance (p/s/cm^2/sr)
Days Post T Cell Injection	TCR-Control					STAR-3					Co-STAR-1					Co-STAR-2					TCR-1					Co-TCR-1					Co-TCR-2
-1	17670	12980	11370	9776	7860	26130	13470	11130	8943	8239	18850	11930	10940	9574	8111	24810	12330	11400	9732	7080	17200	14560	10180	10170	7816	28440	13550	11680	9779	6517	15770	11940	11690	9511	6544
6	985400	1305000	247400	435300	233200	68490	47450	69850	32290	29910	175400	62780	175900	101200	52240	94840	51100	23960	34990	34860	27870	20990	20090	24490	27530	22760	40440	39180	23520	46690	46470	26340	48400	41180	20080
13	44650000	40670000	26040000	36870000	20160000	1196000	837300	1112000	511600	830300	20800	23800	19670	35670	9350	9261	10690	32610	5692	52800	129300	105400	48250	75220	228800	20890	26800	205100	21180	398400	223600	614100	547000	483500	293300
23	204800000	49830000	163400000	156200000	207200000	109800000	70850000	76090000	51600000	55170000	18860	6275	11500	17410	21280	135500	13220	2495000	8360	48280	6439000	8202000	4385000	8008000	12990000	132600	1568000	4452000	224400	12630000	3047000	51270000	22500000	11730000	22100000
31											15250	8328	139700	41120	118800	4259000	7224	7610000	5567	417900	140400000	99690000	71690000	242800000	406100000	1846000	153300	132600000	2334000	180500000	23550000	459200000	237800000	164200000	271900000
38											9344	19730	1949000	69850	1068000	20230000	8966	44220000	5085	2526000			617900000			11160000	3787000		14790000	92000000	200800000
51											7434	4262000	48430000	1811000	30670000		31360		3781	238600000
62											5382	96440000	332400000	73850000			5198000		3089
S9D - NALM6-MUT In Vivo - Survival
Mouse ID	Days Post T Cell Injection	TCR-Control	STAR-3	Co-STAR-1	Co-STAR-2	TCR-1	Co-TCR-1	Co-TCR-2
6819	26	1
3564	23	1
6549	27	1
3309	23	1
2127	29	1
7783	31		1
6805/7263	31		1
4367	30		1
8798	31		1
6600	31		1
1527	95			0
7094	71			1
7289	62			1
9102	67			1
8313	60			1
9315	51				1
9571	76				1
5065	49				1
3067	95				0
4301	52				1
5553	36					1
6123	35					1
890	38					1
4581	35					1
7848	32					1
2864/9074	51						1
3597	51						1
8121	38						1
2780	51						1
9845	38						1
1516	42							1
2548	32							1
6542	33							1
4600	35							1
6573	32							1
S9E-F - NALM6-MUT In Vivo - KI+ T cells/μL blood
Days Post T Cell Injection	TCR-Control					STAR-3					Co-STAR-1					Co-STAR-2					TCR-1					Co-TCR-1					Co-TCR-2
9	0.015385	0	0.07	0.02	0	0.646154	0.31	0.25	0.62	0.51	41.17	4.74	14.48	3.78	6.11	1.25	1.19	0.49	0.11	0.59	3.31	3.4	4.1	1.77	1.62	2.3	0.9	0.59	1.52	0.49	1.15	0.65	0.37	1.04615	0.51
18	0.015385	0	0	0	0	0	0.02	0	0	0	194.88	16.51	33.63	17.32	22.48	7.45	8.65	3.79	6.92	0.2	0.35	0.67	1.05	0.16	0.123077	0.45	7.02	0.05	0.94	0.13	0.47	0.02	0	0.14	0.05
50											235.7	3.99	117.48	9.45	6.46	0	0.01		0	0.01						17.29	0.01		0.02
67											238.631	8.63		63.9846			0		0

[truncated: 7 more sheets: Fig. S10, Fig. S12, Fig. S15, Fig. S16, Fig. S17, Fig. S18, Fig. S19]
